# Supplementary material for: Multimodal deep learning for Alzheimer’s disease dementia assessment
Source: Nat Commun. 2022 Jun 20;13:3404. doi: 10.1038/s41467-022-31037-5 (PMC9209452; doi:10.1038/s41467-022-31037-5)
Supplement: Supplementary file 4 — Source Data [file 41467_2022_31037_MOESM4_ESM.zip]

Archive with 4 entries (4 files):
- Source Data for Fig 3.xlsx
- Source Data for Fig 4.xlsx
- Source Data for Fig 5.xlsx
- Source Data for Fig 6.xlsx
