# Supplementary material for: Multimodal deep learning for Alzheimer’s disease dementia assessment
Source: Nat Commun. 2022 Jun 20;13:3404. doi: 10.1038/s41467-022-31037-5 (PMC9209452; doi:10.1038/s41467-022-31037-5)
Supplement: Supplementary file 4 — Source Data [file 41467_2022_31037_MOESM4_ESM.zip › Source Data for Fig 3.xlsx]

## Sheet: a (NC vs impairment)
ROC curve					PR curve
mean_fpr	mean_tpr	tprs_lower	tprs_upper		mean_rc	mean_pr	prs_lower	prs_upper
0	0	0	0		0	1	1	1
0.010101	0.402555	0.346951	0.458158		0.010101	1	1	1
0.020202	0.57449	0.537198	0.611782		0.020202	0.982124	0.946373	1
0.030303	0.612526	0.567676	0.657376		0.030303	0.987723	0.963168	1
0.040404	0.660066	0.625598	0.694534		0.040404	0.990651	0.971953	1
0.0505051	0.708399	0.688346	0.728452		0.0505051	0.992452	0.977355	1
0.0606061	0.730981	0.715351	0.746612		0.0606061	0.993671	0.981012	1
0.0707071	0.75793	0.727392	0.788468		0.0707071	0.989101	0.975753	1
0.0808081	0.786472	0.750718	0.822225		0.0808081	0.990432	0.978713	1
0.0909091	0.807865	0.774722	0.841008		0.0909091	0.991473	0.981029	1
0.10101	0.822918	0.795433	0.850403		0.10101	0.992309	0.98289	1
0.111111	0.841939	0.80958	0.874297		0.111111	0.992996	0.984418	1
0.121212	0.85224	0.821005	0.883475		0.121212	0.99357	0.985695	1
0.131313	0.870064	0.843241	0.896888		0.131313	0.99108	0.983797	0.998363
0.141414	0.884719	0.864913	0.904525		0.141414	0.991709	0.984939	0.998478
0.151515	0.895813	0.875995	0.915632		0.151515	0.992254	0.98593	0.998579
0.161616	0.905715	0.889066	0.922364		0.161616	0.992732	0.986799	0.998666
0.171717	0.913241	0.900002	0.926479		0.171717	0.988646	0.981517	0.995776
0.181818	0.920767	0.908593	0.932941		0.181818	0.985095	0.974349	0.99584
0.191919	0.9275	0.919169	0.935832		0.191919	0.985862	0.975665	0.996059
0.20202	0.931461	0.923502	0.939419		0.20202	0.984722	0.971956	0.997489
0.212121	0.939384	0.929098	0.94967		0.212121	0.985432	0.97325	0.997613
0.222222	0.94493	0.934062	0.955798		0.222222	0.986078	0.97443	0.997726
0.232323	0.951665	0.939683	0.963647		0.232323	0.984979	0.975446	0.994513
0.242424	0.954437	0.94236	0.966515		0.242424	0.985593	0.976441	0.994745
0.252525	0.958003	0.945331	0.970676		0.252525	0.986158	0.977358	0.994958
0.262626	0.961172	0.948363	0.973982		0.262626	0.985206	0.97725	0.993161
0.272727	0.964342	0.954011	0.974672		0.272727	0.985744	0.978072	0.993415
0.282828	0.965926	0.954622	0.97723		0.282828	0.984872	0.97826	0.991484
0.292929	0.967908	0.957703	0.978113		0.292929	0.984078	0.977417	0.990738
0.30303	0.973849	0.962683	0.985015		0.30303	0.983333	0.976882	0.989785
0.313131	0.97583	0.965542	0.986118		0.313131	0.982635	0.976625	0.988645
0.323232	0.977018	0.966867	0.987169		0.323232	0.982007	0.974538	0.989477
0.333333	0.979396	0.970481	0.98831		0.333333	0.981401	0.973792	0.98901
0.343434	0.980981	0.972248	0.989715		0.343434	0.980853	0.971858	0.989849
0.353535	0.982171	0.973959	0.990384		0.353535	0.981388	0.972639	0.990136
0.363636	0.983359	0.975679	0.99104		0.363636	0.978733	0.971362	0.986105
0.373737	0.984944	0.978607	0.991282		0.373737	0.979295	0.972115	0.986475
0.383838	0.987717	0.983131	0.992304		0.383838	0.977886	0.968755	0.987017
0.393939	0.987717	0.983131	0.992304		0.393939	0.978439	0.969531	0.987346
0.40404	0.988113	0.983261	0.992966		0.40404	0.978964	0.97027	0.987659
0.414141	0.988906	0.983651	0.994161		0.414141	0.978549	0.97005	0.987047
0.424242	0.989303	0.98405	0.994556		0.424242	0.978133	0.970996	0.98527
0.434343	0.989303	0.98405	0.994556		0.434343	0.97777	0.969979	0.98556
0.444444	0.989699	0.985115	0.994283		0.444444	0.977397	0.97059	0.984204
0.454545	0.990492	0.985578	0.995406		0.454545	0.976202	0.971227	0.981177
0.464646	0.992076	0.986202	0.99795		0.464646	0.975906	0.969958	0.981855
0.474747	0.992076	0.986202	0.99795		0.474747	0.974804	0.970191	0.979417
0.484848	0.99366	0.990029	0.997291		0.484848	0.974534	0.970586	0.978482
0.494949	0.99366	0.990029	0.997291		0.494949	0.97504	0.971169	0.978912
0.505051	0.994056	0.990741	0.997372		0.505051	0.972564	0.967097	0.978032
0.515152	0.994848	0.992159	0.997538		0.515152	0.971644	0.965285	0.978003
0.525253	0.994848	0.992159	0.997538		0.525253	0.971471	0.964545	0.978396
0.535354	0.99564	0.993326	0.997955		0.535354	0.971307	0.963649	0.978966
0.545455	0.996433	0.99449	0.998376		0.545455	0.970461	0.962488	0.978434
0.555556	0.996433	0.99449	0.998376		0.555556	0.968304	0.960239	0.976369
0.565657	0.996433	0.99449	0.998376		0.565657	0.966923	0.956892	0.976954
0.575758	0.996829	0.995241	0.998418		0.575758	0.96556	0.955508	0.975611
0.585859	0.996829	0.995241	0.998418		0.585859	0.964252	0.953905	0.9746
0.59596	0.997622	0.996139	0.999106		0.59596	0.962406	0.950494	0.974319
0.606061	0.998018	0.996245	0.999791		0.606061	0.959975	0.948835	0.971114
0.616162	0.998018	0.996245	0.999791		0.616162	0.958225	0.947771	0.968678
0.626263	0.998018	0.996245	0.999791		0.626263	0.956544	0.946399	0.96669
0.636364	0.998018	0.996245	0.999791		0.636364	0.953214	0.943797	0.962631
0.646465	0.998018	0.996245	0.999791		0.646465	0.952799	0.94334	0.962257
0.656566	0.998018	0.996245	0.999791		0.656566	0.95132	0.940987	0.961653
0.666667	0.998018	0.996245	0.999791		0.666667	0.949885	0.939074	0.960695
0.676768	0.998812	0.997228	1		0.676768	0.947962	0.937108	0.958816
0.686869	0.998812	0.997228	1		0.686869	0.945042	0.935578	0.954507
0.69697	0.998812	0.997228	1		0.69697	0.941732	0.93303	0.950434
0.707071	0.998812	0.997228	1		0.707071	0.940543	0.931299	0.949786
0.717172	0.998812	0.997228	1		0.717172	0.935034	0.92476	0.945309
0.727273	0.998812	0.997228	1		0.727273	0.931626	0.920563	0.942688
0.737374	0.998812	0.997228	1		0.737374	0.925068	0.914884	0.935252
0.747475	0.999208	0.998238	1		0.747475	0.921933	0.911912	0.931953
0.757576	0.999208	0.998238	1		0.757576	0.919297	0.91187	0.926724
0.767677	0.999208	0.998238	1		0.767677	0.91809	0.911037	0.925142
0.777778	0.999604	0.998812	1		0.777778	0.913143	0.903059	0.923226
0.787879	0.999604	0.998812	1		0.787879	0.911285	0.899012	0.923558
0.79798	1	1	1		0.79798	0.909451	0.896407	0.922495
0.808081	1	1	1		0.808081	0.901321	0.885684	0.916957
0.818182	1	1	1		0.818182	0.898868	0.883875	0.913861
0.828283	1	1	1		0.828283	0.897664	0.882672	0.912655
0.838384	1	1	1		0.838384	0.893906	0.877158	0.910654
0.848485	1	1	1		0.848485	0.890132	0.875516	0.904747
0.858586	1	1	1		0.858586	0.885532	0.868993	0.90207
0.868687	1	1	1		0.868687	0.881607	0.868669	0.894546
0.878788	1	1	1		0.878788	0.878009	0.862391	0.893628
0.888889	1	1	1		0.888889	0.8748	0.858585	0.891014
0.89899	1	1	1		0.89899	0.866934	0.852763	0.881104
0.909091	1	1	1		0.909091	0.860724	0.846865	0.874582
0.919192	1	1	1		0.919192	0.850416	0.835081	0.865751
0.929293	1	1	1		0.929293	0.84109	0.826668	0.855511
0.939394	1	1	1		0.939394	0.824635	0.811268	0.838003
0.949495	1	1	1		0.949495	0.817997	0.804807	0.831186
0.959596	1	1	1		0.959596	0.803891	0.788254	0.819528
0.969697	1	1	1		0.969697	0.781548	0.762056	0.801039
0.979798	1	1	1		0.979798	0.765343	0.738963	0.791724
0.989899	1	1	1		0.989899	0.729377	0.698693	0.760062
1	1	1	1		1	0.617151	0.587954	0.646348

## Sheet: a (dementia vs not demented)
ROC curve					PR curve
mean_fpr	mean_tpr	tprs_lower	tprs_upper		mean_rc	mean_pr	prs_lower	prs_upper
0	0	0	0		0	1	1	1
0.010101	0.591345	0.553029	0.629662		0.010101	1	1	1
0.020202	0.675063	0.625009	0.725118		0.020202	1	1	1
0.030303	0.764976	0.733235	0.796718		0.030303	1	1	1
0.040404	0.819266	0.79094	0.847592		0.040404	0.980092	0.940275	1
0.0505051	0.861972	0.836263	0.887682		0.0505051	0.951334	0.911598	0.99107
0.0606061	0.885127	0.860801	0.909453		0.0606061	0.958903	0.925348	0.992459
0.0707071	0.8985	0.881835	0.915165		0.0707071	0.964453	0.935429	0.993477
0.0808081	0.907413	0.891268	0.923558		0.0808081	0.968666	0.943081	0.99425
0.0909091	0.916321	0.896254	0.936389		0.0909091	0.97198	0.949101	0.994858
0.10101	0.933234	0.920116	0.946352		0.10101	0.974667	0.953983	0.995351
0.111111	0.945706	0.93277	0.958643		0.111111	0.969766	0.94188	0.997653
0.121212	0.955496	0.943944	0.967048		0.121212	0.972151	0.946437	0.997866
0.131313	0.9635	0.955873	0.971127		0.131313	0.97419	0.950337	0.998043
0.141414	0.966171	0.957948	0.974393		0.141414	0.975954	0.953714	0.998193
0.151515	0.970623	0.963991	0.977255		0.151515	0.977492	0.956661	0.998323
0.161616	0.972405	0.964767	0.980042		0.161616	0.978841	0.959248	0.998435
0.171717	0.975071	0.968414	0.981729		0.171717	0.98004	0.961547	0.998533
0.181818	0.97596	0.96992	0.982001		0.181818	0.981111	0.963603	0.99862
0.191919	0.977738	0.972091	0.983385		0.191919	0.982073	0.965448	0.998697
0.20202	0.97952	0.97227	0.98677		0.20202	0.98294	0.967113	0.998766
0.212121	0.981298	0.973616	0.988979		0.212121	0.983728	0.968627	0.998828
0.222222	0.981298	0.973616	0.988979		0.222222	0.980676	0.963475	0.997878
0.232323	0.983964	0.974773	0.993156		0.232323	0.981488	0.965006	0.99797
0.242424	0.984853	0.976098	0.993608		0.242424	0.982234	0.966414	0.998054
0.252525	0.985746	0.97621	0.995282		0.252525	0.982924	0.967716	0.998132
0.262626	0.986639	0.976074	0.997203		0.262626	0.983561	0.96892	0.998203
0.272727	0.986639	0.976074	0.997203		0.272727	0.984153	0.970035	0.99827
0.282828	0.988421	0.978809	0.998032		0.282828	0.984703	0.971075	0.998331
0.292929	0.988421	0.978809	0.998032		0.292929	0.985217	0.972045	0.998389
0.30303	0.988421	0.978809	0.998032		0.30303	0.982967	0.966543	0.999391
0.313131	0.988421	0.978809	0.998032		0.313131	0.980766	0.96434	0.997191
0.323232	0.98931	0.980116	0.998503		0.323232	0.976119	0.95885	0.993388
0.333333	0.990202	0.982524	0.997881		0.333333	0.97431	0.956392	0.992227
0.343434	0.990202	0.982524	0.997881		0.343434	0.975037	0.95762	0.992454
0.353535	0.990202	0.982524	0.997881		0.353535	0.975724	0.958781	0.992667
0.363636	0.991091	0.983619	0.998564		0.363636	0.976375	0.959881	0.992869
0.373737	0.991091	0.983619	0.998564		0.373737	0.974791	0.956664	0.992918
0.383838	0.991091	0.983619	0.998564		0.383838	0.97314	0.958281	0.988
0.393939	0.991091	0.983619	0.998564		0.393939	0.971623	0.95883	0.984416
0.40404	0.991091	0.983619	0.998564		0.40404	0.972309	0.959818	0.9848
0.414141	0.992869	0.985081	1		0.414141	0.968891	0.957723	0.980059
0.424242	0.993758	0.985476	1		0.424242	0.969606	0.958691	0.980522
0.434343	0.993758	0.985476	1		0.434343	0.970289	0.959615	0.980964
0.444444	0.993758	0.985476	1		0.444444	0.969076	0.957973	0.980178
0.454545	0.994651	0.988089	1		0.454545	0.967945	0.955396	0.980493
0.464646	0.995544	0.990653	1		0.464646	0.968616	0.956326	0.980907
0.474747	0.995544	0.990653	1		0.474747	0.969261	0.957218	0.981303
0.484848	0.996437	0.993098	0.999775		0.484848	0.968158	0.956341	0.979974
0.494949	0.996437	0.993098	0.999775		0.494949	0.967125	0.954605	0.979645
0.505051	0.996437	0.993098	0.999775		0.505051	0.964408	0.954786	0.97403
0.515152	0.996437	0.993098	0.999775		0.515152	0.963507	0.952583	0.974431
0.525253	0.996437	0.993098	0.999775		0.525253	0.957884	0.948776	0.966992
0.535354	0.997325	0.993756	1		0.535354	0.95715	0.946794	0.967505
0.545455	0.997325	0.993756	1		0.545455	0.957908	0.94773	0.968086
0.555556	0.998214	0.994643	1		0.555556	0.954346	0.940499	0.968193
0.565657	0.998214	0.994643	1		0.565657	0.952318	0.936919	0.967716
0.575758	0.999107	0.997321	1		0.575758	0.95045	0.931632	0.969268
0.585859	0.999107	0.997321	1		0.585859	0.944566	0.923143	0.965989
0.59596	0.999107	0.997321	1		0.59596	0.938963	0.915158	0.962768
0.606061	0.999107	0.997321	1		0.606061	0.93612	0.911151	0.961088
0.616162	1	1	1		0.616162	0.934466	0.911622	0.957309
0.626263	1	1	1		0.626263	0.933002	0.90985	0.956154
0.636364	1	1	1		0.636364	0.930469	0.905341	0.955597
0.646465	1	1	1		0.646465	0.928007	0.901426	0.954588
0.656566	1	1	1		0.656566	0.921817	0.900334	0.943299
0.666667	1	1	1		0.666667	0.917284	0.89559	0.938978
0.676768	1	1	1		0.676768	0.915038	0.894948	0.935127
0.686869	1	1	1		0.686869	0.91402	0.89384	0.934201
0.69697	1	1	1		0.69697	0.909829	0.890272	0.929385
0.707071	1	1	1		0.707071	0.903859	0.882145	0.925572
0.717172	1	1	1		0.717172	0.903044	0.881645	0.924444
0.727273	1	1	1		0.727273	0.899122	0.881856	0.916388
0.737374	1	1	1		0.737374	0.896583	0.876839	0.916327
0.747475	1	1	1		0.747475	0.891041	0.874632	0.90745
0.757576	1	1	1		0.757576	0.888717	0.869857	0.907578
0.767677	1	1	1		0.767677	0.886358	0.867783	0.904932
0.777778	1	1	1		0.777778	0.876872	0.860876	0.892868
0.787879	1	1	1		0.787879	0.873133	0.855317	0.89095
0.79798	1	1	1		0.79798	0.871134	0.853668	0.888599
0.808081	1	1	1		0.808081	0.868272	0.853372	0.883172
0.818182	1	1	1		0.818182	0.862382	0.846445	0.878319
0.828283	1	1	1		0.828283	0.853681	0.83414	0.873221
0.838384	1	1	1		0.838384	0.854426	0.83469	0.874162
0.848485	1	1	1		0.848485	0.845261	0.826334	0.864188
0.858586	1	1	1		0.858586	0.833863	0.810617	0.85711
0.868687	1	1	1		0.868687	0.827298	0.799278	0.855318
0.878788	1	1	1		0.878788	0.81891	0.787865	0.849955
0.888889	1	1	1		0.888889	0.803146	0.769101	0.83719
0.89899	1	1	1		0.89899	0.794574	0.763616	0.825531
0.909091	1	1	1		0.909091	0.778666	0.743098	0.814234
0.919192	1	1	1		0.919192	0.767936	0.738075	0.797796
0.929293	1	1	1		0.929293	0.746672	0.727866	0.765477
0.939394	1	1	1		0.939394	0.724442	0.708717	0.740168
0.949495	1	1	1		0.949495	0.717991	0.698229	0.737752
0.959596	1	1	1		0.959596	0.69803	0.674221	0.72184
0.969697	1	1	1		0.969697	0.634647	0.564842	0.704452
0.979798	1	1	1		0.979798	0.559518	0.47028	0.648756
0.989899	1	1	1		0.989899	0.517926	0.433188	0.602663
1	1	1	1		1	0.402467	0.326712	0.478221

## Sheet: a (ADD vs non-ADD)
ROC curve					PR curve
mean_fpr	mean_tpr	tprs_lower	tprs_upper		mean_rc	mean_pr	prs_lower	prs_upper
0	0	0	0		0	1	1	1
0.010101	0.124723	0	0.270291		0.010101	1	1	1
0.020202	0.124723	0	0.270291		0.020202	0.958384	0.875152	1
0.030303	0.201643	0.0714562	0.33183		0.030303	0.970274	0.910823	1
0.040404	0.201643	0.0714562	0.33183		0.040404	0.97688	0.93064	1
0.0505051	0.201643	0.0714562	0.33183		0.0505051	0.962167	0.915832	1
0.0606061	0.277494	0.141548	0.413439		0.0606061	0.967988	0.928781	1
0.0707071	0.277494	0.141548	0.413439		0.0707071	0.972256	0.938276	1
0.0808081	0.277494	0.141548	0.413439		0.0808081	0.95098	0.92647	0.97549
0.0909091	0.359716	0.250592	0.46884		0.0909091	0.946326	0.913462	0.979191
0.10101	0.359716	0.250592	0.46884		0.10101	0.951345	0.921467	0.981222
0.111111	0.359716	0.250592	0.46884		0.111111	0.947204	0.914929	0.979479
0.121212	0.413478	0.319214	0.507742		0.121212	0.951312	0.921497	0.981127
0.131313	0.413478	0.319214	0.507742		0.131313	0.954822	0.927118	0.982527
0.141414	0.413478	0.319214	0.507742		0.141414	0.951627	0.917521	0.985733
0.151515	0.532704	0.450873	0.614535		0.151515	0.954631	0.922579	0.986684
0.161616	0.532704	0.450873	0.614535		0.161616	0.945765	0.911256	0.980274
0.171717	0.613896	0.535519	0.692273		0.171717	0.948726	0.916066	0.981385
0.181818	0.613896	0.535519	0.692273		0.181818	0.95138	0.920383	0.982378
0.191919	0.613896	0.535519	0.692273		0.191919	0.953774	0.924277	0.983271
0.20202	0.641314	0.546322	0.736307		0.20202	0.955943	0.927809	0.984078
0.212121	0.641314	0.546322	0.736307		0.212121	0.948904	0.921958	0.97585
0.222222	0.641314	0.546322	0.736307		0.222222	0.951083	0.92528	0.976886
0.232323	0.662445	0.564786	0.760104		0.232323	0.953083	0.928329	0.977836
0.242424	0.662445	0.564786	0.760104		0.242424	0.951157	0.923844	0.978471
0.252525	0.662445	0.564786	0.760104		0.252525	0.94937	0.920561	0.978178
0.262626	0.711044	0.619874	0.802214		0.262626	0.95119	0.923405	0.978975
0.272727	0.711044	0.619874	0.802214		0.272727	0.949602	0.919163	0.980041
0.282828	0.711044	0.619874	0.802214		0.282828	0.951282	0.921839	0.980725
0.292929	0.736408	0.637131	0.835684		0.292929	0.952854	0.924344	0.981364
0.30303	0.736408	0.637131	0.835684		0.30303	0.954328	0.926693	0.981962
0.313131	0.736408	0.637131	0.835684		0.313131	0.955712	0.928902	0.982523
0.323232	0.760618	0.671798	0.849438		0.323232	0.957015	0.930981	0.98305
0.333333	0.760618	0.671798	0.849438		0.333333	0.958244	0.932942	0.983546
0.343434	0.789101	0.697957	0.880244		0.343434	0.959404	0.934794	0.984014
0.353535	0.789101	0.697957	0.880244		0.353535	0.957811	0.932905	0.982717
0.363636	0.789101	0.697957	0.880244		0.363636	0.958918	0.934659	0.983178
0.373737	0.79227	0.698812	0.885727		0.373737	0.957478	0.931979	0.982977
0.383838	0.79227	0.698812	0.885727		0.383838	0.958534	0.933661	0.983407
0.393939	0.79227	0.698812	0.885727		0.393939	0.957219	0.930505	0.983934
0.40404	0.815427	0.735665	0.89519		0.40404	0.958227	0.932132	0.984321
0.414141	0.815427	0.735665	0.89519		0.414141	0.956665	0.934987	0.978342
0.424242	0.815427	0.735665	0.89519		0.424242	0.953082	0.932637	0.973526
0.434343	0.827034	0.747734	0.906334		0.434343	0.954113	0.934107	0.97412
0.444444	0.827034	0.747734	0.906334		0.444444	0.955101	0.935514	0.974687
0.454545	0.827034	0.747734	0.906334		0.454545	0.953797	0.938231	0.969363
0.464646	0.84494	0.78959	0.90029		0.464646	0.952598	0.940255	0.96494
0.474747	0.84494	0.78959	0.90029		0.474747	0.951502	0.941264	0.961739
0.484848	0.84494	0.78959	0.90029		0.484848	0.950488	0.940841	0.960136
0.494949	0.85971	0.812582	0.906839		0.494949	0.951448	0.94198	0.960916
0.505051	0.85971	0.812582	0.906839		0.505051	0.950422	0.94453	0.956313
0.515152	0.873428	0.828662	0.918194		0.515152	0.947708	0.938393	0.957023
0.525253	0.873428	0.828662	0.918194		0.525253	0.948661	0.939506	0.957815
0.535354	0.873428	0.828662	0.918194		0.535354	0.946199	0.931328	0.961069
0.545455	0.885035	0.830425	0.939645		0.545455	0.945357	0.932264	0.95845
0.555556	0.885035	0.830425	0.939645		0.555556	0.944574	0.932349	0.956799
0.565657	0.885035	0.830425	0.939645		0.565657	0.943936	0.928895	0.958978
0.575758	0.896642	0.842118	0.951166		0.575758	0.94334	0.92557	0.96111
0.585859	0.896642	0.842118	0.951166		0.585859	0.944257	0.926752	0.961762
0.59596	0.896642	0.842118	0.951166		0.59596	0.943558	0.926412	0.960703
0.606061	0.910348	0.867219	0.953477		0.606061	0.939721	0.925817	0.953625
0.616162	0.910348	0.867219	0.953477		0.616162	0.936082	0.923713	0.948451
0.626263	0.910348	0.867219	0.953477		0.626263	0.934177	0.919253	0.949101
0.636364	0.92088	0.886103	0.955657		0.636364	0.933677	0.919665	0.947689
0.646465	0.92088	0.886103	0.955657		0.646465	0.930555	0.912281	0.948829
0.656566	0.92088	0.886103	0.955657		0.656566	0.931545	0.91351	0.949581
0.666667	0.927201	0.895502	0.958901		0.666667	0.932508	0.914705	0.95031
0.676768	0.927201	0.895502	0.958901		0.676768	0.929509	0.909247	0.94977
0.686869	0.938819	0.913558	0.964081		0.686869	0.930467	0.910459	0.950475
0.69697	0.938819	0.913558	0.964081		0.69697	0.93019	0.908359	0.952021
0.707071	0.938819	0.913558	0.964081		0.707071	0.929789	0.908829	0.950748
0.717172	0.95042	0.930261	0.97058		0.717172	0.929455	0.908276	0.950634
0.727273	0.95042	0.930261	0.97058		0.727273	0.929087	0.908505	0.94967
0.737374	0.95042	0.930261	0.97058		0.737374	0.929985	0.909644	0.950326
0.747475	0.957811	0.941173	0.97445		0.747475	0.93086	0.910755	0.950966
0.757576	0.957811	0.941173	0.97445		0.757576	0.928104	0.908457	0.947752
0.767677	0.957811	0.941173	0.97445		0.767677	0.926657	0.906249	0.947065
0.777778	0.965185	0.954327	0.976044		0.777778	0.927535	0.907353	0.947718
0.787879	0.965185	0.954327	0.976044		0.787879	0.928392	0.90843	0.948354
0.79798	0.965185	0.954327	0.976044		0.79798	0.923561	0.903535	0.943588
0.808081	0.970459	0.959587	0.981332		0.808081	0.922377	0.899337	0.945416
0.818182	0.970459	0.959587	0.981332		0.818182	0.92108	0.89821	0.943949
0.828283	0.970459	0.959587	0.981332		0.828283	0.914354	0.893604	0.935103
0.838384	0.981019	0.970186	0.991852		0.838384	0.909966	0.891448	0.928483
0.848485	0.981019	0.970186	0.991852		0.848485	0.905747	0.888972	0.922523
0.858586	0.985241	0.972612	0.99787		0.858586	0.905745	0.888917	0.922573
0.868687	0.985241	0.972612	0.99787		0.868687	0.90186	0.882986	0.920734
0.878788	0.985241	0.972612	0.99787		0.878788	0.900984	0.880959	0.921009
0.888889	0.986294	0.975457	0.99713		0.888889	0.9	0.881838	0.918163
0.89899	0.986294	0.975457	0.99713		0.89899	0.897318	0.877021	0.917616
0.909091	0.986294	0.975457	0.99713		0.909091	0.892811	0.871139	0.914483
0.919192	0.987346	0.978168	0.996524		0.919192	0.890105	0.871324	0.908885
0.929293	0.987346	0.978168	0.996524		0.929293	0.88842	0.871146	0.905695
0.939394	0.987346	0.978168	0.996524		0.939394	0.880605	0.866143	0.895068
0.949495	0.990504	0.984353	0.996655		0.949495	0.879105	0.865973	0.892237
0.959596	0.990504	0.984353	0.996655		0.959596	0.87608	0.860095	0.892066
0.969697	0.990504	0.984353	0.996655		0.969697	0.871492	0.853055	0.889928
0.979798	0.994726	0.98896	1		0.979798	0.867762	0.849424	0.886101
0.989899	0.994726	0.98896	1		0.989899	0.852889	0.843525	0.862253
1	1	1	1		1	0.848759	0.841138	0.85638

## Sheet: b (NC vs impairment)
ROC curve					PR curve
mean_fpr	mean_tpr	tprs_lower	tprs_upper		mean_rc	mean_pr	prs_lower	prs_upper
0	0	0	0		0	1	1	1
0.010101	0.364151	0.28277	0.445532		0.010101	1	1	1
0.020202	0.494811	0.429768	0.559854		0.020202	1	1	1
0.030303	0.586321	0.543331	0.62931		0.030303	0.985548	0.956643	1
0.040404	0.659434	0.60121	0.717658		0.040404	0.988966	0.966897	1
0.0505051	0.728774	0.70944	0.748107		0.0505051	0.982146	0.960278	1
0.0606061	0.774057	0.739833	0.80828		0.0606061	0.985013	0.966657	1
0.0707071	0.82217	0.785311	0.859029		0.0707071	0.987088	0.971274	1
0.0808081	0.842453	0.804735	0.880171		0.0808081	0.988655	0.97476	1
0.0909091	0.876415	0.852991	0.899839		0.0909091	0.989883	0.977493	1
0.10101	0.888679	0.872795	0.904564		0.10101	0.990873	0.979694	1
0.111111	0.900943	0.885514	0.916373		0.111111	0.991686	0.981502	1
0.121212	0.925472	0.90537	0.945573		0.121212	0.992365	0.983014	1
0.131313	0.93066	0.910339	0.950982		0.131313	0.992942	0.984298	1
0.141414	0.949528	0.941551	0.957505		0.141414	0.993438	0.985402	1
0.151515	0.957075	0.947713	0.966438		0.151515	0.990803	0.983294	0.998312
0.161616	0.964151	0.957414	0.970888		0.161616	0.99137	0.984323	0.998416
0.171717	0.969811	0.965238	0.974385		0.171717	0.986596	0.974639	0.998553
0.181818	0.975472	0.970615	0.980328		0.181818	0.987324	0.976015	0.998633
0.191919	0.975943	0.970483	0.981404		0.191919	0.987976	0.977248	0.998705
0.20202	0.97783	0.972535	0.983125		0.20202	0.98631	0.975132	0.997488
0.212121	0.983491	0.978112	0.988869		0.212121	0.986948	0.976291	0.997605
0.222222	0.987264	0.982184	0.992344		0.222222	0.987529	0.977346	0.997711
0.232323	0.991509	0.986429	0.99659		0.232323	0.98806	0.978311	0.997809
0.242424	0.991509	0.986429	0.99659		0.242424	0.988548	0.979198	0.997899
0.252525	0.991981	0.987125	0.996838		0.252525	0.987147	0.979821	0.994474
0.262626	0.992453	0.987416	0.997489		0.262626	0.984166	0.975579	0.992754
0.272727	0.99434	0.99081	0.997869		0.272727	0.984741	0.976465	0.993018
0.282828	0.994811	0.991682	0.99794		0.282828	0.985276	0.977288	0.993264
0.292929	0.995283	0.9923	0.998266		0.292929	0.985774	0.978056	0.993493
0.30303	0.995755	0.992626	0.998884		0.30303	0.98624	0.978774	0.993706
0.313131	0.996698	0.993168	1		0.313131	0.985225	0.977156	0.993294
0.323232	0.99717	0.993704	1		0.323232	0.985678	0.977856	0.9935
0.333333	0.998113	0.995363	1		0.333333	0.986104	0.978514	0.993694
0.343434	0.998113	0.995363	1		0.343434	0.985142	0.980146	0.990138
0.353535	0.998113	0.995363	1		0.353535	0.984252	0.98109	0.987414
0.363636	0.998113	0.995363	1		0.363636	0.984682	0.981605	0.987759
0.373737	0.998113	0.995363	1		0.373737	0.983866	0.98087	0.986863
0.383838	0.998585	0.996698	1		0.383838	0.984284	0.981364	0.987204
0.393939	0.999528	0.998585	1		0.393939	0.98237	0.978715	0.986024
0.40404	0.999528	0.998585	1		0.40404	0.979452	0.973732	0.985171
0.414141	0.999528	0.998585	1		0.414141	0.979942	0.974356	0.985528
0.424242	0.999528	0.998585	1		0.424242	0.980409	0.974952	0.985867
0.434343	1	1	1		0.434343	0.980856	0.97552	0.986191
0.444444	1	1	1		0.444444	0.979268	0.972071	0.986464
0.454545	1	1	1		0.454545	0.979718	0.972674	0.986761
0.464646	1	1	1		0.464646	0.979169	0.972697	0.985641
0.474747	1	1	1		0.474747	0.979602	0.973262	0.985942
0.484848	1	1	1		0.484848	0.979104	0.971537	0.98667
0.494949	1	1	1		0.494949	0.97952	0.972101	0.986939
0.505051	1	1	1		0.505051	0.978136	0.97051	0.985762
0.515152	1	1	1		0.515152	0.977706	0.968626	0.986786
0.525253	1	1	1		0.525253	0.978124	0.969209	0.987039
0.535354	1	1	1		0.535354	0.976825	0.969108	0.984542
0.545455	1	1	1		0.545455	0.975586	0.968557	0.982614
0.555556	1	1	1		0.555556	0.975207	0.968487	0.981928
0.565657	1	1	1		0.565657	0.974867	0.966852	0.982883
0.575758	1	1	1		0.575758	0.972162	0.966212	0.978112
0.585859	1	1	1		0.585859	0.972628	0.966774	0.978482
0.59596	1	1	1		0.59596	0.970081	0.96515	0.975013
0.606061	1	1	1		0.606061	0.969835	0.964659	0.975012
0.616162	1	1	1		0.616162	0.969591	0.964809	0.974374
0.626263	1	1	1		0.626263	0.970067	0.965357	0.974777
0.636364	1	1	1		0.636364	0.968427	0.965027	0.971828
0.646465	1	1	1		0.646465	0.968905	0.965554	0.972256
0.656566	1	1	1		0.656566	0.968692	0.965677	0.971707
0.666667	1	1	1		0.666667	0.969152	0.96618	0.972124
0.676768	1	1	1		0.676768	0.968941	0.96649	0.971391
0.686869	1	1	1		0.686869	0.9681	0.964815	0.971384
0.69697	1	1	1		0.69697	0.967297	0.962021	0.972573
0.707071	1	1	1		0.707071	0.965885	0.960146	0.971623
0.717172	1	1	1		0.717172	0.964505	0.959253	0.969757
0.727273	1	1	1		0.727273	0.960157	0.956685	0.963629
0.737374	1	1	1		0.737374	0.959502	0.956073	0.962932
0.747475	1	1	1		0.747475	0.95887	0.954947	0.962793
0.757576	1	1	1		0.757576	0.957672	0.954882	0.960463
0.767677	1	1	1		0.767677	0.957079	0.954207	0.959952
0.777778	1	1	1		0.777778	0.95706	0.953817	0.960303
0.787879	1	1	1		0.787879	0.955409	0.950644	0.960175
0.79798	1	1	1		0.79798	0.95273	0.947005	0.958454
0.808081	1	1	1		0.808081	0.953292	0.947633	0.958952
0.818182	1	1	1		0.818182	0.95332	0.947576	0.959063
0.828283	1	1	1		0.828283	0.952834	0.946571	0.959097
0.838384	1	1	1		0.838384	0.949298	0.943488	0.955107
0.848485	1	1	1		0.848485	0.947867	0.942285	0.953449
0.858586	1	1	1		0.858586	0.946486	0.94011	0.952862
0.868687	1	1	1		0.868687	0.944641	0.938744	0.950537
0.878788	1	1	1		0.878788	0.942399	0.934745	0.950054
0.888889	1	1	1		0.888889	0.940201	0.932163	0.94824
0.89899	1	1	1		0.89899	0.936254	0.92615	0.946357
0.909091	1	1	1		0.909091	0.933725	0.924419	0.94303
0.919192	1	1	1		0.919192	0.92991	0.922808	0.937012
0.929293	1	1	1		0.929293	0.928397	0.923692	0.933101
0.939394	1	1	1		0.939394	0.926091	0.921097	0.931085
0.949495	1	1	1		0.949495	0.922581	0.916819	0.928344
0.959596	1	1	1		0.959596	0.916674	0.911301	0.922046
0.969697	1	1	1		0.969697	0.906962	0.900492	0.913431
0.979798	1	1	1		0.979798	0.896125	0.887343	0.904906
0.989899	1	1	1		0.989899	0.881649	0.871943	0.891355
1	1	1	1		1	0.836252	0.813528	0.858977

## Sheet: b (dementia vs not demented)
ROC curve					PR curve
mean_fpr	mean_tpr	tprs_lower	tprs_upper		mean_rc	mean_pr	prs_lower	prs_upper
0	0	0	0		0	1	1	1
0.010101	0.742326	0.701079	0.783572		0.010101	1	1	1
0.020202	0.826977	0.803926	0.850027		0.020202	1	1	1
0.030303	0.851163	0.839034	0.863292		0.030303	1	1	1
0.040404	0.88	0.866392	0.893608		0.040404	1	1	1
0.0505051	0.899535	0.888687	0.910383		0.0505051	1	1	1
0.0606061	0.910698	0.898427	0.922968		0.0606061	1	1	1
0.0707071	0.92093	0.913147	0.928713		0.0707071	1	1	1
0.0808081	0.928372	0.923629	0.933115		0.0808081	1	1	1
0.0909091	0.932093	0.928372	0.935814		0.0909091	1	1	1
0.10101	0.934884	0.931942	0.937825		0.10101	1	1	1
0.111111	0.937674	0.931365	0.943984		0.111111	1	1	1
0.121212	0.944186	0.93698	0.951392		0.121212	1	1	1
0.131313	0.946047	0.939085	0.953008		0.131313	1	1	1
0.141414	0.952558	0.945722	0.959394		0.141414	1	1	1
0.151515	0.957209	0.951785	0.962633		0.151515	1	1	1
0.161616	0.95814	0.953044	0.963235		0.161616	1	1	1
0.171717	0.95907	0.954513	0.963627		0.171717	1	1	1
0.181818	0.96	0.955257	0.964743		0.181818	1	1	1
0.191919	0.964651	0.958342	0.97096		0.191919	1	1	1
0.20202	0.965581	0.958024	0.973139		0.20202	1	1	1
0.212121	0.965581	0.958024	0.973139		0.212121	1	1	1
0.222222	0.966512	0.959676	0.973347		0.222222	1	1	1
0.232323	0.966512	0.959676	0.973347		0.232323	1	1	1
0.242424	0.974884	0.97014	0.979627		0.242424	1	1	1
0.252525	0.974884	0.97014	0.979627		0.252525	1	1	1
0.262626	0.975814	0.971257	0.980371		0.262626	1	1	1
0.272727	0.976744	0.970861	0.982627		0.272727	1	1	1
0.282828	0.979535	0.974792	0.984278		0.282828	1	1	1
0.292929	0.980465	0.975908	0.985022		0.292929	1	1	1
0.30303	0.981395	0.9763	0.98649		0.30303	0.996977	0.99093	1
0.313131	0.984186	0.981907	0.986465		0.313131	0.997073	0.991218	1
0.323232	0.984186	0.981907	0.986465		0.323232	0.997163	0.991488	1
0.333333	0.984186	0.981907	0.986465		0.333333	0.997248	0.991743	1
0.343434	0.984186	0.981907	0.986465		0.343434	0.997328	0.991983	1
0.353535	0.984186	0.981907	0.986465		0.353535	0.997403	0.992209	1
0.363636	0.984186	0.981907	0.986465		0.363636	0.997474	0.992422	1
0.373737	0.984186	0.981907	0.986465		0.373737	0.997542	0.992625	1
0.383838	0.984186	0.981907	0.986465		0.383838	0.997605	0.992816	1
0.393939	0.985116	0.981636	0.988597		0.393939	0.997666	0.992998	1
0.40404	0.985116	0.981636	0.988597		0.40404	0.997724	0.993172	1
0.414141	0.985116	0.981636	0.988597		0.414141	0.997779	0.993336	1
0.424242	0.986047	0.981886	0.990207		0.424242	0.995709	0.987126	1
0.434343	0.986977	0.981553	0.992401		0.434343	0.993687	0.985289	1
0.444444	0.989767	0.984343	0.995192		0.444444	0.993828	0.985617	1
0.454545	0.989767	0.984343	0.995192		0.454545	0.993963	0.985931	1
0.464646	0.989767	0.984343	0.995192		0.464646	0.994092	0.986232	1
0.474747	0.989767	0.984343	0.995192		0.474747	0.992276	0.985075	0.999476
0.484848	0.989767	0.984343	0.995192		0.484848	0.992434	0.985381	0.999488
0.494949	0.990698	0.984814	0.996581		0.494949	0.990759	0.982508	0.999009
0.505051	0.991628	0.986204	0.997052		0.505051	0.990941	0.982852	0.999029
0.515152	0.991628	0.986204	0.997052		0.515152	0.989326	0.982697	0.995954
0.525253	0.991628	0.986204	0.997052		0.525253	0.989528	0.983025	0.996031
0.535354	0.992558	0.986977	0.99814		0.535354	0.989723	0.98334	0.996106
0.545455	0.992558	0.986977	0.99814		0.545455	0.988248	0.981547	0.994948
0.555556	0.992558	0.986977	0.99814		0.555556	0.985191	0.979123	0.991259
0.565657	0.992558	0.986977	0.99814		0.565657	0.983846	0.978812	0.98888
0.575758	0.992558	0.986977	0.99814		0.575758	0.984125	0.979176	0.989073
0.585859	0.992558	0.986977	0.99814		0.585859	0.982843	0.97979	0.985897
0.59596	0.992558	0.986977	0.99814		0.59596	0.981627	0.977949	0.985306
0.606061	0.992558	0.986977	0.99814		0.606061	0.981928	0.978308	0.985547
0.616162	0.992558	0.986977	0.99814		0.616162	0.982218	0.978656	0.985781
0.626263	0.994419	0.992558	0.996279		0.626263	0.9825	0.978993	0.986007
0.636364	0.994419	0.992558	0.996279		0.636364	0.981383	0.975779	0.986987
0.646465	0.994419	0.992558	0.996279		0.646465	0.981668	0.976148	0.987189
0.656566	0.995349	0.992407	0.99829		0.656566	0.981945	0.976506	0.987384
0.666667	0.995349	0.992407	0.99829		0.666667	0.978187	0.973183	0.983192
0.676768	0.995349	0.992407	0.99829		0.676768	0.975866	0.972656	0.979077
0.686869	0.995349	0.992407	0.99829		0.686869	0.973678	0.966692	0.980665
0.69697	0.995349	0.992407	0.99829		0.69697	0.974049	0.967158	0.98094
0.707071	0.995349	0.992407	0.99829		0.707071	0.973153	0.967082	0.979224
0.717172	0.995349	0.992407	0.99829		0.717172	0.97352	0.96753	0.979511
0.727273	0.995349	0.992407	0.99829		0.727273	0.973878	0.967966	0.97979
0.737374	0.995349	0.992407	0.99829		0.737374	0.968318	0.959716	0.976921
0.747475	0.995349	0.992407	0.99829		0.747475	0.967569	0.958907	0.97623
0.757576	0.996279	0.992798	0.99976		0.757576	0.967986	0.959432	0.976541
0.767677	0.997209	0.993488	1		0.767677	0.964975	0.957839	0.972112
0.777778	0.997209	0.993488	1		0.777778	0.95991	0.950621	0.9692
0.787879	0.997209	0.993488	1		0.787879	0.959332	0.949302	0.969363
0.79798	0.997209	0.993488	1		0.79798	0.959825	0.949912	0.969738
0.808081	0.997209	0.993488	1		0.808081	0.953002	0.940348	0.965656
0.818182	0.99814	0.995861	1		0.818182	0.953554	0.941042	0.966065
0.828283	0.99814	0.995861	1		0.828283	0.95308	0.940366	0.965794
0.838384	0.99814	0.995861	1		0.838384	0.949651	0.935332	0.963969
0.848485	0.99814	0.995861	1		0.848485	0.942592	0.922305	0.962879
0.858586	0.99814	0.995861	1		0.858586	0.928715	0.917028	0.940403
0.868687	0.99814	0.995861	1		0.868687	0.91666	0.907661	0.925658
0.878788	0.99814	0.995861	1		0.878788	0.913061	0.90682	0.919301
0.888889	0.99814	0.995861	1		0.888889	0.898822	0.880668	0.916977
0.89899	0.99814	0.995861	1		0.89899	0.890715	0.873032	0.908398
0.909091	0.99814	0.995861	1		0.909091	0.886023	0.871769	0.900277
0.919192	0.99814	0.995861	1		0.919192	0.872327	0.856372	0.888283
0.929293	0.99814	0.995861	1		0.929293	0.846287	0.82805	0.864524
0.939394	0.99814	0.995861	1		0.939394	0.802432	0.788735	0.816128
0.949495	0.99814	0.995861	1		0.949495	0.766895	0.74853	0.78526
0.959596	0.99814	0.995861	1		0.959596	0.70768	0.670872	0.744489
0.969697	0.99907	0.997209	1		0.969697	0.672785	0.638781	0.706789
0.979798	0.99907	0.997209	1		0.979798	0.626449	0.604953	0.647945
0.989899	1	1	1		0.989899	0.50323	0.461817	0.544643
1	1	1	1		1	0.37044	0.334179	0.406701

## Sheet: b (ADD vs non-ADD)
ROC curve					PR curve
mean_fpr	mean_tpr	tprs_lower	tprs_upper		mean_rc	mean_pr	prs_lower	prs_upper
0	0	0	0		0	1	1	1
0.010101	0.20829	0.110452	0.306128		0.010101	1	1	1
0.020202	0.20829	0.110452	0.306128		0.020202	1	1	1
0.030303	0.20829	0.110452	0.306128		0.030303	1	1	1
0.040404	0.20829	0.110452	0.306128		0.040404	1	1	1
0.0505051	0.361658	0.209874	0.513442		0.0505051	1	1	1
0.0606061	0.361658	0.209874	0.513442		0.0606061	1	1	1
0.0707071	0.361658	0.209874	0.513442		0.0707071	0.98633	0.95899	1
0.0808081	0.361658	0.209874	0.513442		0.0808081	0.987938	0.963815	1
0.0909091	0.491192	0.375547	0.606837		0.0909091	0.989208	0.967624	1
0.10101	0.491192	0.375547	0.606837		0.10101	0.990236	0.970707	1
0.111111	0.491192	0.375547	0.606837		0.111111	0.991085	0.973254	1
0.121212	0.491192	0.375547	0.606837		0.121212	0.991798	0.975394	1
0.131313	0.491192	0.375547	0.606837		0.131313	0.992406	0.977217	1
0.141414	0.53886	0.401892	0.675828		0.141414	0.992929	0.978788	1
0.151515	0.53886	0.401892	0.675828		0.151515	0.993385	0.980156	1
0.161616	0.53886	0.401892	0.675828		0.161616	0.981734	0.957532	1
0.171717	0.53886	0.401892	0.675828		0.171717	0.982758	0.959905	1
0.181818	0.605181	0.467806	0.742556		0.181818	0.983673	0.962027	1
0.191919	0.605181	0.467806	0.742556		0.191919	0.984496	0.963935	1
0.20202	0.605181	0.467806	0.742556		0.20202	0.98524	0.965661	1
0.212121	0.605181	0.467806	0.742556		0.212121	0.981146	0.963657	0.998636
0.222222	0.605181	0.467806	0.742556		0.222222	0.981974	0.965247	0.998702
0.232323	0.670466	0.573057	0.767876		0.232323	0.978555	0.959457	0.997654
0.242424	0.670466	0.573057	0.767876		0.242424	0.979416	0.961081	0.997751
0.252525	0.670466	0.573057	0.767876		0.252525	0.98021	0.962579	0.997841
0.262626	0.670466	0.573057	0.767876		0.262626	0.980945	0.963967	0.997923
0.272727	0.719171	0.635663	0.802679		0.272727	0.981627	0.965255	0.998
0.282828	0.719171	0.635663	0.802679		0.282828	0.978664	0.965472	0.991857
0.292929	0.719171	0.635663	0.802679		0.292929	0.976135	0.959026	0.993243
0.30303	0.719171	0.635663	0.802679		0.30303	0.976902	0.960335	0.993469
0.313131	0.719171	0.635663	0.802679		0.313131	0.974665	0.953683	0.995647
0.323232	0.789637	0.742082	0.837193		0.323232	0.975424	0.955057	0.995792
0.333333	0.789637	0.742082	0.837193		0.333333	0.976139	0.956351	0.995927
0.343434	0.789637	0.742082	0.837193		0.343434	0.976813	0.957573	0.996054
0.353535	0.789637	0.742082	0.837193		0.353535	0.974562	0.958635	0.990488
0.363636	0.798964	0.746185	0.851742		0.363636	0.975244	0.959731	0.990758
0.373737	0.798964	0.746185	0.851742		0.373737	0.973434	0.953622	0.993246
0.383838	0.798964	0.746185	0.851742		0.383838	0.974105	0.954775	0.993436
0.393939	0.798964	0.746185	0.851742		0.393939	0.974743	0.955872	0.993615
0.40404	0.798964	0.746185	0.851742		0.40404	0.972882	0.955417	0.990346
0.414141	0.80829	0.767492	0.849088		0.414141	0.973518	0.956449	0.990587
0.424242	0.80829	0.767492	0.849088		0.424242	0.974125	0.957434	0.990817
0.434343	0.80829	0.767492	0.849088		0.434343	0.974705	0.958375	0.991036
0.444444	0.80829	0.767492	0.849088		0.444444	0.973008	0.958302	0.987714
0.454545	0.847668	0.805626	0.889711		0.454545	0.971432	0.957002	0.985862
0.464646	0.847668	0.805626	0.889711		0.464646	0.972031	0.957894	0.986168
0.474747	0.847668	0.805626	0.889711		0.474747	0.97058	0.955552	0.985608
0.484848	0.847668	0.805626	0.889711		0.484848	0.971171	0.956436	0.985906
0.494949	0.847668	0.805626	0.889711		0.494949	0.971738	0.957286	0.986191
0.505051	0.854922	0.813085	0.89676		0.505051	0.972284	0.958103	0.986464
0.515152	0.854922	0.813085	0.89676		0.515152	0.972809	0.95889	0.986728
0.525253	0.854922	0.813085	0.89676		0.525253	0.973314	0.959647	0.986981
0.535354	0.854922	0.813085	0.89676		0.535354	0.973801	0.960377	0.987224
0.545455	0.870466	0.835325	0.905608		0.545455	0.97427	0.961082	0.987459
0.555556	0.870466	0.835325	0.905608		0.555556	0.967848	0.949906	0.985791
0.565657	0.870466	0.835325	0.905608		0.565657	0.966767	0.947049	0.986485
0.575758	0.870466	0.835325	0.905608		0.575758	0.965603	0.94726	0.983945
0.585859	0.870466	0.835325	0.905608		0.585859	0.964447	0.948597	0.980298
0.59596	0.88601	0.859187	0.912834		0.59596	0.965025	0.949423	0.980627
0.606061	0.88601	0.859187	0.912834		0.606061	0.962333	0.949535	0.97513
0.616162	0.88601	0.859187	0.912834		0.616162	0.962924	0.95032	0.975529
0.626263	0.88601	0.859187	0.912834		0.626263	0.960397	0.949605	0.971189
0.636364	0.896373	0.86955	0.923196		0.636364	0.960999	0.950365	0.971633
0.646465	0.896373	0.86955	0.923196		0.646465	0.961583	0.951103	0.972064
0.656566	0.896373	0.86955	0.923196		0.656566	0.96215	0.951819	0.972482
0.666667	0.896373	0.86955	0.923196		0.666667	0.962701	0.952514	0.972888
0.676768	0.896373	0.86955	0.923196		0.676768	0.963236	0.95319	0.973281
0.686869	0.911917	0.896547	0.927287		0.686869	0.963755	0.953846	0.973664
0.69697	0.911917	0.896547	0.927287		0.69697	0.962848	0.954835	0.970861
0.707071	0.911917	0.896547	0.927287		0.707071	0.963358	0.955451	0.971265
0.717172	0.911917	0.896547	0.927287		0.717172	0.962537	0.953476	0.971598
0.727273	0.919171	0.90665	0.931692		0.727273	0.960486	0.947845	0.973127
0.737374	0.919171	0.90665	0.931692		0.737374	0.957095	0.945879	0.968311
0.747475	0.919171	0.90665	0.931692		0.747475	0.95511	0.944181	0.966039
0.757576	0.919171	0.90665	0.931692		0.757576	0.951965	0.940491	0.963438
0.767677	0.919171	0.90665	0.931692		0.767677	0.950118	0.93899	0.961247
0.777778	0.932642	0.920827	0.944458		0.777778	0.949509	0.939486	0.959531
0.787879	0.932642	0.920827	0.944458		0.787879	0.948972	0.937541	0.960402
0.79798	0.932642	0.920827	0.944458		0.79798	0.949583	0.938282	0.960885
0.808081	0.932642	0.920827	0.944458		0.808081	0.949068	0.936201	0.961935
0.818182	0.944041	0.922956	0.965126		0.818182	0.945073	0.934112	0.956035
0.828283	0.944041	0.922956	0.965126		0.828283	0.945705	0.934863	0.956548
0.838384	0.944041	0.922956	0.965126		0.838384	0.941961	0.929457	0.954465
0.848485	0.944041	0.922956	0.965126		0.848485	0.94044	0.928337	0.952543
0.858586	0.944041	0.922956	0.965126		0.858586	0.931511	0.922536	0.940486
0.868687	0.95544	0.935615	0.975265		0.868687	0.930186	0.921183	0.939189
0.878788	0.95544	0.935615	0.975265		0.878788	0.928909	0.91922	0.938597
0.888889	0.95544	0.935615	0.975265		0.888889	0.927644	0.918249	0.937038
0.89899	0.95544	0.935615	0.975265		0.89899	0.926455	0.915356	0.937554
0.909091	0.974093	0.956753	0.991433		0.909091	0.925276	0.913464	0.937088
0.919192	0.974093	0.956753	0.991433		0.919192	0.918404	0.905367	0.93144
0.929293	0.974093	0.956753	0.991433		0.929293	0.911588	0.90687	0.916307
0.939394	0.974093	0.956753	0.991433		0.939394	0.906079	0.900787	0.911371
0.949495	0.974093	0.956753	0.991433		0.949495	0.906093	0.900405	0.911781
0.959596	0.994819	0.989143	1		0.959596	0.903445	0.898294	0.908595
0.969697	0.994819	0.989143	1		0.969697	0.904354	0.899247	0.909461
0.979798	0.994819	0.989143	1		0.979798	0.9035	0.900265	0.906734
0.989899	0.994819	0.989143	1		0.989899	0.900975	0.898288	0.903662
1	1	1	1		1	0.899352	0.897297	0.901407

## Sheet: c (shap for COG task)
SHAP beeswarm plot
age	gender	education	trailA	trailB	boston	digitB	digitBL	digitF	digitFL	animal	gds	lm_imm	lm_del	mmse	npiq_DEL	npiq_HALL	npiq_AGIT	npiq_DEPD	npiq_ANX	npiq_ELAT	npiq_APA	npiq_DISN	npiq_IRR	npiq_MOT	npiq_NITE	npiq_APP	faq_BILLS	faq_TAXES	faq_SHOPPING	faq_GAMES	faq_STOVE	faq_MEALPREP	faq_EVENTS	faq_PAYATTN	faq_REMDATES	faq_TRAVEL	his_NACCFAM	his_CVHATT	his_CVAFIB	his_CVANGIO	his_CVBYPASS	his_CVPACE	his_CVCHF	his_CVOTHR	his_CBSTROKE	his_CBTIA	his_SEIZURES	his_TBI	his_HYPERTEN
0.0317773	-0.00327678	0.0410018	-0.035569	-0.0549236	-0.0119342	-0.0134412	0.00283535	0.00021214	-0.0064707	-0.0428296	0.0205958	-0.030633	-0.102068	-0.095707	-0.00692248	-0.00026184	0.00184155	0.00603202	0.00279767	-0.00216336	-0.00386985	-0.00212963	-0.00085751	-0.0015069	6.84892e-05	-0.00894487	-0.0465778	-0.0200215	-0.0246677	-0.0091891	-0.00120459	-0.0234488	-0.0234846	-0.018948	-0.0500519	-0.0304367	-0.00464182	-0.000462526	-0.00177406	0.000403188	-0.00129444	-4.91691e-06	-0.000604501	-0.00648811	-0.00104154	0.00110907	-0.00271921	0.0155008	-0.00576787
0.00374861	0.0246393	-0.0283104	-0.0306094	-0.0282129	-0.0258948	0.021116	-0.00869696	-0.00670964	0.0106291	0.0560441	0.0321291	0.0365747	0.0768779	-0.143336	-0.00299843	0.0038413	5.08195e-05	-0.0225751	-0.00806479	0.120685	-0.0115635	0.0384307	0.00678284	-0.000338773	-3.77248e-05	0.030968	-0.0581475	-0.00181776	-0.0217178	-0.0112597	0.00022732	-0.013932	0.019259	-0.0167665	-0.0497545	-0.0441326	-0.0206833	0.000954781	-0.00226417	-0.000398279	-0.00154852	-0.000103022	5.12558e-05	0.00584352	-0.00241563	-0.000773822	-0.00277742	-0.000402415	-0.0116673
0.0329857	0.0133108	-0.0254815	-0.051044	-0.0457718	-0.00825242	-0.0134558	0.00455467	0.00545908	0.00302429	-0.0299087	0.0507878	-0.00475321	-0.120827	-0.0669406	-0.00608653	0.000762884	-0.0078039	-0.0307831	0.0110605	-7.74454e-05	-0.00524677	-0.00328186	0.00283388	-0.000225203	0.00744812	0.0423109	-0.0439944	-0.0195317	-0.0239418	-0.00761223	0.000398675	-0.0182326	-0.0257628	-0.0178301	-0.0439672	-0.0422372	0.00320345	0.000330564	-0.00181124	0.000205196	-0.00161544	-7.34218e-05	-0.000917165	-0.0109335	-0.00227848	-0.000126031	8.10162e-05	-0.00127031	0.00394232
-0.0399448	0.000915367	-0.0318982	-0.0129543	-0.0725928	-0.0308787	-0.0100773	0.007754	0.00776261	0.00939002	-0.0307718	0.00932151	-0.0295274	-0.0866194	-0.0901001	-0.00644191	-0.000721659	-0.000619226	0.00803934	-0.000578937	0.000352125	-0.00288429	-0.00316044	-0.000170781	-0.00160857	-0.00190456	-0.00949831	-0.0471059	-0.0227888	-0.0287357	-0.00758845	-0.000338498	-0.023966	-0.032204	-0.0171779	-0.0580069	-0.0360331	-0.00528406	-0.00363706	-0.00122818	-0.00359482	-0.00387322	-9.65877e-05	-0.000365241	-0.00964898	-0.00401649	0.000488173	-0.000463247	-0.00525355	-0.00534929
0.0127358	-0.00151823	-0.0228269	-0.058669	-0.0901897	0.0108014	-0.0349575	-0.00608293	0.00965305	-0.00698401	-0.0318764	0.0368812	-0.0363329	-0.137173	0.0370334	-0.00702083	0.000205746	-0.000418822	0.00340561	0.00569442	-0.00157047	0.00725128	0.0362008	-0.00115781	-0.000872094	-0.002577	-0.00223521	-0.0495988	-0.0213585	-0.0192729	-0.00915103	0.00247759	-0.0201642	-0.0245558	-0.0152632	0.0226358	-0.0393422	0.00617402	0.00153708	-0.00219003	-0.000782911	-7.33796e-05	-0.000147523	-0.000547759	0.00182952	-0.000656718	0.00090731	0.000257695	-7.84523e-05	-0.0091628
0.00731747	0.00321711	0.00323659	-0.0374189	-0.0668979	-0.01852	0.0137944	0.00174038	0.00794227	0.00951861	-0.0430816	0.020047	-0.0248864	-0.10506	-0.102057	-0.00716782	-0.00106256	0.000885768	0.00578932	0.00210286	-0.000305517	-0.00295373	-0.00294493	-0.000419971	-0.00106341	-0.0050184	-0.00781159	-0.0478292	-0.0240463	-0.0245578	-0.00761663	-0.000846717	-0.0268842	-0.0281953	-0.0162974	-0.0536714	-0.0322442	0.000154834	-0.00265115	-0.0030989	-0.00389077	-0.00227964	-4.83975e-05	-0.00103395	-0.00805068	-0.000731225	-0.000275965	-0.000580853	-0.00205021	-0.00285064
-0.0989363	-0.00220569	0.100891	-0.00963489	-0.081483	-0.0139182	-0.0232121	0.000718389	0.0231404	0.00687041	-0.0399499	0.024196	0.0562293	0.151463	-0.13585	-0.00542721	0.000709376	-0.000134098	0.00464664	-0.001247	-0.000263236	-0.00479144	-0.000326165	-3.94262e-05	-0.00124818	-0.0018931	-0.00983326	-0.0587057	-0.0249418	-0.028433	-0.0112756	-0.000704506	-0.0229768	-0.0312845	-0.0191075	-0.0763628	-0.0355213	0.00888987	-0.00193781	0.00224797	-0.00194015	0.0278804	-4.81237e-05	-0.000511593	-0.00536178	-0.00123414	-0.0149629	0.00224087	-0.00492741	-0.00623911
-0.0914291	0.00779043	0.00812699	-0.0159722	-0.0208243	0.0290547	0.0422068	0.00532349	0.00822951	0.0292489	-0.017357	0.000449664	-0.0188939	-0.122012	-0.0834369	-0.00609024	0.00172989	0.00303281	0.00245326	0.000509767	0.000574823	-0.00363798	-0.00299393	-0.00141888	-0.000636495	0.0025809	0.0487073	-0.0541589	-0.0230632	-0.0206146	-0.0020182	-0.00179625	-0.0212867	-0.0288058	-0.0165669	-0.0530237	-0.0423711	0.000966977	-0.0288555	0.0774138	0.0273082	-0.00438025	-0.000124086	-8.3234e-05	0.00360864	-0.00224204	0.000328771	0.00060041	-0.00226841	0.000617957
0.0370276	-0.00210625	0.0671245	-0.0315055	-0.0667454	-0.0165908	-0.00984564	-0.00621009	0.00842567	0.0143407	-0.0265268	-0.0143889	-0.0253557	-0.0657023	-0.104934	-0.00786484	0.000429863	-0.000315437	0.0042175	0.0039558	-0.00150893	-0.00363876	-0.000847244	-0.00106795	-0.00108204	-0.00113598	-0.00697554	-0.0460453	-0.0209044	-0.0212318	-0.00751017	-0.00226614	-0.0205006	-0.0269259	-0.0201181	-0.0487504	-0.035352	0.000401707	-0.000138322	-0.00235307	-0.000356329	-0.0012114	-0.00011658	-0.000475353	0.0037271	-0.00131108	3.00124e-05	-0.000792299	-0.00401457	0.0018206
-0.0461152	-0.000912086	0.00952941	-0.0126135	-0.0486203	0.0446297	-0.0153678	0.00400397	-0.030303	0.0146177	0.0386463	-0.0150796	-0.0372266	-0.0905315	-0.0894624	-0.00534683	-0.00087144	0.000741222	0.00829829	0.00124361	-0.000861388	-0.000967175	-0.00264072	-0.00159845	-0.00125776	0.000195416	-0.00437475	-0.0506278	-0.0223953	-0.0262801	-0.00881485	-0.00204999	-0.0230416	-0.0345754	-0.0197445	-0.0540688	-0.0351954	0.000521543	-0.000184285	-0.00237463	-0.000913965	-0.000526324	-0.000113155	-0.000166512	0.00199201	-0.000590169	-0.000896568	0.000158905	0.012106	-0.00426261
0.0531885	-0.00309088	-0.0151028	-0.0374854	-0.0683245	0.0125671	0.000354597	0.00559409	-0.028037	0.0139855	-0.0397072	-0.0187083	-0.036269	-0.0986234	-0.102856	-0.00778812	-0.00143609	-0.000355676	0.00527178	0.00341967	-0.0015585	-0.00252885	-0.00158179	-0.00090737	-0.00103588	-0.000989031	-0.00532108	-0.0456301	-0.0240684	-0.0240437	-0.00931532	0.000365474	-0.0231351	-0.0248031	-0.0173999	-0.0512034	-0.0367968	0.00126535	-0.000414905	-0.00328053	-0.000279177	-0.00136203	-0.000140065	-0.000665371	0.00274281	-0.000915559	9.87089e-05	-0.000344187	-0.00225105	0.00618276
-0.015672	0.00169968	0.00866503	-0.0504047	-0.0662267	-0.0155358	-0.0172157	-0.00430538	-0.035724	-7.34077e-05	-0.0368449	0.00537777	-0.0215963	-0.0887831	-0.100278	-0.00821142	-0.00129547	0.00127991	-0.0156641	0.000425887	-0.000311413	-0.00330214	-0.00270082	-0.00149113	-0.00151091	0.00927042	-0.00590294	-0.0509718	-0.0263591	-0.0251796	-0.006479	6.67304e-05	-0.021449	-0.0264782	-0.0170778	-0.0587081	-0.0349415	-0.00715072	3.91602e-05	-0.00114757	-0.000248419	-0.00053897	-0.00010496	-0.000288238	0.00264998	-0.00117154	-0.000360025	0.00133809	-0.00191087	0.00589528
0.00518615	-0.00290947	0.0064391	-0.0145425	-0.0695217	-0.0217055	-0.0328642	-0.00352759	0.00030767	0.00133524	0.0477894	-0.0139579	-0.00899925	-0.0597065	-0.103081	-0.00660928	0.000140654	0.00260734	0.00262203	0.00280889	-0.000651478	-0.00676873	-0.00295053	-0.00207937	-0.00117017	0.000462829	-0.00550386	-0.0487057	-0.0213568	-0.0241007	-0.00633781	-0.00069437	-0.021855	-0.0260605	-0.0176792	-0.0532227	-0.0344131	-0.00522359	2.00456e-05	0.018046	-0.0003413	-0.00109571	-0.000132162	-0.000207236	0.00329816	-0.00236322	0.000345257	0.000571605	0.0140127	0.00207971
0.0297912	0.00591811	0.0471368	-0.0339064	-0.0587289	-0.00720293	-0.0127208	-5.79421e-06	0.00332698	0.0121124	-0.0330767	-0.0186215	-0.0317749	-0.115015	-0.097108	-0.00687661	-0.000400458	0.00013659	0.00700004	0.00264422	-0.000840658	-0.00258479	-0.000438577	-0.000873424	-0.000935785	-0.000922155	-0.00805216	-0.0457852	-0.0220558	-0.024437	-0.00731286	-0.00136067	-0.0232729	-0.0242013	-0.0177488	-0.0490635	-0.0306693	0.00147182	-0.00149942	-0.00173375	-0.00123045	-0.00120292	-4.5871e-05	-0.000601714	-0.00368343	-0.000550117	0.000148167	0.00140161	-0.00151007	-0.00441738
0.0049946	0.00980779	0.00887889	-0.0163847	-0.100832	-0.0258433	-0.0253102	0.0106705	-0.00235831	-0.00339556	-0.0459718	0.0269544	-0.0225054	-0.119067	-0.115182	-0.00709288	-0.000284929	0.00021756	0.00625329	0.00136098	0.000364812	-0.00593686	-0.00157613	0.00797364	-0.00109103	-0.00117701	-0.00161926	-0.0492643	0.0472454	-0.0241941	-0.0103557	-0.00166859	-0.0231822	-0.0242875	-0.0142006	0.110929	-0.0403581	0.00158563	0.000171259	-0.00143667	-0.000406051	-0.00118463	-5.42044e-05	-0.000184885	-0.0193641	-0.00117008	0.000339393	0.000199107	-0.000410941	0.00714941
0.0353883	-0.00626446	0.015214	-0.0352501	-0.00665713	-0.0121319	-0.0128581	-0.00260167	-0.0183401	0.00391191	-0.0409565	-0.026129	-0.00345133	-0.0640738	-0.0973165	-0.00641429	0.000698962	0.00153268	0.00387006	0.00410528	-0.00141286	-0.00786141	-0.00275554	-0.00118933	-0.000936767	-0.00355332	-0.00707852	-0.0567329	-0.0200092	-0.0259835	-0.0138668	0.000106118	-0.0242257	-0.0227459	-0.0197126	-0.0553698	-0.0384209	0.00124882	-0.00233066	-0.0017177	-9.47995e-05	-0.00117281	-0.000111087	-0.000485488	0.00474898	-0.00139958	0.00047964	0.00082686	0.0166904	0.00103374
0.0360141	0.00616054	0.00403033	-0.00616617	-0.0498818	-0.0105918	-0.016773	-0.00307591	-0.0246224	0.00134357	-0.0360127	0.0398334	-0.0248161	-0.100288	-0.0928354	-0.00778657	-0.000548651	0.000484198	0.00704738	0.00374756	-0.000147479	-0.0037302	-0.00147022	-0.0020538	-0.00104363	-0.00379989	-0.0067259	-0.0487681	-0.0209346	-0.0271957	-0.00774248	-0.000277371	-0.0213017	-0.0263179	-0.0192865	-0.0505247	-0.0356674	-6.84922e-05	-0.00120202	-0.0017743	-0.000324122	-0.000920775	-0.000106316	-0.000746592	0.00212818	-0.00117494	0.000537193	0.00156225	-0.00107994	-0.00564506
-0.00518419	0.00419641	0.0199463	-0.0388028	-0.0556247	-0.0293036	-0.0149478	0.00731993	0.00853818	-0.00754571	0.0396911	-0.0123366	-0.0217755	-0.0820582	-0.091661	-0.00632962	-0.000325162	0.00145534	0.0076729	0.00374248	-4.52799e-05	-0.00241181	-0.00303641	-0.000928485	-0.00161531	-0.00112401	-0.00788645	-0.0474193	-0.0144623	-0.0276791	-0.00888126	-0.000451872	-0.0210255	-0.0234783	-0.0170538	-0.0509355	-0.0342916	-0.0030118	-0.00055171	-0.00146838	-0.00133179	-0.00209707	-1.81848e-05	0.0069275	-0.00594729	-0.00100401	0.000111021	0.000380824	-0.00154371	-0.00356594
-0.0806347	-0.00527338	-0.248875	0.0124993	0.0560349	0.00745307	0.0140245	-0.00749896	-0.0288394	-0.00890799	0.208373	-0.000117131	-0.019926	0.0218747	0.116075	-0.00757637	-8.38916e-05	-0.0039845	0.0138548	0.00174102	0.000487813	-0.00871683	-0.00377188	-0.00251839	-0.000967132	-0.00129998	-0.000823676	0.10885	0.0414217	-0.0126603	-0.0119387	-0.00198443	-0.0176273	-0.0388712	-0.0214803	-0.0998407	-0.0669301	-0.0189338	0.00200693	-0.00479623	-0.00123157	-0.000732609	-6.5674e-05	0.000340506	0.0122434	-0.0017989	-0.000503827	-0.000848482	-0.000514114	-0.0141591
0.0304593	-0.00636396	0.00940913	-0.0158837	-0.0685488	0.00313247	-0.0183717	-0.00307134	-0.00275298	0.0117723	-0.026293	0.0566954	-0.0445715	-0.133084	-0.10777	-0.00783833	-0.00151859	0.000703558	-0.0165528	-0.00333377	-0.00144714	0.0306825	-0.00165326	-0.00350081	-0.000745804	-0.00255967	-0.00354072	-0.0533323	-0.0270023	-0.0244027	-0.0080301	-0.000208449	-0.0233259	-0.0221303	-0.0174135	-0.0528224	-0.0422182	-0.00252176	0.000189127	-0.00135675	-0.000688434	-0.00133761	-0.000176627	0.000107397	0.00160722	0.000843247	0.000170573	0.000761266	-0.000676889	0.00777664
-0.00312235	-0.00124846	0.016515	-0.00733534	-0.0377574	-0.0146739	-0.0108843	0.00143439	0.0109102	0.0182167	-0.027759	-0.0328494	-0.00297819	-0.0676055	-0.0980514	-0.0042311	0.000613964	0.000254838	0.00172295	0.00398357	-0.000837453	-0.00478608	-0.00197657	-0.00279662	-0.00124953	-0.000198398	-0.00565133	-0.0514968	-0.0185961	-0.0258523	-0.00962571	-0.000612173	-0.0194629	-0.0289325	-0.0205266	-0.0561107	-0.0385781	-0.00321021	-0.000448961	-0.00248198	-8.05439e-06	-0.00049878	-8.6598e-05	-0.000291905	0.00472038	-0.000716258	0.000497102	-0.000547311	-0.00320681	0.0834412
0.0180123	0.011848	0.0101851	-0.0382988	-0.0596002	-0.0206912	-0.0124514	0.00152276	-0.00395407	0.00783798	-0.042237	0.0359227	-0.026691	-0.109202	-0.100291	-0.00648659	1.17252e-06	0.000630254	0.00426381	0.00245149	-0.000412012	-0.00624705	-0.00193674	-0.00120051	-0.000981907	-0.00307198	-0.00668057	-0.0488765	-0.0223044	-0.0255799	-0.0081276	-0.00151938	-0.0228065	-0.0257689	-0.0179035	-0.0562237	-0.03968	0.00111422	-0.000453263	-0.00233987	0.000285451	-0.00144584	-0.000106324	-0.000192192	0.0039436	-0.0012509	0.000288972	0.00167233	-0.000921825	-0.00443047
0.0072879	-0.00220278	0.0194349	-0.0305686	-0.00865218	-0.0137111	-0.0192177	-0.00126979	0.00547364	-0.00293202	-0.0263466	-0.0203331	0.00735798	-0.121842	-0.0978799	-0.00715941	-0.000610399	0.000522539	0.0075347	0.00429898	-0.00139939	-0.00181445	-0.00175212	-0.00176892	-0.00104363	-0.00203807	-0.00574849	-0.0480322	-0.0192085	-0.0247265	-0.00819988	-0.000147695	-0.0213816	-0.0257394	-0.0176283	-0.0473844	-0.0342497	-0.00032426	-4.04994e-05	-0.00187637	0.000299384	-0.00126549	-0.000102951	-0.000301197	0.00176023	-0.00131973	0.000390066	0.000986164	-0.00173271	-0.00464057
0.0473319	-0.00662814	0.00372611	-0.0123506	-0.0434096	0.0139991	0.0143932	-0.00223207	0.00997307	0.000104356	-0.0502116	-0.0234387	0.000761016	0.0262302	-0.0660904	-0.00473666	-0.000734941	0.000193857	0.00453429	-0.00506969	-0.000964664	-0.00706373	-0.00505165	-0.00218848	-0.000716562	-0.0017425	-0.00413398	-0.0593623	-0.0273689	-0.0226254	-0.00709521	-0.00107798	-0.0251705	-0.0289249	-0.0216153	-0.0610013	-0.0439943	-0.00615216	0.00078324	-0.00302542	-0.000326813	-0.00120136	-0.000131484	-0.00032385	0.00307007	-0.00139752	-0.000154395	0.000676476	-0.00144308	0.00963664
0.0101072	-0.0046868	-0.0175203	-0.0453615	-0.0438181	-0.022059	-0.00827969	-0.000305147	-0.0189937	0.00258902	0.0662859	-0.0157122	-0.0484252	-0.0994269	-0.095176	-0.00634291	-0.000644596	0.00120701	0.00429945	0.00286347	-0.00118245	-0.00345112	-0.0014146	-0.00137116	-0.000953007	-0.0017767	-0.00792369	-0.0502678	-0.0183103	-0.0212913	-0.0106756	-0.000141236	-0.0237867	-0.0253983	-0.018302	-0.050255	-0.03866	0.0198496	-0.000146617	-0.00310915	-0.000793015	-0.000792527	-0.000105533	-0.000243575	0.00121299	-0.00157971	0.0001868	0.000120201	-0.000578879	0.00801975
0.00762392	-0.00283848	0.0208996	-0.021066	-0.066779	0.00466808	0.0196536	0.00104821	0.00540633	0.0167773	0.0293169	-0.0216963	-0.0154865	-0.0706799	-0.111182	-0.0061648	0.000334688	-0.010657	0.00580709	0.00450474	-0.00124977	-0.00435364	-0.0037079	0.000681148	-0.0014912	0.00906855	-0.00575051	-0.0503512	-0.0226871	-0.0235441	-0.00825821	-0.000958552	-0.0229752	-0.023928	-0.0220587	-0.0501257	-0.0365744	-0.00542644	-1.78858e-05	-0.00110833	0.000618081	-0.00145885	-0.000140065	-0.000143	0.00386041	-0.000791466	0.000141406	-0.000127894	-0.00187584	0.0084843
0.00219878	-0.00143605	0.00458303	-0.0213871	-0.0798703	-0.0244599	-0.0209599	-0.0042585	0.00668692	-0.0025073	-0.0374946	0.0378252	-0.0303377	-0.0100128	-0.111284	-0.00685108	-3.31604e-05	0.000279813	0.00680627	0.000447338	-0.00111354	-0.0046616	-0.00149906	0.000427476	-0.0014703	0.00981373	-0.0112056	-0.0500215	-0.0238795	-0.0287359	-0.00611464	-0.00134984	-0.02469	-0.0277343	-0.0196731	-0.0539997	-0.0353601	-0.00354098	-0.00114081	-0.000458252	0.000662235	-0.00450249	-3.74919e-05	1.15872e-05	-0.00785298	-0.000920987	0.000906938	-0.00745292	0.0135861	-0.00355193
-0.0971954	0.0109474	-0.0275699	-0.00413115	0.132964	0.0447685	0.0290982	-0.0166546	-0.00544932	0.00114736	0.0300374	0.0342414	0.000362174	0.0140204	-0.126353	-0.00483345	0.000387723	0.000493959	0.00637419	0.000896875	0.00216893	-0.0110074	0.000358034	-0.00308313	-0.00108506	0.0046008	-0.00029868	0.052815	0.0383408	-0.0249172	-0.0348571	-0.000550551	-0.0239449	-0.033663	-0.0196712	-0.0840437	-0.0675429	-0.0160232	-0.0449656	0.059929	0.0280643	-0.00910355	-8.35263e-05	0.000254875	0.00595636	-0.000231717	-0.000530276	-0.000271507	-0.000761063	0.010705
0.024837	-0.00283391	-0.0243256	-0.0310118	-0.0562205	0.0287347	-0.00958803	0.0029197	0.00850204	-0.00299208	-0.0433917	-0.0192466	-0.0300032	-0.0986469	-0.0999197	-0.00734954	-0.00109571	0.00132076	0.0063376	0.00136744	-0.00186266	-0.00255595	-0.00223987	-0.001462	-0.00130512	-0.00077641	-0.00607996	-0.0460714	-0.0174311	-0.0250166	-0.00735062	0.00142073	-0.0203774	-0.0275632	-0.0178101	-0.0521267	-0.0380225	-0.0152939	9.05613e-05	-0.00207791	0.000399842	-0.00135897	-0.000106324	-0.000218827	0.00397234	-0.000844425	8.47357e-05	0.00198262	-0.00257507	-0.0061526
-0.00104014	-0.0171116	-0.0236362	-0.0123905	-0.0446501	-0.0251826	-0.0239895	0.00752877	-0.00365837	0.00039679	0.029826	0.0395526	-0.0446085	-0.137095	0.0249573	-0.00563744	-0.000807965	0.00110513	0.0028143	0.00334838	-0.000892985	0.00359836	-0.00178615	-0.00214787	-0.000372485	-0.0052296	-0.0059057	-0.0583207	-0.0214586	-0.01969	-0.00644295	-0.00144344	-0.0219506	-0.0247939	-0.0165785	-0.0599234	-0.0401587	-0.000888909	0.000594615	-0.00183131	-0.00187898	-0.00145425	-0.000204359	-0.000361778	0.0038854	-0.00046561	0.00104542	-0.000461079	-0.000242667	0.00673167
0.0562893	0.029784	-0.0182971	-0.0197807	-0.0364519	-0.0158016	-0.00730233	0.00346308	-0.0028331	0.0125912	-0.0288067	0.0466734	-0.00630261	0.0503632	-0.112135	-0.00526365	0.000857789	-0.00760147	-0.000553038	0.00699352	0.000556575	0.00222402	-0.00129677	7.20889e-05	0.00475097	0.00874634	0.0185465	-0.0529995	-0.0265857	-0.022468	-0.00965306	-0.000207309	-0.0240245	-0.0143545	-0.0176615	-0.0469628	-0.0397335	0.00890735	0.000830447	-0.000886451	-0.000929485	1.2685e-05	-0.000202433	-0.000690582	-0.000474186	-0.0022641	0.00107788	0.000243742	-0.00130942	0.00602327
0.0336964	-0.00192831	0.0444929	-0.0396421	-0.025843	-0.00991551	-0.0145573	0.0026464	-0.0316787	0.00163781	-0.0369588	-0.017912	-0.04061	-0.109542	-0.0958665	-0.00734061	-0.000101991	0.0014883	0.00682786	0.00272166	-0.0019545	-0.00289349	-0.0011149	-0.000362233	-0.00122942	-0.00228897	-0.00774145	-0.0458718	-0.0208355	-0.0249261	-0.0095023	-0.00123198	-0.0227509	-0.0249792	-0.016728	-0.0525741	-0.0310224	0.00143534	0.000530074	-0.00185089	-0.000383853	-0.00108824	-1.63791e-06	-0.000579784	-0.00723957	-0.00100751	0.000186325	0.000449069	0.00190958	-0.00438989
0.0245269	-0.00205098	0.00685178	-0.0367272	-0.0168404	-0.00673363	-0.0135093	-0.00161469	0.00133499	0.0135887	-0.0278193	-0.0200632	-0.0169233	-0.10275	-0.0942633	-0.00803125	-0.00122079	0.000190508	0.00543853	0.00637861	-0.00127525	-0.0025886	-0.00223921	0.000803974	0.00360852	0.00412036	-0.00615202	-0.0452028	-0.021158	-0.0233811	-0.00997285	-8.60268e-05	-0.0221199	-0.0231487	-0.0177953	-0.0481829	-0.0353628	-0.00061136	-0.000929198	-0.000861449	0.000848842	-0.00131039	-0.000103289	-0.000605755	0.0033168	-0.0018399	0.000142678	0.00102276	-0.00307139	0.00222102
0.0310042	-0.00372877	-0.0131468	-0.0393569	-0.0499327	-0.0024138	-0.0237886	0.00665032	-0.0185032	-0.0026728	-0.0374712	0.0137913	-0.0237147	-0.0925865	-0.106477	-0.00818122	-0.00165466	0.00154191	-0.0178976	-0.00915339	-0.00193808	-0.00362964	0.0209351	-0.00199985	-0.000985417	0.00657643	-0.0052768	-0.0462128	-0.0153432	-0.0239653	-0.00833784	6.7382e-05	-0.0193654	-0.0247637	-0.0167571	-0.0478172	-0.0332739	0.0014319	-0.00135643	-0.00114229	-0.00305017	-0.00185974	-2.34323e-05	-0.000167821	-0.0070039	-0.000259936	-0.000833486	0.00172402	-0.00120074	-0.00534089
0.00365247	0.00630407	-0.0227781	-0.0389249	-0.0675346	-0.0125489	-0.0157442	0.00648865	0.0195891	0.00143173	-0.0416485	-0.0169229	-0.0262157	-0.0913483	-0.0956205	-0.00757405	-0.00106122	0.00102196	0.0059466	0.00333682	-0.000782633	-0.00310843	-0.00154323	-0.000882585	-0.00122942	-0.00216132	-0.00990975	-0.0450471	-0.0151344	-0.0249062	-0.00963277	0.000216473	-0.0240624	-0.0251805	-0.0172544	-0.0488498	-0.0340343	0.00038867	-0.00252367	-0.00169072	-0.00442725	0.00826678	-5.58546e-05	-0.00235113	-0.00616977	-0.00110052	0.000752693	0.000990881	-0.00413896	-0.00156421
-0.0124096	-0.0109367	-0.106118	0.00709069	0.0508236	0.0207197	0.0164464	-0.00330784	-0.0354122	0.0110515	-0.0581885	0.0325469	-0.0113716	0.0121826	0.058259	-0.00564458	0.000340856	-0.000356561	0.00874679	0.00610295	0.00216403	-0.00562575	-0.00248403	0.000172741	-0.000211994	-0.0030974	-0.00240034	0.126226	0.0816689	-0.020151	-0.0116247	-0.0020727	-0.024769	-0.0348787	-0.0249623	-0.0841481	-0.0668935	0.0135516	0.000855485	-0.00505385	-0.00112929	0.000818156	-9.64713e-05	-3.23063e-05	-0.000862955	-0.00236252	0.000215556	0.00030385	0.00062103	-0.017171
-0.0867117	0.011012	0.11317	-0.0463858	-0.0211162	-0.0193002	0.0230951	0.00261684	-0.0349866	-0.00212377	-0.0538315	0.00132531	-0.0339655	-0.0788635	-0.107581	-0.00527592	0.00169846	0.00693819	0.00112161	-0.00277345	-5.07766e-06	-0.0043712	-0.00518795	-0.00123005	-0.00173454	0.0147421	0.0506084	-0.0532801	-0.0102765	-0.0254001	-0.00629683	-0.00167962	-0.0286624	-0.0273574	-0.0187113	-0.0430884	-0.0428335	-0.0160876	-0.00391341	0.000680548	-0.00159929	-0.0212267	-0.000101561	-0.00470239	-0.00329456	-0.0030828	-0.0219258	-0.00110223	0.000770459	-0.00789753
-0.129089	0.00460929	0.00514959	-0.0658997	-0.0702035	0.0147215	-0.00514916	-0.00941957	0.00211589	-0.0184329	-0.0463689	0.0536854	0.0403682	0.190985	-0.0826323	-0.00171054	0.00105192	-0.0108318	-0.00352086	-0.00656153	0.00203556	0.0100987	-0.000297965	-0.00105076	-0.000601221	-0.00506856	0.00299692	-0.0596628	0.0157683	-0.000743744	-0.000938232	0.00211611	0.0146952	0.00549369	0.0346699	0.0205512	0.0324095	0.014661	0.0029863	-0.0032178	-0.000592993	-0.00163673	-3.19131e-05	0.000118736	-0.0353466	-0.00227039	0.00114297	0.00116125	0.00172631	-0.00709086
-0.0420928	-0.00504883	-0.0942374	-0.0112661	-0.0237904	-0.0440205	-0.00874795	0.00294127	0.0105418	0.00268604	0.0180171	-0.0118399	-0.0475851	-0.0743719	-0.106147	-0.00472425	0.000443904	-0.000972738	0.00366364	0.000257806	0.000466399	-0.00559603	-0.00129945	-0.00300592	-0.00166791	-0.00138384	-0.00243617	-0.00705629	0.0021681	-0.025556	-0.00466827	-0.00177405	-0.0179361	-0.0311731	-0.0168847	-0.0661348	-0.0502825	-0.00228888	0.00286974	-0.0024568	-0.00213642	0.000201921	-0.000105943	-0.000348982	0.00350567	-0.00108034	-0.0181347	-0.00207487	0.00121942	-0.00459542
0.0460143	-0.00290137	0.00654652	-0.0387461	-0.039336	-0.0367216	-0.0108996	0.00276066	-0.0264969	0.00542277	-0.0451292	0.0385717	-0.00127322	-0.0301513	-0.123715	-0.0054797	-1.93774e-05	0.000787095	0.00713637	0.00314081	-0.00126519	-0.00810457	-0.0024211	-0.00122607	-0.00176685	-0.00064138	-0.0038561	-0.0485198	-0.0274878	0.00718662	-0.0159453	-0.00168529	-0.023151	-0.030543	-0.0163669	0.0328483	-0.0451408	-0.00601196	0.00191386	-0.00300238	-0.000971257	0.00106604	-0.000141994	-0.00102646	0.00301347	-0.00282558	7.00737e-05	0.000717023	0.00194443	-0.0122267
0.0135963	0.017553	0.137866	0.0484272	-0.00674299	0.032558	0.0226687	-0.00532407	0.00157013	-0.00939227	-0.0464496	-0.0134979	-0.00119982	-0.0334523	-0.0128653	-0.00379582	0.000289227	0.000897539	0.00851114	0.00589245	0.00148671	-0.00651651	-0.00392461	0.0110868	-0.00136666	-0.00296465	-0.00177956	-0.0584994	-0.0288003	-0.0206475	-0.00681277	-0.00189157	-0.0211999	-0.0323685	-0.0202715	0.0514515	-0.0503627	0.00198349	0.00175074	-0.00517607	-0.000346664	-0.0017482	-7.24678e-05	0.000234714	0.00177983	-0.000366848	-0.000459945	0.000815356	-0.00179991	-0.00468504
0.0443077	-0.0045653	0.0626996	-0.0331665	-0.0511938	-0.0133438	0.0159427	0.00138918	-0.0241089	-0.00287102	-0.0401611	0.055915	-0.0358247	-0.13812	-0.106065	-0.00629285	-0.000374958	-0.014125	0.00734275	-0.00437813	-0.00138922	-0.00513276	0.0537217	0.0134663	-0.00122883	0.00087279	0.00263983	-0.000271974	-0.0250871	-0.0178864	-0.00495453	-0.00224367	-0.0263975	-0.0179465	-0.0145969	0.0221854	0.0511032	-0.00523182	7.57072e-05	-1.02971e-05	0.00017696	-0.000974319	-0.000120489	-0.000663395	0.00259774	0.000537618	0.000235302	0.00138183	0.00222069	-0.00230026
0.0239056	-0.00498673	0.00838612	-0.0326992	-0.0516682	-0.00582354	-0.0148385	-0.00282887	-0.00175782	-0.00614487	-0.0393169	-0.017779	-0.0223452	-0.100616	-0.0965332	-0.00792438	-0.0016641	-0.000407793	0.00456363	0.0038222	-0.00209914	-0.0054315	-0.00146653	-0.00207316	-0.000930032	-0.00177778	-0.00710807	-0.0500519	-0.0246748	-0.0236995	-0.00654827	-0.000508779	-0.0241036	-0.0219055	-0.0179095	-0.0526536	-0.0387391	-6.74228e-05	-0.00275399	-0.00162743	-0.000780373	-0.00234168	-0.000176627	-0.000597303	0.00125865	-0.00115044	4.62836e-05	0.000959392	-0.00112391	0.00526583
-0.0603369	0.00444289	-0.000538707	-0.0244231	-0.0449342	-0.0262899	0.00808511	0.00247435	-0.029525	0.00475965	-0.0334719	0.00277152	-0.016069	0.0871625	0.095222	-0.00262132	-0.000103315	0.000928754	0.00958405	0.0025601	0.0010679	-0.00671182	-0.000859618	-0.00150116	-0.00129722	-0.00529594	-0.000876041	-0.0739315	-0.0346162	-0.0181617	-0.00604379	-0.00153419	-0.0190952	-0.0322322	-0.0198915	0.0341704	-0.0554934	0.00380009	0.00140727	-0.0044709	-0.000999701	-0.00253929	-0.000117948	-0.000147163	0.00477063	-0.000745138	0.000769301	-0.000451608	-0.00347429	0.0676055
-0.00615284	0.0153697	0.0105929	0.0458912	0.0766151	0.00546482	0.0225167	0.002121	-0.0246942	0.00993266	0.0823535	0.0471821	0.0357081	0.117371	-0.0826935	-0.00431393	-0.00134002	-0.000353395	0.00771073	0.00460316	0.00160616	-0.00817893	-0.00116174	0.000954103	-0.00138612	0.00255828	-0.00312889	-0.0627859	-0.0230513	-0.0175239	-0.0121702	0.000754158	0.0482828	-0.0294316	-0.0162525	-0.0850539	-0.0591908	-0.0131547	0.00338296	-0.00426633	-0.00114117	0.000632886	-7.87963e-05	0.00039472	0.00164216	-0.00244031	0.000777233	-0.000546178	-0.00138649	0.013874
0.0438187	0.00879341	-0.0267031	-0.011489	-0.00214323	-0.0197789	0.0187576	-0.0007447	-0.0198507	0.00351751	-0.0617069	0.0428299	-0.0084299	-0.0824152	0.0424864	-0.00511898	-0.00055715	0.000580039	0.00408679	0.00292529	0.000749456	-0.00665202	-0.00176166	-0.00235651	-0.000289659	-0.00429183	-0.00681215	-0.0550832	-0.0192497	-0.0176842	-0.00716737	-0.00227579	-0.0234342	-0.0328825	-0.0200922	-0.0637765	-0.0430994	-0.00987714	0.00137785	-0.00436725	7.28234e-05	0.00143101	-8.65222e-05	-0.000318563	0.00981806	-0.00179758	-0.000156798	-0.00185755	-0.0017515	0.0100934
0.0146513	-0.00180819	0.085685	0.0179853	-0.00176001	0.0294076	0.029661	0.0029018	0.0187995	0.00914667	-0.0497388	-0.0129483	-0.00832024	0.0572567	0.106008	0.0879347	0.00136927	0.00103301	0.00560107	0.00216183	-0.00073616	0.0212045	0.0613054	-0.000227258	-0.00130602	-0.0100873	-0.0147114	-0.0628033	-0.0312201	-0.0234339	-0.00906175	-3.83524e-05	-0.0229367	-0.0341122	0.0315729	-0.0689282	0.0465441	0.00698065	-0.00457332	0.00318002	-0.00563144	-0.00645438	2.05101e-05	0.000417659	-0.0112537	-0.00126284	-0.00144045	0.00168491	-0.0023009	-0.0082812
-0.068935	0.0013789	0.024468	-0.0400881	-0.0341585	0.00676361	0.0239412	-0.00851492	-0.0123781	-0.00160203	0.0464437	0.00839289	-0.0176433	-0.15564	-0.136215	0.102837	0.00529553	-0.00438565	-0.0254625	0.00130065	0.00157518	0.00771874	0.0440523	0.0026076	0.00364456	0.00389357	-0.0025929	0.10108	0.0037639	0.0156474	-0.00511256	0.00838545	0.0226334	-0.00243824	-0.00193816	-0.000233153	0.123077	0.00413794	9.45476e-06	-0.00542068	-0.00141041	-0.00144024	-3.70087e-05	7.20994e-05	-0.0284281	-0.00110506	-0.000948212	0.000566418	-0.000180549	-0.017294
-0.0632547	0.00404231	0.0194718	-0.0263508	-0.100487	-0.0102846	-0.0174811	0.00172149	-0.0315098	0.00157182	-0.00477443	0.00304581	-0.0578477	-0.00271227	-0.0651112	-0.0056144	0.000885582	0.00215537	0.00275968	-0.000732009	0.000250332	-0.00608761	-0.00101524	0.00123856	-0.000520686	-0.00152704	-0.00214527	-0.0667804	-0.0238629	-0.0223553	-0.010556	0.00150752	0.0173015	0.0189721	0.0373741	0.0287619	0.0486057	-0.00159583	0.00254045	-0.00289361	-0.00103533	-0.0011485	-5.22322e-05	-0.00018312	0.00769996	0.0004666	0.000469279	-0.00335988	0.00053589	-0.00733488
0.035675	0.0100234	0.0787012	-0.0543424	-0.0896738	0.0177213	-0.0228276	-0.00548984	0.0111294	0.00821293	-0.0513035	0.000581127	-0.0359825	-0.136645	-0.0611244	-0.00655231	0.000378008	0.00116309	-0.0201389	0.00195788	-1.93183e-05	0.00482597	0.0470869	0.012412	-0.000576166	0.00456312	-0.0043879	-0.0525523	-0.0274106	-0.0242528	-0.00789164	-0.0026358	-0.0198028	-0.0239793	-0.0169413	-0.0524821	-0.0425465	0.0115003	0.00097807	-0.00144526	-8.97442e-05	0.00227081	-0.000126296	-0.000108256	0.00452006	0.000489768	-0.000625585	0.000483807	-0.00330583	0.0021923
-0.0339671	-0.00866265	-0.000179644	0.0432534	-0.0561827	-0.0242306	-0.0239472	-5.81002e-05	-0.00338851	-0.00915841	-0.0662658	0.0151127	-0.00356666	0.0119875	-0.121309	-0.00485264	0.000196508	-0.0088786	0.00689365	-0.00645324	-0.000108824	-0.00752401	-0.00211718	0.00393014	-0.00116273	0.00656705	-0.00448017	-0.0610022	-0.0107699	-0.0225228	-0.0127326	-0.0017775	-0.0196124	-0.0260144	-0.0201173	-0.0676774	-0.0478328	0.00593519	0.00241087	-0.00255561	0.00058564	-0.000536992	-6.86734e-05	0.000579869	0.00494451	-0.00112638	0.000877907	0.000312557	-0.000741837	-0.00455532
0.0336518	-0.00729236	-0.0702588	0.0105486	-0.0387964	-0.0145653	-0.0124735	0.00144186	0.00575459	0.0078352	-0.0486263	0.00324697	-0.0357423	-0.135996	-0.0998766	-0.00768243	-0.00108209	-0.000895948	-0.0390887	-0.00930157	-0.00178992	-0.00527867	-0.00253364	0.0175051	-0.000428767	-0.00239672	-0.00446115	-0.0127388	-0.0298376	-0.0241759	-0.00556449	0.000434434	-0.0225701	-0.0301893	0.0443635	-0.0527955	0.0603912	-0.00331066	-0.000402341	-0.00158243	-0.00120663	-0.00226226	-0.000110861	-0.000715608	0.00595486	0.00157234	-0.00103999	-0.000820278	-0.000969149	-0.00486865
-0.0325847	-0.000477949	-0.0257214	-0.0612565	-0.0582621	-0.0377203	0.00228898	-0.00925943	-0.00178049	0.00561377	-0.0503212	0.00523532	0.037691	0.0899303	-0.0173504	-0.00454906	0.00119333	-1.37668e-06	-0.0214598	-0.00488447	-0.000465837	-0.0129267	-0.00196887	0.00467744	-0.00131579	-0.000741915	0.00741365	-0.0371723	-0.0346908	-0.0209047	0.0515813	0.00926681	-0.0167443	-0.0269156	-0.0153728	0.00436838	0.0374947	-0.00942196	0.00161151	-0.00454266	-0.000687657	-0.00305692	-0.000128934	-0.000150883	-0.00215591	-0.00106843	-0.000136388	-0.00358495	0.00142041	-0.0121715
-0.0130456	0.00599029	0.0178495	-0.0160427	-0.069769	-0.0223256	-0.0118308	-0.00065912	0.00942363	0.013002	-0.0472344	-0.020631	-0.00659418	-0.0671065	-0.104427	-0.00561864	0.000399793	0.000308423	0.00632561	0.00274576	0.000426749	-0.00459711	-0.00209097	-0.00222505	-0.00129616	-0.00100957	-0.00614836	-0.045194	-0.0236066	-0.0252533	-0.00724763	-0.00122397	-0.0189032	-0.0296966	-0.0203285	-0.0541984	-0.0322711	-0.00062123	0.00110699	-0.0027098	-0.000150056	-0.000906005	-0.000156011	-0.000254232	0.00466367	-0.000729597	0.000186239	0.000595843	-0.00342393	-0.00337658
0.0592358	0.0179718	-0.0169983	-0.0102552	0.0977471	-0.0073257	0.0181138	-0.00835034	-0.0248244	0.0070127	-0.0553495	0.0543677	-0.0140371	-0.0457182	0.0708277	0.0875163	0.00377691	0.000499934	-0.0206555	0.00525629	0.00311955	-0.00723364	-0.00296406	-0.00205028	0.000654895	0.000601469	0.00384043	0.129247	0.0187853	0.0179801	-0.00138569	-0.000658499	0.00389609	0.0174912	-0.0027036	-0.0214759	0.0443612	0.0259097	-0.000470078	-0.00335595	-0.00165675	0.00077565	-0.000109926	0.000471182	0.000676866	-0.001169	-0.00039878	0.000782537	-0.00650264	-0.0202816
0.000184575	0.0103815	-0.0208524	-0.0513044	-0.10311	-0.0210247	0.027158	-0.0185677	-0.00419194	-0.00998438	-0.00696701	-0.011742	0.0518578	0.117786	-0.0179424	-0.00799081	-7.11076e-05	-0.00954093	0.0108829	0.00418589	0.00180825	0.0259105	0.00159462	-0.00276105	0.000849771	-1.10654e-05	-0.000819555	-0.0709224	0.00770559	-0.0139879	-0.0290211	0.00247624	0.01194	0.0959142	0.0848405	-0.00996413	-0.0565057	0.00481368	0.00175344	-0.00175517	-0.000395985	-0.000449937	-3.24867e-05	-7.81294e-05	0.00539324	-0.000777033	-0.000363094	-0.0097251	-0.00204104	-0.0130495
-0.0583326	0.00950605	0.120248	-0.0274183	-0.046455	-0.0367762	-0.0158602	0.0033134	0.0304527	0.0108251	-0.0546836	0.0101557	-0.110125	0.0251898	-0.135391	-0.00384616	0.000546553	-0.00184037	0.00904466	0.00207261	0.0031439	-0.00548792	-0.00218123	-0.00266072	-0.00155444	-0.00959462	-0.00220869	0.108413	0.0448019	-0.0249548	-0.00969542	0.000563181	-0.026863	-0.0241169	0.0320336	0.00882511	0.0324478	0.00409119	-0.0125034	0.000338853	-0.00598356	0.025823	-5.94148e-05	0.0054824	-0.00229583	0.000843095	0.00174825	0.00162184	0.00253512	-0.00727341
-0.0670056	0.00065341	0.125907	-0.0184422	-0.0155132	0.0311046	0.0177923	0.000250426	0.0135584	-0.00680331	-0.0262335	0.0333401	0.0639261	0.193528	0.218775	-0.00456178	2.09142e-06	-0.00018276	0.0142419	-2.0296e-05	0.00154171	-0.0051774	-0.000125666	-0.00124473	-0.00153971	0.00112566	-0.00257394	-0.0760241	-0.0414299	0.0206081	-0.034869	0.000110692	-0.0171145	-0.0301052	-0.0212332	0.0123915	-0.0660174	-0.0255713	0.00260427	-0.00626586	-0.00117477	-0.00361529	-4.09439e-05	-0.000318608	-0.0380408	-2.92298e-05	0.000418294	-0.000847327	-0.000391936	0.00591473
-0.0323883	-0.00351431	0.00297376	-0.0326405	-0.0449631	-1.47101e-05	-0.00630779	-0.00322238	0.013189	-0.00447571	-0.035223	0.00804863	-0.00659658	-0.083941	-0.097569	-0.00390904	-0.000110753	0.000464212	0.00593694	0.00135034	0.00046522	-0.00694752	-0.00150642	0.000959345	-0.000785337	-0.00062959	-0.000689611	-0.0552477	-0.0136251	-0.0236072	-0.0339286	-0.000761624	-0.0189209	0.0131812	-0.021811	0.0334496	-0.0465493	0.00140965	0.00135004	-0.00228534	-0.00078031	-0.00106191	-0.000113155	0.000115915	0.00156333	-0.00049759	0.00097131	-0.000596375	0.00182986	0.00438874
-0.00863414	-0.00378844	-0.00792658	-0.015703	-0.0476836	-0.0170737	0.00928533	-0.00529435	-0.00901168	-0.00540231	-0.0646594	-0.0227944	-0.0193866	-0.0255881	-0.137203	-0.00648133	-0.000231326	0.000514472	0.00336183	0.00262553	-0.000188209	-0.00729526	-0.00129361	-0.00143517	-0.00153797	-0.00597283	-0.00625169	-0.0565301	-0.0232964	-0.02258	-0.00698051	-0.0034294	-0.0217237	-0.0348505	-0.0263424	-0.0683179	-0.042043	-0.000968889	0.00174502	-0.00556296	-0.000501776	0.000132828	-9.96302e-05	-6.04868e-05	0.00327695	-0.00213407	6.87178e-05	-0.00094358	-0.00184958	-0.012146
-0.0090113	-0.001411	-0.0223589	-0.0393483	-0.0930432	-0.0331505	-0.015686	-0.00319807	0.010552	0.0074565	-0.0312551	0.00756815	-0.0347226	-0.116142	-0.101811	-0.00749588	-0.00100228	0.000242962	-0.0275916	0.00193637	-0.000850434	-0.00372332	-0.00185115	-0.00072683	-0.00122942	-0.00469255	-0.00892637	-0.0532033	-0.0194211	0.0189834	-0.0080162	0.00170053	-0.0280183	-0.0337529	0.0418267	-0.0503703	-0.0354192	0.00288164	-0.00359525	-0.0017563	-0.00192112	-0.00281616	-6.17315e-05	0.00797357	-0.00831964	-0.00082187	-0.000598166	0.000764035	-0.00279882	-0.00862619
0.0188003	0.0073467	0.0551746	-0.0266414	0.0117143	-0.0141865	-0.00621945	-0.0101402	0.00103946	0.00292666	-0.0460184	0.030702	-0.0347587	-0.131793	-0.100757	-0.00468959	0.00144792	-0.00128966	0.00628569	-0.00163695	0.00198906	-0.0102782	0.00079693	-0.00287367	-0.00069572	0.00174965	0.0194692	0.0157753	-0.022569	-0.0196614	-0.0386475	-0.00214395	-0.021056	0.000300131	0.0382649	0.0140544	-0.0531384	-0.0149875	-0.0184708	-0.00175251	-0.002831	-0.0131487	-6.42799e-05	-0.000406456	0.00153166	-0.00154119	0.000115545	-0.00499038	0.00289924	0.00151945
0.0221986	-0.00160701	0.0210252	-0.0342764	-0.0566353	-0.012414	-0.0134013	0.00565692	0.00607867	-0.00513922	-0.0412155	-0.0167917	-0.0231481	-0.0863257	-0.0932039	-0.00730774	-0.000337226	0.000875366	0.00648882	0.00368832	-0.00195539	-0.00291714	-0.00224113	-0.00106276	-0.00156464	0.000354615	-0.00923465	-0.0431533	-0.0179539	-0.0241133	-0.00843118	-0.000539937	-0.0232483	-0.023356	-0.0180209	-0.0468994	-0.0325911	-0.00185732	0.000916825	-0.00161562	0.000290806	-0.00139424	-5.58546e-05	-0.000616682	-0.00699422	-0.00118496	-1.68488e-05	0.00119567	-0.000157917	-0.00170006
0.0463776	0.0173513	0.0175653	-0.00598941	0.101846	0.0367818	0.0191247	-0.0016949	-0.0177574	0.0022356	-0.0164184	-0.0191653	-0.0519504	-0.191391	-0.12904	-0.00127679	0.000183454	-0.00330432	-0.0159826	0.009644	0.00204973	0.00588687	-0.00266443	-0.00911713	0.00190384	-0.00239843	0.00981541	0.131039	0.0755071	0.0037061	0.0161294	-0.00134521	-0.0244151	-0.0186588	0.054323	0.00484473	0.027368	0.00793987	-0.000814805	-0.00173266	-0.000771212	-0.00282244	-3.49557e-05	0.000226837	-8.39308e-05	0.00140969	-0.000557606	-0.000463894	0.000230481	0.00478141
0.0563665	-0.00295862	-0.0228869	-0.0493406	-0.0578745	-0.0115816	-0.0318355	-0.00718173	-0.0054961	-0.00105662	0.050582	-0.112444	-0.0137947	0.0919716	0.216248	-0.00356953	3.57125e-06	0.0003111	-0.0127136	0.00622272	-0.00194293	-0.0101829	-0.00311058	-0.0028777	0.00425018	2.60048e-05	-0.000420296	-0.0812366	-0.0205287	-0.0178911	-0.0127967	0.0005098	-0.0230713	-0.00325505	0.0369976	0.0239035	0.165707	0.0079447	-0.00216951	-0.0014978	-0.000898523	-0.00274738	-9.89043e-05	-0.000419814	-0.00170845	-0.000831075	6.32313e-05	0.00111287	0.00267258	-0.00598362
-0.00540052	0.0194651	0.0171733	-0.0261913	-0.0513909	-0.02693	0.0123766	-0.00957853	-0.00171192	-0.00219188	-0.051145	0.00748572	0.0483516	-0.106456	-0.0677201	-0.00619274	0.00211355	0.000242171	-0.0167815	0.00628252	0.00107483	-0.0108325	-0.00382866	-0.00297337	-3.22374e-05	-0.00242275	0.00625406	-0.00646437	0.00851632	-0.00890514	-0.0292054	-0.000814215	-0.0199919	0.00227565	0.0304538	-0.00475602	0.037193	0.0071039	0.000518792	-0.00383237	-0.000430629	-0.00107912	-0.000118239	-0.000762515	0.00646576	-0.000650009	2.28543e-05	-0.00067694	-0.00362544	-0.00979318
-0.0319012	0.00586563	-0.0277827	-0.0303012	0.126525	0.0374671	0.0145444	5.82818e-05	-0.0130282	-0.00055974	0.149458	0.0267817	-0.0178489	0.00122615	0.114428	-0.00359945	0.0010624	-0.00187355	0.0130222	0.00817196	0.00168567	-0.00739253	0.0473836	-0.0013294	-0.00109696	0.00125099	0.00608996	0.0708265	0.0414366	0.00263567	-0.037069	7.35694e-05	0.0260596	0.00406137	0.0155165	0.108407	0.011548	0.00772647	-0.000966207	-0.00186128	0.0149251	-0.00292164	-5.72241e-05	-0.000636116	0.00657512	-0.000911899	0.000360389	-0.000956148	0.00288277	-0.00982281
0.0278971	-0.0044988	-0.00214489	-0.02651	-0.0643609	-0.0133148	-0.0191156	0.00111262	-0.00164141	-0.00529262	-0.0288538	0.0520393	-0.0323879	-0.16451	-0.106538	-0.00809337	-0.00105166	0.00115003	-0.0324577	-0.00507991	0.000159192	0.00433905	-0.00280834	-0.00189723	0.000268987	-0.0043197	0.000332102	-0.00565428	-0.000737082	0.00376779	-0.0083905	4.71375e-06	-0.021161	0.00286617	-0.0141077	0.00936621	-0.0347033	-0.00970842	0.00061167	-0.00128672	0.000264113	-0.000229119	-0.000132149	-0.000714828	0.00390187	-0.00162606	-0.000556545	0.000649505	0.00393532	-0.00636698
-0.0733692	0.00199135	-0.00214154	-0.0190391	-0.0526823	0.0690707	-0.00042918	0.00661515	-0.0279586	0.00438017	0.0743856	-0.00603011	0.0417615	0.119751	-0.148838	-0.0037648	0.000134392	0.000537053	0.00756058	-0.0013067	3.22537e-05	-0.00864482	0.000909769	-0.00283638	-0.00166262	-0.000559256	4.13846e-05	-0.0231594	-0.00195198	-0.0287155	-0.0121872	-0.00146951	-0.022375	-0.0339139	-0.01878	0.0188535	-0.0590091	0.0125767	0.00241702	-0.00335926	-0.0020039	-0.00254732	-0.000134016	-0.000134937	0.00309133	-0.00132624	0.000110493	-0.000520459	-0.000833923	0.00357682
0.0550175	0.0106476	-0.00151236	-0.015213	-0.0278123	0.0121241	-0.000805227	-0.00120259	0.0164778	0.0181092	-0.0438783	-0.022153	0.0514044	0.21055	-0.145377	-0.00180376	-0.000425814	-0.00525021	0.00593079	0.00180322	0.000104774	-0.00728144	-0.00064299	-0.00223144	-0.00126572	-0.000109776	-0.00447273	-0.0567511	-0.0276719	-0.0190947	-0.0108745	7.30838e-05	-0.0183521	-0.02967	-0.0202593	-0.0742465	-0.0398864	-0.0139153	0.000917	-0.00132556	0.000456353	-0.0029467	-0.000106316	-0.000569235	0.00652348	-0.00180277	0.000216745	0.00108039	-0.000422419	-0.0139622
-0.0604428	0.00309084	-0.0294988	-0.0120393	-0.0502303	-0.0268833	0.00376246	0.000206154	-0.0268972	0.00369104	-0.0428031	0.0394751	-0.0164433	-0.0319938	-0.119424	-0.00746774	-0.000308603	0.00190662	0.00644907	0.000188637	0.000730865	-0.00595982	-0.00242189	-0.00123886	-0.00138732	-0.0037119	-0.0082025	-0.0502545	-0.0256412	-0.0248105	-0.00770001	0.000174653	-0.0230832	-0.0319368	-0.0185664	-0.0642938	-0.0407029	0.000447398	0.00150804	-0.00293834	-0.000700429	-0.000898232	-0.000129213	-0.000342502	0.00048456	-0.00109128	0.00029787	0.00115054	-0.000279022	0.00118139
-0.0416188	0.0011067	-0.0247932	-0.0412439	-0.0234324	-0.0459072	-0.0392793	0.00233063	-0.00589326	0.00287167	0.0400706	0.0363836	0.0524919	0.171689	0.101595	-0.00351127	0.00101452	-0.0127451	-0.0443077	-0.0013047	0.0035385	0.0347948	0.00259742	-0.00174445	0.00484483	0.00212779	0.00206593	0.0926307	0.0689648	0.1174	-0.026241	-0.000533348	0.0150836	0.0520884	0.0346096	0.0849952	0.0864554	0.0154903	0.000863966	1.33772e-05	9.54709e-05	-0.00431968	-9.30974e-05	1.15346e-06	0.00494354	-0.000671341	-0.000727737	0.00177345	-0.00109194	-0.00178314
-0.0972666	-0.0013081	0.0095259	0.00434138	-0.0262598	-0.037428	-0.0275194	0.00632561	0.0186333	0.00822156	-0.023993	0.00970908	0.0533074	0.0766583	-0.00120778	-0.0068699	0.00161486	0.00470603	0.00648257	-0.000278587	0.00321568	0.0175424	-0.0016255	-0.000583245	6.90875e-05	-0.0078129	0.000963377	0.101216	0.0849342	0.128449	-0.0370586	0.00205311	0.00458266	0.0892002	-0.00999479	0.10327	0.0164701	0.00744169	-0.0261496	0.0200185	-0.00279962	-0.0147328	-0.000108955	-0.000405676	0.00644993	-0.000100018	0.000653494	0.00013657	-0.00227531	-0.00937556
-0.0139021	-0.0070174	-0.0120051	-0.0197504	0.122611	-0.00332494	0.0212408	0.00191934	-0.0231828	-0.000590955	-0.0687328	0.0472055	0.0337933	0.171459	0.2263	-0.00674129	0.00474009	-0.00135357	-0.029969	0.00970167	0.000599318	0.0425288	-0.00174981	-0.000726958	0.000893932	0.0021558	0.00248155	-0.0384262	-0.0107872	0.00631758	0.0164678	-0.00354704	0.0167008	-0.00529647	0.0513377	-0.0266894	0.0128718	0.0381629	0.000998929	-0.00329886	0.000202725	-0.00199368	-3.15517e-07	-0.000734271	-0.0392187	-0.0012726	-0.000421791	-0.000615496	-0.0326973	-0.00534722
-0.0720251	0.0020401	-0.0836613	-0.0287906	0.113921	-0.0304553	-0.0035907	0.00585278	-0.000393168	0.00490555	0.132964	0.0175341	0.0528372	0.121004	0.194513	-0.00423393	0.00160811	-0.00259915	0.0141639	-0.00104218	0.00197051	-0.0090472	0.000517472	-0.00216692	-0.000913872	0.000545206	0.0134431	0.0678405	0.0664461	-0.0167083	-0.0180716	0.00149534	0.022529	0.00549359	0.0199128	-0.0123921	0.0176775	0.010391	-0.000579842	-0.00300828	0.0203962	-0.0048107	-2.38257e-05	-0.000622614	-0.0293056	-0.00168136	0.000923356	-0.00214848	0.00627667	-0.00108257
0.018613	-0.00287543	0.0194606	0.0527125	-0.0576591	0.0649253	-0.00921801	0.000237374	0.027177	-0.00445348	-0.0463016	-0.00984219	-0.0275449	0.190884	-0.00404629	0.0828486	0.00432601	-0.0127148	-0.00370221	0.00126151	0.00017779	0.021234	-0.000781683	-0.000302366	-0.00167406	-0.001008	0.0543724	-0.0276184	-0.000122075	0.00875786	0.0362469	0.0036141	-0.0242397	-0.0270288	-0.0134138	0.0156452	0.10494	-0.0126328	-0.00190076	0.0011681	0.00347017	0.0333343	-3.2513e-05	-8.55342e-05	0.00865107	-0.00492542	0.0145552	0.0347779	0.00350846	-0.00230926
-0.00363563	0.00510316	0.0134885	0.0206362	0.104534	0.0160431	0.0203362	-0.00240005	0.0040203	0.00205048	0.115985	0.00267365	0.057911	0.142606	0.200291	-0.00858121	0.000408474	0.000862439	0.0131722	0.00627715	0.00267412	-0.00802586	-0.000163869	-0.0011052	0.000672492	0.00279104	0.00322328	0.0829163	0.0681676	0.00133672	-0.0164194	-0.00391829	0.0333486	-0.00293702	0.0192164	0.12864	0.132292	0.0157208	0.00140744	-0.00413791	-0.000874654	-0.00379614	-5.14909e-05	-8.98186e-05	0.00523427	-0.000698371	0.000317473	0.000287358	0.00146028	0.0114895
-0.00931564	-0.00901553	-0.00619621	0.0319715	0.0903675	0.0202705	0.00210644	-0.0123844	0.00921209	0.00766485	0.0351662	-0.0298915	0.0562653	0.127139	0.178716	-0.000750019	0.0015843	-0.00492741	-0.016061	-0.0194901	0.000430763	0.0373086	0.0226305	-0.00330442	-0.004967	-0.00347206	-0.0170808	0.0547237	0.0246692	0.101358	0.005936	-0.00363847	0.0122317	0.0656036	0.0368627	0.0950035	-0.00934794	0.0196838	0.0016301	-0.0031946	-0.00079453	-0.00275897	-3.66727e-05	-0.000136169	-0.00245973	-0.0014805	-0.000190796	-0.00115705	0.00201633	-0.018237
-0.0498486	0.0033007	0.10603	0.0134632	0.0937615	0.0143987	0.0181824	0.000576581	0.0022853	-0.000370887	0.132493	0.00732269	0.0447405	0.127969	0.189317	-0.0023727	8.65024e-05	-0.000391362	0.00971024	-0.0014645	0.00183896	0.0151183	-0.00162641	-0.00124338	0.00124505	-0.000737983	-0.00466949	0.0755011	0.0137462	0.0906809	0.0316291	0.00479901	0.026294	-0.0091774	0.02703	-0.114514	0.102821	0.011599	0.00144394	-0.00349516	-0.00111253	-0.00429193	-3.74233e-05	-0.000194262	0.00163998	7.78959e-05	0.00102323	-0.000267514	-0.000572154	0.000421922
0.0493747	0.00287721	-0.00955377	0.034582	0.114157	0.00395759	0.0190419	0.00225996	-0.019088	0.00663416	0.139268	0.0584028	0.0391136	0.0930246	0.191281	0.0468153	0.0012841	0.0033357	0.00958946	0.00692899	0.0018954	0.018881	-0.00191886	-0.000164452	-0.000143436	0.00647809	0.00302559	0.0817281	0.0789545	0.0100058	0.0324104	0.00183902	0.0184075	0.00183655	-0.0209457	0.0926466	0.126638	-0.0189602	0.00172044	-0.00331243	-0.00121666	-5.02304e-05	-5.26124e-05	8.38326e-05	0.00217848	-0.000372897	0.000403834	-3.8999e-05	0.00280475	0.0124063
-0.056751	0.00452905	0.00463227	-0.0146511	-0.0413447	0.0475953	-0.0122785	0.00367181	-0.0061743	0.0180154	-0.0117581	0.0121615	0.0589506	0.180235	0.0505832	-0.00241286	0.00209694	-0.00038892	-0.024079	0.00718434	0.00388224	0.0410102	0.00213837	0.00073839	0.000158995	0.00067936	0.00707423	0.116123	0.0755816	0.0155643	0.0086565	0.00320862	0.0269255	0.0719149	0.0290955	0.103482	0.094409	0.0129185	0.00064097	-0.00237923	-0.000570815	-0.00262808	-0.000111323	-0.000192805	0.00478746	0.000163888	-0.00109175	-0.000971244	0.00265056	-0.0131355
-0.0321221	-0.00196565	-0.0277219	-0.0024516	0.0664964	0.031483	0.0095902	0.00492407	-0.0297546	-0.00764615	0.026757	-0.00118339	0.049991	0.118893	0.168468	-0.00146298	0.000306465	3.90607e-05	0.00992099	-0.013511	0.00208306	0.0258737	-0.000798224	0.000300741	0.00333188	-0.00608247	0.0014663	0.0876572	0.0547963	0.0901988	0.0193026	-0.012374	0.0659977	0.0640532	0.0388669	0.10938	0.0989063	0.011389	0.00110596	-0.00331905	-0.00103525	-0.00115046	-5.63405e-05	-8.57836e-05	-0.000755017	-0.0013158	9.47024e-06	0.000229744	0.00230302	-0.0122781
0.00860654	-0.00271008	-0.0150366	0.0332494	0.113037	0.00443616	0.0159381	-0.00262307	0.00254513	-0.00482085	-0.00971835	0.0553462	0.0442673	0.146015	0.1899	-0.00389501	0.00106347	-0.00329765	-0.00182846	0.00354664	0.00175143	-0.00966772	-0.00083459	0.0015452	0.00246398	-0.00030444	-0.00308908	0.0901825	0.0636916	0.017477	0.0166559	-0.00603808	0.0302314	-0.008723	0.0379804	0.0916473	0.0829127	0.00443016	-0.002928	-0.00310148	0.000834371	-0.00187835	-2.46285e-05	0.000513688	0.00652765	0.00615166	-0.0152489	0.00196662	0.0011186	8.43371e-05
-0.0503021	0.00584222	-0.178934	0.0208821	0.080684	0.0235872	0.0199189	-0.00305805	-0.0230565	-0.00142203	0.153468	-0.00273236	0.0442778	0.097908	0.14365	0.0288545	-0.0164465	0.00237832	-0.0378142	0.00498811	0.0020469	-0.00645958	0.0152667	-0.00554914	0.00935527	-0.00131317	0.00438894	0.077832	0.0406266	0.0863362	0.0112182	-0.00264131	0.0655988	0.0644909	0.0342181	0.0953208	0.0896118	0.0165405	-8.43553e-05	-0.00177744	-0.000840657	-0.00232811	-4.03996e-05	0.000491005	0.000873821	0.000406017	-0.00075324	0.000355333	-0.000537201	0.0111983
-0.0360568	0.0128953	0.0144766	0.0179779	0.0939502	9.57761e-05	0.018195	0.00333597	-0.0123977	-0.00201985	-0.0801866	0.00118445	0.0457652	0.0134772	0.201369	-0.00661149	-0.00028737	-0.00308538	-0.020894	0.00373354	0.00241358	-0.0132791	-0.00203434	-0.00145219	-0.00139054	-0.00184599	-0.001459	0.10593	0.0435437	-0.0219628	-0.0166707	-0.000366126	-0.0251391	-0.027577	-0.0224907	-0.102142	-0.0743133	0.00362289	0.00112314	-0.00441149	-0.000489425	-0.000216793	-8.61788e-05	0.000217892	0.00395416	-0.000855471	-0.000650648	-0.00142133	-0.00126533	0.0124874
-0.0594548	0.000669807	-0.0938716	0.0310354	0.0899603	0.00641519	0.0123784	0.00936848	0.00684782	0.0126216	0.0282038	0.0154155	0.0447959	0.0707049	0.19205	-0.00724925	0.000586148	0.0105781	-0.0498013	-0.012062	0.00209576	-0.00990767	0.0231844	0.0150644	1.1023e-05	0.00268015	0.00991456	0.0902868	0.0759892	-0.00176921	0.0138342	-0.00588983	0.011921	0.0927788	0.0219059	0.0987282	0.125003	0.0134652	-0.0182123	-0.000584175	-0.00168879	-0.0118254	-4.95196e-05	0.000110271	0.00331846	0.000780461	-0.00175548	0.000664147	0.00149658	-0.0120692
-0.0106743	-0.0042635	0.0864548	0.0143743	0.0790629	0.0148932	0.0281384	-0.00354523	-0.0253124	-0.000645555	0.17714	0.00690122	0.0587095	0.139388	0.155144	0.029424	0.00204259	-0.00305157	-0.0194638	0.00860276	0.00374107	-0.00575231	0.000340609	0.00828044	0.00014096	-0.010926	0.00216255	0.0902102	0.0532299	-0.00987906	0.000174216	-0.00642246	0.0350234	0.0694263	0.0349444	0.111588	0.0935131	-0.0219128	0.0342259	-0.00270907	0.0115797	0.0492965	-4.09397e-05	0.000346897	0.00348847	-0.00781017	-0.00107898	0.00042581	0.00054027	-0.00517008
-0.00508533	0.000154368	-0.0227702	0.0168896	0.0513439	0.045021	0.014799	-0.00543442	-0.0144649	0.00267219	0.14825	-0.0954062	0.0437089	-0.025679	0.161827	-0.00181141	0.00229314	-0.000447634	0.00397684	-0.0095097	0.00313142	-0.0124486	-0.00233503	-0.000340887	-0.00164881	-0.0014889	-0.0128325	0.0652797	0.00547636	0.0943744	0.0130298	0.00298307	-0.0229324	-0.0207671	0.020852	0.0788231	0.126947	-0.0300253	0.00178136	-0.00100745	-0.00309452	0.000707423	-7.68631e-05	-0.000618886	0.00739904	0.000682047	-0.00103929	-0.0022862	0.0016519	0.0235845
0.0619023	0.00155491	0.0195692	0.0230234	0.0634826	0.00140373	0.018015	-0.000397808	-0.00904705	0.00813435	0.141888	0.0426191	0.0388179	0.0269931	0.173404	0.0503957	0.00219364	0.00171041	0.0117217	0.00314227	0.002346	-0.00709487	0.0441497	0.000316242	0.0114572	0.0030775	0.00457273	0.107443	0.0849549	0.00594196	-0.00414707	0.00699267	0.0627722	-0.00712258	0.0247602	0.096269	0.118238	-0.00880355	0.00178628	-0.000354339	-0.00041218	0.000121319	-3.84061e-05	0.000470715	0.00233388	-0.000127581	0.00024151	0.000202888	0.00308	0.00679273
0.0492897	0.00305201	-0.0022672	0.00192776	0.0387275	0.0167046	0.0031623	-0.00285798	-0.0232855	-0.00455763	0.0401891	0.00613392	0.0371859	0.123711	0.168836	0.0265679	0.00161051	0.00274765	0.0119506	-0.0115614	0.00273087	-0.00590455	0.00100328	0.00112402	-0.000340675	0.00500979	-0.00612546	0.0908162	0.0509284	0.0873083	0.0115989	-0.00720237	0.0601793	0.0594772	0.038051	0.0982566	0.0906575	0.0104489	-0.00139336	0.0385642	-0.00135378	-0.00255551	-7.44843e-05	-4.77947e-07	0.000811071	-0.000740485	0.000141079	-0.000859759	0.00141809	0.0129696
-0.0627807	0.0030061	0.0304964	0.00698805	0.0535192	0.0156326	0.0183885	0.000959399	-0.00641666	0.00227769	0.147769	-0.00239823	0.0383811	0.112074	0.136462	-0.00350664	0.00110027	-0.00121454	0.0126991	0.00254568	0.000651171	0.0090813	-0.00185326	0.000390737	0.000351457	0.00479144	0.00119623	0.0945287	0.0439087	0.0814462	0.0232124	-0.00261734	0.064183	0.0552808	0.0422111	0.112178	0.0890861	-0.0147138	0.00173049	-0.00351867	-0.000433159	-0.00110262	-4.50486e-05	7.47619e-05	0.00288956	-1.38604e-05	0.000421839	-3.27054e-05	0.00205063	0.00459855
0.0705994	-0.000802662	0.0216543	0.0496476	0.0760896	-0.0050136	0.0211178	0.0019558	0.00993147	0.00209038	0.00977295	-0.0104563	0.073641	0.105944	0.212233	-0.00619343	0.000222601	-0.00523613	0.00994111	-0.00599746	0.000298004	-0.0106634	-0.00245009	-0.00026964	0.000916311	0.00393731	0.00205554	-0.0398651	0.0381405	0.00229948	-0.0192239	0.000384728	0.0244696	0.00185468	0.0195323	0.0340832	0.0271231	0.00644165	0.000654603	-0.00313342	-0.00166189	-0.00648412	-0.00012563	-4.44191e-05	0.00362584	-0.000970443	-0.000852998	0.000167595	0.00193071	0.00998487
0.0843412	-0.00619808	0.0103408	-0.0216114	0.0966005	0.0385199	0.00505619	0.00751842	-0.0190108	0.0114138	0.125564	0.00783265	0.0609215	0.163744	0.224602	-0.00365293	0.00121882	0.00111283	0.0116599	0.00666855	0.00133448	-0.00813266	0.00108083	0.000844868	-0.00099609	0.0047623	0.00344357	0.0926339	0.0341285	-0.00119516	-0.0159253	-0.00387743	0.0211298	0.0900162	0.0209431	0.100009	0.0931755	0.0107924	0.000147888	-0.00410441	0.000385076	-4.70599e-05	-5.54868e-05	0.000306588	0.0053782	-0.000645688	-0.000323615	0.000580548	0.000206875	-0.00831817
-0.0138938	0.00462162	-0.0135453	0.0393295	0.0859392	0.0292072	0.0177888	-0.00657902	0.00133552	0.00324731	0.105604	0.00226584	0.0556036	0.118018	0.188168	-0.00503954	0.00101882	0.00278919	-0.0324508	-0.0143843	0.0015223	0.0333907	0.00597255	-3.70276e-05	5.96019e-05	0.00276823	0.00386982	0.0652226	0.069683	0.075241	-0.021167	-0.00487329	0.0733982	0.0747157	0.0420791	0.10319	0.10844	0.0116366	0.00158172	-0.00190277	-0.00153953	-0.0037434	-4.89312e-05	-0.00011406	0.00371827	-0.000474367	-0.00116062	-0.00114663	-1.5503e-05	-0.014087
-0.0279558	0.00109685	0.00988255	0.0185869	0.050172	0.020065	0.00373539	0.000270262	0.00126343	0.00282145	0.124842	0.00755416	0.0385819	0.133543	0.162366	-0.00165491	0.002268	0.000811851	0.00549399	-0.00678218	0.00253157	0.00464126	-0.000801329	-0.00824136	0.00120752	-0.00121351	-0.00893262	0.0935568	0.0477643	0.0867213	0.0107958	-0.00996233	0.0641826	0.0556945	0.0202466	0.100352	0.0897143	-0.0179266	-0.00106267	-0.00338132	-0.000343929	-0.00440686	-2.61724e-05	0.000194489	0.00175931	-0.000615903	-0.0064512	-0.00178329	0.00197996	0.000498656
0.072626	-0.00927933	-0.0174085	0.0115148	0.0157402	0.00631982	0.00663171	-0.00772366	-0.0205728	-0.0158734	-0.0799551	0.0322054	0.0520539	0.147646	0.204034	0.00187704	0.00121855	-0.00834795	-0.0301695	0.00183323	0.002505	-0.0117504	-0.00207299	0.00335985	0.00143569	0.00365697	0.00402461	0.0899946	0.0720475	0.096003	0.0109445	-0.00610649	0.0642938	0.0753459	0.019125	0.112165	0.0874175	-0.0196276	0.00106334	-0.00145138	-0.000687048	-0.000394079	-0.000137534	0.00021572	-0.00202161	0.00120692	-0.00109424	0.000952554	0.00513212	0.000812902
-0.0919255	-0.00040042	-0.0250193	0.0408726	0.0943042	0.055798	0.000375006	0.00220208	0.0281991	0.00686896	-0.0439585	-3.52081e-05	0.0671896	0.153122	0.184167	-0.00222262	0.00155137	0.00199536	0.0092673	-0.00205653	0.00172409	0.0247766	-0.00216972	-0.000104765	0.00557123	-0.0141806	0.00294153	0.0686506	0.0737047	0.00442448	0.0210286	-0.00372642	0.0164623	0.0740646	0.0412511	0.0988753	0.100074	0.0163417	0.00171319	0.0439633	-0.0023799	-0.00404447	-4.54851e-05	0.000131294	-0.00186876	-0.00106835	0.000424311	-0.000949401	-0.017615	-0.00793779
-0.0698932	-0.000467581	0.0158232	0.0305052	0.0747509	-0.0239258	0.0107503	0.000383548	-0.0318087	-0.00423065	-0.0598891	0.003324	0.0715807	0.143242	0.174728	-0.00326556	-0.0231492	-0.00435299	0.00163906	-0.00175525	0.00230783	-0.00637573	-0.00132588	-0.000146194	0.000244273	-0.000592588	0.00105884	0.0882904	0.0598542	0.117969	0.0256158	-0.00454762	0.0141479	0.0659877	0.0346818	0.130744	0.105464	0.004595	0.000493374	-0.0026962	-0.00542026	0.00918016	-1.92686e-05	0.000490281	0.00555439	0.00769197	-0.00729069	0.000461421	0.00142363	-0.00412144
0.0112397	0.000161108	-0.0152786	0.0101837	0.0789413	0.0209759	0.024729	-0.00290399	0.00843084	-0.000171264	0.136342	0.00431834	0.0286735	0.13523	0.162059	0.023954	0.00131644	0.00454769	0.0154054	0.00719537	0.0030683	-0.00526856	0.00205942	0.000661166	0.000966957	0.0056776	0.00266745	0.0884039	0.0487051	-0.0043055	0.0143926	-0.00535639	0.0274449	0.061037	0.0323713	0.108029	0.09683	0.00883081	0.00284686	0.0312772	-0.000473727	-0.00500284	-1.59493e-06	0.000232802	0.0203707	-0.000123177	0.000495353	0.00112119	0.00750522	0.0111883
0.0692569	-0.00132876	0.0137635	0.0536708	0.0832164	0.00986273	0.0208694	0.00385189	-0.0114723	0.00515545	0.0840703	0.00960025	-0.111059	0.0673315	0.173237	-0.00277518	-0.00792381	0.0138062	0.014943	-0.00373331	0.00335769	0.0379621	0.0223994	0.0100125	0.00336173	0.00276492	-0.00759428	0.0963126	0.0680586	-0.00962665	0.0209149	-0.0083204	0.0199555	0.0455087	0.0405265	0.0954366	0.0796377	0.00284516	0.000357731	-0.000401002	0.000485053	-0.00366386	-3.47626e-05	-0.000514701	0.00116091	-0.00170314	0.000104996	-0.000378462	0.000889534	0.0135157
-0.0269906	0.000791144	0.00929352	-0.0377384	-0.0886997	-0.0559215	-0.00998163	0.00812031	0.0126791	0.000588668	-0.0484266	0.04565	0.0423314	0.172387	-0.112361	-0.00289932	0.00128601	0.00121095	-0.0296765	0.00305639	0.0013493	0.0356829	0.000723343	2.10432e-05	-0.00138223	0.00273537	0.0333791	0.113174	0.076561	0.12313	0.0202149	-0.00899705	0.00650599	-0.0266005	0.0253732	0.0685497	0.0192592	0.00925977	0.0027385	-0.00350936	-0.00102892	-0.00263545	-0.00013221	-0.000417969	0.00405355	-0.00148403	-0.000920942	-0.000521489	0.000183957	-0.022402
-0.024902	0.00351977	0.0154096	0.0181255	0.0660673	0.00320702	0.0194195	-0.00767319	-0.00696923	-0.0197484	0.157305	0.0128447	0.0447997	0.124335	0.166878	-0.00490467	-0.0241106	-0.00619242	-0.0461584	0.00298639	0.00153862	-0.0104256	-0.000451226	-0.000496935	-0.000224477	-0.0178323	-0.0113029	0.0930633	0.047334	-0.00144357	0.00535735	-0.000305585	0.0717077	0.06805	0.0440052	0.0884309	0.0809757	-0.0218325	0.000415661	-0.00160998	-0.000515367	-0.00174778	-2.4298e-05	-8.18723e-05	0.00313626	-0.000915063	-0.00111637	-0.00137087	0.00359239	-0.0147067
-0.0317413	-0.00451077	0.0223684	-0.0402291	-0.0693371	0.00201736	-0.0147575	0.00677524	0.0160803	0.0146546	-0.0689897	0.0400911	0.0481136	0.207758	0.147598	-0.00263471	6.66708e-05	-0.00835157	-0.0525803	-0.00319535	0.000609297	0.0385732	0.000350467	0.00925757	-0.00102024	0.00038032	-0.0020687	0.120421	0.0912247	0.0139334	-0.0103226	0.0021638	-0.0295176	-0.021428	-0.013245	0.0912983	0.135643	0.0104618	0.000967566	-0.0016634	-0.000728941	-0.00319494	-0.000130811	0.000160049	0.00722082	0.000986761	-0.00108888	0.000710728	0.00154517	-0.0153713
0.0672171	-0.00292774	0.0118546	0.0191555	0.106698	0.0185439	-0.0160902	0.000796423	-0.0283178	0.00472281	0.151136	-0.0139022	0.0528227	0.155529	0.193349	-0.00849091	0.00187306	-0.00021249	-0.0162345	-0.00814	-0.000222807	-0.0102583	0.00163008	-0.000866139	-0.000372498	0.00550477	0.0284457	0.106723	0.0408349	-0.00561927	-0.0325874	-0.000562853	-0.0261778	-0.00257436	0.0158787	0.0822522	0.0160395	-0.0133271	-0.00357653	-0.000305632	-0.00565008	0.0033345	-2.81273e-05	-0.000127242	-0.00282626	-0.000189639	0.00148886	0.0176349	0.00357573	-0.00545638
-0.0366231	0.0187365	0.0289302	-0.0253547	-0.0869225	-0.0474402	-0.0183345	0.00240036	0.00113638	0.00543853	-0.0395652	-0.0149096	-0.00847713	-0.0586367	0.0798849	-0.00553122	0.00116513	0.00167895	-0.0184557	-0.00210216	0.0883092	-0.00224855	-0.000954709	-0.00123756	-0.000332007	0.0011619	-0.00281656	0.109139	-0.0402979	-0.0228618	-0.0344329	0.0012968	-0.0217517	0.0791093	0.0666868	0.14581	0.0171389	0.00378682	0.00102729	-0.00135284	-0.000293498	-0.000951401	-9.06771e-05	0.000122819	0.00156881	0.00131862	-0.000931757	-0.000477494	0.00151815	-0.0102631
-0.0002642	-0.00819238	0.0135283	0.00092886	0.0741631	0.0145798	0.0199083	-0.00498789	-0.00221606	-0.000105316	0.17804	0.00219777	0.0415912	0.10844	0.176688	-0.00240459	-0.0106223	0.00132605	-0.0115592	-0.0066525	0.00120706	-0.0093392	0.00949216	0.00095339	-0.000207195	-0.000845719	0.00599488	0.0867068	0.0477434	0.077358	-0.00638068	0.000171845	0.0739269	-0.0198519	-0.0190786	0.0934388	0.129811	0.0173902	0.00122614	-0.00124622	-0.000569654	-0.00113932	-6.75074e-05	9.23317e-05	0.00538184	0.000652945	-0.000801521	0.000671917	0.00282651	-0.0133987
0.0541786	0.018659	0.0349748	0.0678968	0.138985	-0.00444107	0.00844828	0.00198262	-0.00101089	0.0144376	-0.0046251	0.0103343	-0.0129749	-0.127132	-0.117845	-0.00480663	0.000619612	-0.0032458	0.0185489	0.00304348	0.00221496	0.0111847	-0.00265235	-0.00114914	-0.000650624	-0.00109062	-0.0014524	0.12608	0.0967387	0.00735149	-0.0161934	-0.00240842	0.0132605	-0.0226349	0.020636	0.0275183	0.0539576	0.00373251	-0.0122938	-0.00402128	0.00100299	0.0389387	-1.16795e-06	0.000171799	-0.017231	-0.00168485	0.00122848	-0.000203695	0.00622366	-0.0134005
0.0706461	-2.80142e-05	0.0118099	0.0216728	0.0904268	0.0232993	0.00625671	-0.00896195	0.0151524	-0.0133076	0.174087	0.0077285	0.0431793	-0.0216675	0.175384	-0.00369119	0.000892968	-0.00346823	-0.0274653	-0.0178101	0.00169779	-0.00973503	-0.00329301	0.00253465	0.00074298	0.00540189	-0.010856	0.0816717	0.0241523	-0.00615475	0.011682	-0.00238561	0.0158825	0.0752446	0.0384987	0.0752438	0.0926151	-0.0195499	0.000814088	-0.00200583	-0.00102632	-0.00227489	-6.50151e-05	3.29957e-05	0.00644194	-0.000663658	-0.00105908	-0.00157388	0.00433142	-0.0200922
0.0693521	0.000270418	-0.0287282	0.0485258	-0.0129661	0.0655213	0.00635675	0.0079192	-0.00518426	0.00795326	0.0532546	0.0262921	0.0407922	0.0423874	-0.082742	-0.00424181	0.000546916	-3.7452e-05	0.00949279	0.0042157	0.0031067	0.0214193	-0.00411521	-0.00245585	0.000395279	0.00339968	0.00180204	0.0919438	0.0641453	-0.016369	-0.0135604	-0.000341832	0.0456812	0.00149118	0.0239987	0.0268543	0.0404222	0.0130324	0.00266221	-0.00500085	-0.00093654	-0.00115625	-2.89266e-05	-0.000207339	0.00326481	-0.000882663	0.000314441	-0.000462059	0.00413979	0.00896041
0.00689626	0.00293768	-0.018598	-0.0321028	-0.0763622	-0.0263924	0.00931401	0.00428121	-0.0148215	-0.00550004	-0.0647707	-0.0150567	-0.0346541	-0.170708	0.0764855	-0.00622386	-0.000442276	0.00299612	0.00807458	0.00627614	0.000867585	-0.00410393	-0.00112759	-0.000981407	-0.00138968	-0.00243335	-0.00325042	-0.0044599	0.00396831	0.0178286	-0.00852315	0.000914791	-0.0216885	-0.0199038	-0.0093335	0.0201095	0.147561	0.00313035	-0.00169473	5.30336e-05	0.00204389	0.000244882	-1.4946e-05	-0.000844963	-0.0104046	0.00516621	-0.00710555	-0.00328408	0.00136977	0.000430645
-0.0655161	0.00701094	0.0401326	0.0194954	-0.0249598	-0.032127	0.0128414	-0.0154469	-0.00242134	0.00142225	-0.0524182	-0.00610296	-0.0621998	-0.199309	0.156161	-0.00524432	0.0150967	-0.0154015	-0.0263062	-0.00292279	0.00318645	0.0152993	0.0609201	0.00875166	0.000738135	-0.015208	0.00130151	0.0782651	0.0540818	0.0923969	-0.00498166	0.0101227	0.0662877	-0.0198567	-0.00907359	0.125754	0.099488	-0.00993181	-0.0149727	-0.0278087	-0.00225543	-0.00917918	-6.5103e-05	0.000369229	0.00491117	-0.00785012	0.0025138	0.000611203	-0.00202482	-0.0174412
0.0619128	0.00294928	0.0151227	0.00943351	0.0345079	0.0107013	0.00937176	-0.00230617	-0.000700567	0.0064564	0.140331	0.00509673	0.0262786	0.119687	0.142246	0.0341822	0.00232599	0.001607	0.0108087	-0.0109156	0.00230036	-0.00788364	-0.00243242	0.00129591	0.000405551	0.00443352	0.00562443	0.0891635	0.0411909	0.0727139	0.017262	-0.00112073	0.0560204	0.0606242	0.0415853	0.103536	0.0916181	-0.018275	0.00161148	-0.00421666	-0.00101252	-0.000823735	-4.59316e-05	0.000176079	0.00345589	-0.000722424	0.000159985	0.000563871	0.00256099	0.010364
0.0786569	0.0028265	-0.0330877	-0.00645551	0.139025	0.052552	0.018462	0.0111861	-0.00744171	-0.000700907	-0.0430262	-0.00669277	0.0406031	0.0793078	-0.0989272	-0.00389225	0.000115888	-0.000798299	0.0113177	0.00485854	0.00325178	-0.00862438	0.00146022	-0.00207915	-0.000648838	0.00750209	-0.00250634	0.104193	0.0919752	-0.0167297	-0.0121397	0.00204449	0.0185828	0.0211518	0.0420057	0.00590074	-0.058489	-0.0230565	0.00313596	-0.00284037	-0.000587166	0.00113628	-7.64521e-05	0.00028487	0.0046913	-0.00075394	0.000180222	-0.0050877	-0.00194974	-0.0092409
0.00127037	0.00259628	-0.0271772	0.0578082	0.116927	-0.0130331	0.011207	0.00949533	-0.00520803	0.00932678	0.0425951	0.00202507	-0.014436	-0.201344	-0.0939656	-0.00566543	0.000265335	0.0119281	-0.0460752	-0.00938111	0.00499076	0.0185068	-0.00409858	0.00794778	0.00653142	-0.00991396	0.00458075	0.081805	0.0228389	0.00648713	0.00956856	-0.0185186	0.0244713	0.0619403	0.0397293	0.103953	0.111583	-0.00826273	0.000433613	0.000702411	-0.000422872	-0.00373731	-2.4597e-05	0.000360838	0.00171114	0.00106615	-0.00170157	-4.58787e-07	0.000284001	-0.00875881
-0.076444	-0.00135561	-0.0377279	0.0215581	0.0746157	0.0292904	0.0139232	-0.00142226	-0.0169391	0.00422162	0.148437	0.0230112	0.0560713	0.12502	0.16291	-0.00120913	0.0010694	0.000568305	0.00777621	0.00610233	0.00248012	-0.00777551	-0.00105846	-0.000479491	-0.000597824	0.00481114	0.00396282	0.0878182	0.0501453	0.0912716	-0.0108911	0.00409377	0.0762363	0.0802273	0.0231366	0.0918754	0.113906	-0.0172066	0.000971191	-0.00445795	-0.00291839	0.000637208	-5.06686e-05	-0.000484462	0.000910722	-3.65847e-05	0.000492167	0.000330632	0.00252883	0.00164088
0.0541225	-0.00140042	-0.0306824	0.0194567	0.053634	0.00445482	0.0152874	-0.000925134	-0.0188474	0.006462	0.130547	0.000921043	0.0530837	0.172092	0.198225	-0.00294454	0.000741311	-0.00353492	0.0138689	-0.0174378	1.35649e-05	-0.00996279	-0.00169582	0.00222814	0.000975698	0.00486553	0.00540745	0.108002	0.0607988	-0.00416698	0.0212365	0.00463712	0.0211069	0.0858097	0.0208382	0.120614	0.10668	-0.0223079	0.000666152	-0.00353255	-0.000802663	-0.00135948	-4.31566e-05	-1.71712e-05	0.00327178	0.000237058	-0.000350528	-0.00490288	0.00208464	0.00532854
-0.00986221	-0.00251799	0.0384939	0.0463636	0.084502	-0.0300615	0.0106777	-0.00216434	-0.0218928	-0.000203355	0.115065	0.0230269	0.0314119	0.118327	0.100097	0.0421381	-0.00382263	0.0149315	-0.0276457	-0.0127811	0.00219318	0.0156293	-0.0019537	-0.00395103	0.000622888	-0.00815926	-0.00810935	0.0712514	0.0482782	0.0751537	0.00381283	-0.00754306	0.032752	0.0435979	0.0440949	0.0837505	0.0897272	-0.0266208	0.000645067	-0.00132337	-0.00123565	-0.000965303	-1.78894e-05	0.000167623	0.00123409	2.94405e-05	-0.000228927	-0.00184321	-0.000773634	0.0193138
-0.0678321	0.00218533	0.0353585	-0.0146284	0.0924659	0.0127184	0.0060621	0.0090197	-0.00873303	0.00168793	-0.0242008	0.0421736	0.0564338	0.086837	0.0512131	-0.00311186	0.00266501	0.00524918	-0.0497854	-0.00213638	0.00460527	-0.00981979	-0.000844126	0.000524322	-0.00127002	-0.000414708	0.012749	0.100068	0.0990235	0.109679	0.0196564	-0.0101204	0.0755587	-0.0187481	0.0543664	0.105043	0.126442	0.0140528	0.00115795	0.0193225	-0.00107422	-0.00221193	-3.02303e-05	-0.0149004	0.00323593	-0.000642108	-0.000862195	-0.00242444	0.0018517	-0.010919
0.108962	0.00793451	0.0401288	0.0251241	0.0878933	0.0111256	0.0233295	0.000241462	-0.00606114	0.00401664	0.195319	0.000947138	0.0424439	0.0743275	0.0821402	-0.00503595	0.00383789	-0.00277688	-0.0348652	0.0147191	0.00438645	-0.00758566	0.00794431	0.00136412	-9.89824e-07	-0.00551183	-0.0136222	0.107298	0.0547043	-0.000336589	0.0264999	-0.00399002	0.0458201	0.00701881	-0.018128	0.0826938	0.0210325	-0.0190801	-0.00359812	-0.00222268	-0.000420427	-0.00406581	-3.80028e-05	-0.000219859	-0.00010624	-0.000635651	-0.000628102	-0.00121434	-0.00484691	-0.00579175
0.071329	0.00316881	0.0125507	0.0252919	0.0583833	0.0206452	0.00634866	-0.00256366	-0.0205065	-0.00538076	0.123145	-0.0742091	0.0372125	0.160665	0.183504	-0.00246501	0.000559532	-0.00126795	-0.00213338	-0.00892025	-0.000183229	0.061572	6.04475e-05	0.00175733	-0.00394121	0.00157656	0.0191943	0.103003	0.0146916	0.0175333	0.0333683	0.00144574	0.0154917	-0.0217851	-0.0141437	-0.0870504	-0.0719455	0.0140707	0.000476478	-0.000544142	-0.0025048	0.0106094	-2.49636e-05	-0.000427741	-0.00481042	0.00780961	-0.00769408	0.00181753	-0.00146467	0.00216218
0.0619684	-0.003287	-0.0184262	0.0184152	0.119409	-0.0147379	0.0193713	0.00571792	-0.00802367	-0.00124754	0.0827585	0.0090371	-0.0321957	-0.125715	-0.132593	0.0122266	0.0119573	0.00694412	0.0130082	0.00455514	0.00606622	0.012023	0.0015287	-0.00112673	0.00135005	0.00507595	0.00785532	0.0875004	0.0608483	0.0899851	0.00472664	0.00335408	0.0237178	0.0716253	0.0434879	0.120129	0.101056	-0.0167563	-0.000873642	-0.00202896	-0.000163084	-0.00223193	-2.01244e-05	0.00070305	0.00345764	-0.000690211	0.00117759	0.000463276	0.0019125	0.0142779
0.0828136	0.000910957	0.030592	-0.0226159	-0.0610696	-0.0340668	-0.0208087	0.0118677	0.00298916	-0.00493692	-0.0148164	-0.0207174	-0.0377822	-0.188133	0.00364205	-0.00461141	0.00105905	0.00279358	0.00995888	0.00807396	0.000723975	0.0209477	-0.00161943	-0.000588144	-0.000611963	0.0013375	0.05214	0.146918	0.0630841	0.0117584	0.0579815	-0.000829646	-0.0213263	-0.0206097	-0.0160913	-0.0548565	-0.0429299	0.00367146	-0.00192903	0.0227501	-0.000978141	-0.00165096	-5.3954e-05	-0.00079642	-0.000717001	-0.00244714	0.00100846	0.0160472	0.00282187	0.00373333
-0.104524	0.00464159	-0.0291071	0.0232782	0.0798504	0.0120662	0.0189578	-0.00181549	0.0228434	0.0166164	-0.00530223	0.0304802	0.0483658	0.141657	0.186377	-0.0021302	0.000351101	0.00193749	-0.023739	-0.000165113	0.00321865	-0.00744939	-0.00183473	-0.0013465	-0.000355014	0.000845909	0.000160074	0.0906845	0.0749612	0.0198049	0.0251278	0.00286302	0.0637778	0.0738268	0.018147	0.122544	0.0982405	0.0100574	0.00111705	-0.00339723	-0.00168788	-0.00597633	-6.09785e-05	-0.000105825	0.000797943	-0.000785814	-0.000857777	0.000610288	0.00287951	0.0126095
-0.0730867	0.00260248	0.0384265	0.0128153	0.0370932	-0.0210148	-0.0366568	0.00379426	-0.0160128	-0.008467	-0.0452421	0.00735332	-0.0360007	-0.114388	0.0486577	-0.00441643	0.00157478	-0.00010935	0.0108199	-0.00371206	0.00461705	0.00646273	0.0455601	0.000525224	0.000678915	-0.00620562	0.00488665	0.106549	0.0672959	0.00179957	0.0391144	0.00389019	0.0271948	-0.00871785	0.0239588	0.119382	0.096889	0.00891314	2.52618e-05	-0.00131713	-0.0012691	0.000370442	-6.39928e-05	0.000297414	0.00197157	-0.00100557	0.000797042	-6.28568e-05	-0.00108056	-0.018488
0.0260038	-0.0006362	0.00601382	-0.0130617	-0.0453702	0.038345	0.00729129	0.00227584	-0.0109222	0.00370532	-0.0240475	0.0280987	-0.0135986	-0.0787662	-0.122973	-0.00614346	-0.00045504	0.000271826	0.00699548	0.00230324	-0.00091845	-0.00538859	-0.00348904	-0.00409214	0.0117792	-0.00196133	-0.00352591	-0.0607054	-0.038189	-0.0237346	-0.010899	-0.0034582	-0.0208818	-0.0335559	-0.0214729	-0.0716955	-0.0527601	0.00586296	0.0015493	-0.00343644	-0.000103218	0.000332786	-7.29169e-05	-0.00026842	0.00167094	-0.00162923	0.000716617	-0.000453923	-0.00122643	0.0054173
0.017262	0.00373468	-0.037535	0.0470817	0.0772403	0.000597637	0.0128251	-0.00836864	0.00958636	0.00207096	0.0612805	0.0273406	-0.0686424	-0.139012	-0.0126656	-0.00110733	0.00127215	-0.00294122	0.0173901	0.00903184	0.00368532	-0.00350238	-0.00277271	0.000372299	-0.000218024	0.00549889	0.00102018	0.124218	0.0636142	0.0102405	0.052408	-0.00277953	0.0160574	0.0983673	-0.00250438	0.0120468	0.0249558	-0.00918568	0.00187081	-0.00379951	-0.0030122	-0.0025165	-5.51053e-05	7.06222e-05	-1.41497e-05	0.00610246	0.000293737	-0.000620621	0.00426333	-0.00850595
-0.000544562	-0.00458075	0.0166168	-0.00113049	-0.043863	-0.0406931	0.000263082	0.00382989	-0.00435796	-0.0142752	0.0253278	0.0109528	-0.0219834	0.134993	0.131827	-0.000862513	0.00170839	-0.011556	0.0109129	-0.00390662	0.00401555	0.0285562	-5.57532e-05	0.0122232	0.00013748	-0.00468668	0.00849153	0.0914604	0.0709744	0.107472	0.0234819	0.00936834	0.0783981	0.043198	0.0423687	0.0605125	0.0898037	0.0105865	0.00119553	-0.000586399	-0.000663414	-0.00262677	-5.75162e-05	5.92589e-05	0.00577624	-0.0011534	0.000457378	-0.0015199	0.00230797	0.0173997
-0.0183839	-0.0314343	-0.0199779	-0.0405768	-0.107358	-0.0181022	-0.0111626	0.00602914	0.0156638	-0.00255176	0.0276831	0.0311698	-0.0315422	-0.118918	-0.131479	-0.00490186	0.00130247	-0.0041184	0.00608653	0.00183829	0.0224668	0.0153858	0.0460542	0.0167508	0.000225961	0.00244021	-0.00536647	-0.0315378	0.0737058	0.130519	-0.00491354	0.0094311	0.0225616	0.080913	0.0567452	0.0908977	0.116971	0.0115853	0.00133411	-0.00209472	-0.000107327	-5.83055e-05	-9.32643e-05	-0.000100161	0.00530897	0.000607553	0.000943277	0.000676652	0.000159747	0.0170738
-0.0365414	0.00393127	-0.25981	0.0117627	0.0574194	0.0250118	0.006207	0.00813002	0.0153164	0.00774803	-0.0850947	0.0217213	0.0499477	0.164068	0.127619	-0.008469	0.00152956	-0.00356593	-0.0240773	-0.00936352	0.00499386	0.0259308	-0.001998	-0.000868005	-0.000197466	0.00591766	0.004369	0.0837107	0.0626207	0.107872	-9.03778e-05	-0.0231403	0.0806488	0.077594	0.0357536	0.0896507	0.113463	-0.0136501	-0.0136671	-0.00473426	0.0136106	0.0380864	-7.71741e-05	0.000420125	0.00218301	-0.00174187	-0.00133764	-4.30384e-05	0.00369083	-0.0132595
0.0815912	-0.000734897	-0.0281515	-0.00874084	-0.06543	0.0485096	-0.00360651	-0.00230425	-0.019623	0.00410882	0.0163794	0.0321627	-0.114891	0.0158693	-0.135979	-0.00259483	-0.000134464	0.000952817	0.0081717	0.00380136	-0.000687783	-0.00671129	-0.00159141	-0.00280015	-0.00196442	-0.0020836	-0.00367511	-0.0650202	-0.034709	-0.0241129	-0.0105633	-0.000525908	-0.0248747	-0.034807	-0.0215827	-0.0779072	-0.0547527	-0.00899494	0.000502156	-0.00358132	-0.00139196	-0.000115621	-6.63065e-05	-0.000283447	0.00307577	-0.00177826	0.000282055	-0.00081843	-0.00190277	0.0070189
0.0501078	-0.0108662	0.0131784	-0.0269229	-0.0485546	-0.0338055	-0.0160292	0.0472683	0.00204715	-0.00360921	-0.0289961	-0.0182792	-0.0229991	-0.0210006	-0.104453	-0.000407106	-0.00149529	0.000448071	0.000140285	0.000876636	-0.000611523	-0.00309519	-0.00148786	-0.000718835	-0.00193304	-0.00238143	-0.00479561	-0.0356946	-0.0428992	-0.0187056	-0.00948138	-0.000812496	-0.0143695	-0.0233569	-0.0183718	-0.0621046	-0.0270819	-0.0019471	0.00224214	-0.00277181	0.00236511	0.000245346	-2.22217e-05	0.000422555	0.00142328	0.000642432	-0.000500388	0.000557511	-0.000836174	0.0237256
-0.0621864	0.000238485	0.0132188	-0.00576652	-0.0468506	-0.0283214	-0.0102816	-0.00591491	0.00512656	0.00208968	-0.0414362	-0.00734502	-0.0419904	-0.109839	-0.112371	-0.000789488	-0.00161998	-0.000431322	0.00179478	0.00198224	-0.000151558	-0.00125201	-0.00192982	-5.18678e-05	-0.0018508	-0.00393832	-0.00469683	-0.0319124	-0.0362668	-0.0181552	-0.00803168	-0.00205663	-0.0143043	-0.020628	-0.0171343	-0.0593936	-0.0249566	0.0015715	0.00303644	-0.00121093	0.000636281	-0.00123857	-2.03007e-05	0.000470557	-0.0196526	-0.0127896	-0.000452398	-0.00112128	-0.00138668	0.030602
0.00301833	0.000624005	0.0116557	-0.0361398	-0.0567107	-0.0159325	-0.0219364	-0.0037594	-0.000646572	-0.0051458	-0.00524716	-0.0139139	-0.0491127	-0.112838	-0.119048	-0.000571858	-0.00126392	0.000799019	0.00143979	0.00426043	-0.000398836	-0.00214838	-0.00163475	0.00619091	-0.00239849	-0.00161986	-0.00636742	-0.0375689	-0.0381039	-0.015534	-0.00806462	-0.00125232	-0.0155715	-0.0158316	-0.0190321	-0.0598356	-0.0273615	-0.000476154	0.00109136	0.0179481	-0.00193359	-0.0010555	-9.14914e-05	0.000748355	-0.00138943	0.000217854	-0.00091056	-0.00086712	-0.00473725	0.000651753
0.0536635	0.00125398	0.0122077	-0.0228755	-0.0482363	-0.0180761	-0.00991784	0.0595776	-0.00770926	-0.00620918	-0.0330995	-0.0195749	-0.0356224	-0.108514	-0.108931	-0.000709452	-0.00108791	0.00136878	-0.00119637	0.00236372	-0.00135622	-0.00273274	-0.00162804	-0.00111055	-0.00315247	-0.00445289	-0.00616631	-0.0375624	-0.0402434	-0.0148655	-0.00831435	-0.00237348	-0.0130022	-0.0163143	-0.0228074	-0.0597727	-0.0218154	-0.00256329	0.00114633	-0.00272584	0.00338385	-0.00179889	-2.00331e-05	-0.000199814	-0.00196628	-0.00128871	0.000935591	-0.00142151	0.00100047	0.00638511
0.0713955	-0.00425169	0.00350451	-0.0038065	-0.0730022	-0.0116188	0.0139285	0.000303101	-0.0103909	-0.00595693	-0.0322649	0.0345061	-0.0297457	-0.133698	-0.151131	-0.000985048	-0.000349228	-0.000317059	-0.00616353	-0.0114381	0.00046459	0.0289978	-0.00479481	-0.0112498	0.00344544	0.000717774	0.0315538	0.154667	0.0685832	0.0282191	0.0488526	-0.00897439	-0.00039931	-0.0303053	0.0636892	0.0618179	0.0683216	0.00708292	0.00167616	-0.00326029	0.000595584	0.000563255	-3.15991e-05	0.000712232	0.00202684	0.000103758	0.000443136	0.000390547	-0.00596202	-0.0392069
0.00883716	-2.45996e-05	-0.0193029	-0.0119341	-0.065335	-0.0211225	0.00358747	0.00567151	0.0450512	-0.00397199	-0.0333518	0.0156999	-0.0481048	-0.114054	-0.0337673	-0.000588065	-0.00103332	0.00242126	-0.000722631	0.000513852	0.000289438	-0.00192134	-0.00295419	-0.00248713	-0.00350564	-0.00500001	-0.00497527	-0.0364564	-0.0326858	-0.0201026	-0.00847047	-0.00300341	-0.0152258	-0.0196233	-0.0182809	-0.0610362	-0.0304102	-0.00105281	-0.000445533	-0.00280379	0.00129289	0.000760206	-2.32973e-05	0.000815243	-0.00275621	0.00037239	0.000349903	-0.00127082	-0.00189301	-0.00198866
0.0707118	-0.00155654	-0.0147565	-0.0200109	-0.048294	-0.0249132	-0.0190355	-0.00962555	5.19144e-05	-0.000799132	-0.0295874	-0.0172373	-0.0494448	-0.105422	-0.0993888	-0.000551147	-0.00108348	0.00119837	-0.00228963	0.000103816	-0.00102639	-0.00649593	-0.00150902	-0.000429205	-0.00306102	-0.0023715	-0.00367965	-0.0349042	-0.0348079	-0.0149816	-0.00958923	-0.000976166	-0.0134932	-0.0180827	-0.0196497	-0.0570536	-0.0236968	-0.0014102	4.3949e-05	-0.0018132	-0.000459225	-0.000574777	-2.06227e-05	0.000607747	-0.000331161	0.000390301	-0.000763935	-0.00120303	-0.00145187	0.0031927
-0.00640925	-0.00214933	0.0435071	0.0373721	-0.0631084	0.0231496	-0.0152998	-0.00769823	0.00306396	-0.000932539	-0.0377471	-0.0118916	-0.0430764	-0.10354	-0.110039	-0.000823167	-0.00199687	0.00116068	0.00262508	-0.000522036	-0.000805919	-0.00236844	-0.00127995	0.000126157	-0.00186449	-0.00282676	-0.0064668	-0.0354238	-0.0380263	-0.0181222	-0.00564368	6.97091e-05	-0.0145082	-0.0208591	-0.0146649	-0.046483	-0.0244931	0.00571102	-0.00397758	0.0114273	0.000414566	-0.00167734	-2.11703e-05	0.00135913	-0.00392045	0.000424503	-0.000464049	0.0260761	0.0012377	-0.0239647
0.0513214	-0.000381908	-0.00445394	-0.023253	-0.050079	-0.0202518	5.23217e-05	0.000185234	0.00637641	-0.00167203	-0.0396055	0.0152326	-0.0583698	-0.124212	-0.11136	-0.000365845	-0.00134826	0.00296139	-0.00173774	0.00234716	-0.0012582	-0.00302364	-0.00303238	0.00815193	-0.00383102	-0.00186304	-0.00577524	-0.0408817	-0.0396763	-0.0205625	-0.0078551	-0.00316159	-0.0148881	-0.0157928	-0.0138334	-0.0592226	-0.0228642	0.00115696	-2.85458e-05	-0.0035685	-0.00130022	-0.00118171	-2.21181e-05	0.000917194	0.000560388	0.00036086	0.000570262	-0.00242764	-0.00467226	-0.000367793
0.0143149	-0.000933707	-0.0100579	-0.00679114	-0.0271042	-0.00824545	0.0165923	0.00576053	-0.00295012	0.0140015	-0.0315053	-0.0158103	-0.0373631	-0.115436	-0.123812	-0.000982036	-0.000724627	0.00429505	-0.00490957	0.00150749	-0.00139809	-0.00330246	-0.00363338	0.00949006	-0.00359475	-0.00404457	-0.00679495	-0.0496235	-0.0360397	-0.0150543	-0.0100845	-0.00357568	-0.0138577	-0.0180027	-0.02078	-0.057265	-0.0323839	0.00406374	0.000420094	-0.0041882	-0.00160478	0.00105223	-2.06349e-05	0.0021957	0.00137308	-0.00147381	-0.000530659	-0.00200143	0.020989	0.00607396
0.0328927	-7.18854e-05	0.0158478	-0.00339312	-0.0581484	-0.0165822	0.0176725	0.00376897	0.0125148	0.00291973	-0.030862	-0.0247669	-0.0257603	-0.0743505	-0.128212	-0.000557632	-0.000578386	0.00110354	-0.00265101	0.00512154	7.93593e-05	-0.00220216	-0.00396453	-0.00213723	-0.00244353	-0.00546431	-0.00631827	-0.0392983	-0.0362539	-0.0169661	-0.00924681	-0.00262604	-0.0133762	-0.0189071	-0.0235638	-0.0618652	-0.0295148	-0.00258105	0.00102438	-0.00316389	0.00107858	-0.000746037	-1.93223e-05	0.000870911	0.000586144	-0.00125119	-0.0010245	-0.000585505	-0.00129553	0.00600309
0.0503293	0.000928837	-0.0152586	-0.0296175	-0.0608067	-0.0346027	-0.0281202	0.0712239	0.00576234	-0.00622275	-0.066976	0.0137473	-0.0532855	-0.163789	-0.119174	-0.00231402	-0.000919848	-0.0300687	-0.0279641	0.00327312	-0.0281229	-0.00403109	-0.00337867	-0.00396599	0.0174523	-0.00812825	-0.0174044	-0.0364945	-0.0186388	-0.000615093	-0.0257357	-0.0110202	0.0373771	0.0124568	0.0297749	0.0207614	0.0548187	0.00466324	0.00287995	-0.00284922	0.00105048	0.000780344	-2.90563e-05	0.00258428	0.00146028	-0.0281863	0.00269086	0.00226013	0.0148702	0.015555
-0.0119081	-0.000653648	0.0352243	0.0242483	-0.0263424	0.00789049	0.00428678	0.0144822	-0.014803	-0.000563822	0.00318277	0.0110304	-0.0233104	-0.0668751	-0.124538	-0.000532338	-0.00133001	0.00290065	0.000571427	0.0059594	0.00118687	-0.00440086	-0.00230996	-0.00115488	-0.00213957	-0.00470222	-0.00282223	-0.0426544	-0.0350644	-0.0241808	-0.0105901	-0.0043552	-0.0176796	-0.0266985	-0.0240012	-0.0656876	-0.0349694	0.00142326	0.00238409	0.0388783	-0.00258735	-0.00184703	-0.000135913	0.00206817	0.00225823	-0.00464385	0.000623818	-0.00159798	-0.00353461	-0.0294623
-0.108335	-0.00218251	-0.0285309	0.0109788	-0.022907	-0.0364512	-0.0107071	0.0646975	-5.28473e-05	-0.00405315	-0.0296994	0.00369655	-0.0279561	-0.10728	-0.105149	-0.000864091	-0.00164562	0.000943634	0.00203916	-0.00131241	-0.000524375	-0.000637144	-0.00158334	-0.00215491	-0.00213689	-0.0065708	-0.00691605	-0.0337196	-0.0361237	-0.0209634	-0.00994909	-0.00387015	-0.0173741	-0.0193838	-0.0238303	-0.0665105	-0.0270284	0.000263958	-0.00612978	0.0175929	-0.00221252	0.0042875	-2.38604e-05	-0.0237932	0.000234395	-0.000131218	0.00957455	-0.0018538	0.010015	-0.00140328
0.045028	-0.00144274	0.0170377	-0.0274813	-0.0609739	-0.0210341	-0.0256991	-0.0104077	0.0049671	-0.00172012	0.0166132	-0.0221296	-0.05837	-0.103858	-0.112984	-0.000689665	-0.00130851	0.00195861	0.000397749	-0.000921461	-0.00151551	-0.00252657	-0.00203515	0.000661438	-0.00242787	-0.00162952	-0.00409668	-0.0351441	-0.0413409	-0.0168676	-0.00792593	-0.00107367	-0.014156	-0.0171338	-0.0154107	-0.0576873	-0.0249449	-0.00329216	0.00172945	-0.00266983	0.00157474	-0.000835583	-2.01499e-05	0.000384149	-0.00255724	0.000290524	-0.000881327	-0.000863047	0.00138937	0.00248953
0.00451656	0.00652784	0.0119385	-0.0251207	-0.0393277	-0.0292505	-0.0187954	0.0812646	0.0419494	-0.00160942	-0.00490798	-0.0199111	-0.0423895	-0.115099	-0.116724	-0.000483751	-0.000999479	-0.000813224	0.00312802	0.00420457	-0.000617131	-0.0035081	-0.00168016	-0.00037131	-0.00251314	-0.00264155	-0.0042434	-0.0318014	-0.038103	-0.0157802	-0.00748124	-0.00147651	-0.0144349	-0.0200925	-0.0192947	-0.0582965	-0.0253111	-0.00158262	0.0039864	0.00231003	0.00149062	-5.43014e-05	-8.9551e-05	0.000599833	-0.00288491	-0.000131631	-0.000528801	-0.000499255	-0.00411539	0.0275969
0.00175355	0.000905255	0.0266368	-0.0240809	-0.0640247	-0.0240413	0.0120919	-0.0114532	0.00053792	-0.0033263	-0.000814539	-0.0198233	-0.0536625	-0.101457	-0.130069	-0.000758979	-0.000814552	-0.00178606	-0.00139738	0.0050597	-9.34369e-05	-0.00243685	-0.00380407	4.34307e-05	-0.00229608	-0.00269015	-0.00609968	-0.0364125	-0.0325775	-0.0172682	-0.00852671	-0.0026791	-0.0128048	-0.019547	-0.0206906	-0.0615567	-0.0241047	-0.00123886	-0.00145567	-0.00213368	0.00147303	-0.00162136	-1.92509e-05	0.000171471	-0.00360918	0.00126138	-0.000529782	0.00185653	0.00127728	-0.0341644
-0.00824633	-0.00411056	0.0116327	-0.0276784	-0.0472518	-0.0274228	-0.0189028	-0.00621334	-0.00893952	0.00287267	-0.0104585	0.000899451	-0.0469087	-0.106868	-0.111788	-0.000792645	-0.00179081	0.000411123	0.00152628	0.00183822	-0.000596922	-0.00180648	-0.00183959	0.000883103	-0.00250449	-0.00634921	-0.00547335	-0.0313496	-0.041491	-0.0192569	-0.00811567	-0.00175956	-0.0186141	-0.0212387	-0.0171333	-0.0560344	-0.0249403	0.00234153	0.00209176	-0.00192582	0.000992093	-0.000712597	-1.91343e-05	0.000523657	0.00456643	0.00114587	-0.000427224	-0.00263761	-0.000821996	0.0282928
0.0368134	0.00269602	0.0134308	0.0121687	-0.0229133	0.00535018	0.0165991	0.011769	0.00437439	-0.0057796	-0.0254375	0.0181926	-0.0419233	-0.0831565	-0.130545	-0.00113579	-0.00121276	0.00138914	6.50968e-06	0.00403241	-0.000678856	-0.00304139	-0.00216701	-0.00163547	-0.00283193	-0.00616373	-0.00374269	-0.0379199	-0.0335865	-0.0191421	-0.0080194	-0.00442867	-0.0149558	-0.0234457	-0.021778	-0.0645223	-0.0307183	0.0034665	0.00204635	-0.00443569	0.000895547	0.00698949	-2.11103e-05	0.000879876	0.0012348	0.000236744	0.000402164	-0.000798962	-0.00319717	0.0236345
0.0479726	-0.00292089	0.0148739	-0.013441	-0.0512654	-0.0133672	-0.021194	-0.00443523	-0.00165439	-0.0017689	-0.0270421	-0.0192405	-0.0423129	-0.109595	-0.107802	-0.000737716	-0.000714737	0.00127893	4.77024e-05	0.00212974	-0.00111586	-0.00328203	-0.00157213	-0.00194544	-0.00297246	-0.00581178	-0.00736509	-0.0364873	-0.0400966	-0.0156899	-0.00889651	-0.00226019	-0.0139621	-0.0163887	-0.0197688	-0.0563936	-0.0217364	-0.0017974	0.000785275	-0.00311954	0.000971451	-0.0017456	-2.29517e-05	0.000364534	-0.00219803	-0.00150959	-0.000751113	-0.00170943	0.00115774	-0.00586465
0.0529147	-0.00148955	-0.0204382	-0.0269258	-0.0536592	-0.0255572	-0.00291157	-0.000200478	-0.0136181	-7.40036e-05	-0.0354031	-0.0212305	-0.0555183	-0.122406	-0.116083	-0.000585186	-0.000864414	0.00135158	-0.00282659	0.00131428	0.000347501	-0.00408944	-0.00203161	-0.0024276	-0.00361402	-0.00524709	-0.00483206	-0.0391903	-0.0324836	-0.014829	-0.00962312	-0.00282876	-0.0161047	-0.0194296	-0.0203384	-0.0596282	-0.0277901	0.000660807	0.0022398	-0.00296226	0.0056811	-0.00346323	-2.08602e-05	0.000859477	-0.00173228	-0.000520856	-0.00068113	-0.00529	-0.000131297	0.00260022
0.00825429	-0.00711417	0.0146574	-0.026024	-0.0494204	-0.0292214	-0.0107232	0.0695188	-0.00277852	-0.00962818	-0.00727908	-0.0246535	-0.0308115	-0.112726	-0.119484	-0.000635951	-0.00134224	0.00103449	-0.000550483	0.00414931	-0.000518541	-0.00134755	-0.00180392	0.00382005	-0.00339925	-0.00333298	-0.0056776	-0.0368351	-0.0359368	-0.0146099	-0.00705526	-0.00142256	-0.0147762	-0.017135	-0.0183987	-0.0572825	-0.0279864	0.00162596	0.00276026	-0.00464848	0.00250693	-0.000634436	-2.0889e-05	0.00046189	-0.00287143	0.000105346	-0.000406821	-0.00110041	-0.000630786	0.00696917
-0.0098041	-0.00276317	-0.0389662	-0.00106825	-0.047341	0.0572433	-0.015684	-0.0106799	0.000849137	-0.00167256	-0.031723	-0.0170415	-0.0203899	-0.029411	-0.0995471	6.45707e-05	-0.00107041	0.00204032	0.00233838	0.00158033	-0.000443244	-0.00340641	-0.00191608	-0.00156036	-0.00293246	-0.0038188	-0.0065917	-0.0490045	-0.0412201	-0.0173458	-0.0114757	-0.00107521	-0.01367	-0.0210841	-0.0188318	-0.0588701	-0.0309557	0.000600456	-0.000219198	-0.0017389	0.000916489	-0.000931188	-2.22217e-05	0.000586928	0.000258124	0.000209748	-0.00122987	-0.000315562	-0.000516158	-0.00912119
0.0671164	0.00349846	0.0159832	-0.00627045	-0.055969	0.0445745	-0.00524527	0.00201756	-0.00723896	-0.0164279	-0.00438093	-0.00957456	-0.0210259	-0.113346	-0.135902	-0.000944605	-0.00171822	-0.00154614	0.00277367	0.00311327	0.00105143	-0.00275289	-0.000580858	-0.00188272	-0.000749501	-0.00695192	-0.0029342	-0.0392311	-0.0288709	-0.0233134	-0.00899173	-0.00316898	-0.0200492	-0.024098	-0.0218879	-0.0685009	-0.0401478	-0.00213702	0.000875976	-0.00262542	-0.00027406	-0.00150931	-2.23924e-05	0.00137872	-0.00199648	0.000853673	-0.00117409	-0.00338223	-0.00136894	0.0270254
0.034537	0.00309299	0.0133951	-0.0342886	-0.0439166	-0.0233013	-0.00472258	0.0724026	-0.00364472	-0.0120841	-0.0387374	-0.0248464	-0.0381818	-0.105311	-0.119855	-0.000626222	-0.00130509	0.00255244	-0.00203637	0.00109663	-0.00047016	-0.000880563	-0.00221558	0.000168493	-0.0036391	-0.00192634	-0.00476272	-0.0398746	-0.0427296	-0.0160423	-0.0082582	-0.00135451	-0.0149482	-0.0169049	-0.01912	-0.0598316	-0.0237426	0.00100057	0.000941197	-0.00527844	0.000682942	-0.00027476	-2.18483e-05	0.000620702	-0.00205177	-1.73627e-05	-0.000778062	-0.00210514	-0.00380192	0.00828897
-0.0246528	0.00299526	0.0284648	-0.00394963	0.014268	-0.0196068	0.00309814	0.00262623	-0.00218389	0.00630158	0.010182	-0.0300038	-0.051193	-0.134182	-0.132958	-0.00590175	0.0104429	-0.0262501	-0.0121006	-0.00335495	-0.0233111	-0.00711771	-0.00266848	0.00037343	0.00633928	0.00364447	0.00470746	-0.03113	-0.0203393	-0.0124588	-0.00770977	-0.00294468	-0.0146498	-0.00975344	-0.0150849	-0.0554225	-0.0285967	-0.00363691	0.00344372	-0.00173357	0.00128357	-0.00125425	-2.12418e-05	0.00137755	-0.000876779	-0.00191788	-0.000234375	-0.00249411	-0.00471333	-0.0051424
0.0876093	-0.00138781	0.0214324	-0.0178022	-0.0123447	-0.0333317	0.0125731	0.00336406	-0.0049518	0.00140196	-0.0380946	-0.0207704	0.0114209	-0.0641112	-0.110828	-0.000280116	-0.000485715	0.000853606	-0.00242935	0.00473183	0.000587862	-0.00358042	-0.00444742	-0.00314047	-0.00221538	-0.00843598	-0.00515738	-0.0401196	-0.0392367	-0.0181851	-0.0134554	-0.0014386	-0.0165929	-0.0200528	-0.0237959	-0.0646215	-0.0268329	-0.00316343	0.0007064	-0.00368771	0.000577112	-0.00116218	-2.2675e-05	0.00128807	0.000991033	0.000478899	-0.000413981	-0.000458133	-0.001897	0.00671163
0.0473211	0.00273873	0.0139859	-0.0270142	-0.0344703	-0.00925469	-0.0256445	-0.00843628	0.00133385	0.00169786	0.00176813	-0.00645657	-0.0451669	-0.104372	-0.104681	-0.000746376	-0.00122676	-0.00200968	0.000898842	0.00265704	-0.00149673	-0.0028297	-0.00127977	-0.000335867	-0.00242357	-0.00228175	-0.00429501	-0.0329305	-0.0421119	-0.0161977	-0.00742836	-0.00097427	-0.0135329	-0.0207602	-0.0184785	-0.0547597	-0.0230013	-0.0024373	0.00147501	-0.00132827	0.00192868	-0.00276901	-2.01839e-05	0.000253024	-0.00394251	-0.00045319	-8.80247e-05	-0.00171775	0.000350928	0.00927318
0.0591307	-0.000795123	0.0165846	-0.00609217	-0.0615433	-0.0158824	0.00910137	0.0144315	0.00529775	-0.00598441	-0.0371632	0.0161741	-0.050868	-0.120212	-0.112841	-0.000902118	-0.00128658	0.00174671	0.00637177	0.00296518	-0.000497563	-0.000992353	-0.00157472	0.0102716	-0.00352398	-0.00283722	-0.00525107	-0.0423793	-0.0313736	-0.0180789	-0.0072286	0.0165658	-0.0155616	-0.0159066	-0.019594	-0.0576691	-0.0240721	0.00670176	0.000890843	-0.00529813	-0.00141712	-0.00097721	-2.81298e-05	0.00137322	0.000996849	-0.000378013	0.00112647	-0.00138586	-0.00423718	0.00650798
0.0482463	0.00422968	0.0219374	-0.0225019	-0.0491492	-0.030875	-0.017709	-0.00913366	0.000212815	-0.00288163	-0.0134565	-0.00876819	-0.0197614	-0.0885071	-0.115216	-0.000895116	-0.00139786	0.00247402	0.000720387	0.00336571	-0.000134073	-0.00149571	-0.00252464	-0.000476032	-0.0036552	0.00390945	0.0158513	-0.0335954	-0.0394188	-0.0189011	-0.00886313	-0.000218395	-0.0156436	-0.0172034	-0.020604	-0.0577073	-0.0248854	0.00227414	0.001575	-0.00366872	0.00185276	-0.000570454	-2.06026e-05	0.000527992	0.000199198	0.000239679	-0.000706419	-0.000910094	-0.000698279	-0.00409613
0.000675429	0.00367069	0.0130413	-0.00479445	-0.0617279	-0.0327447	-0.00020535	0.0744126	-0.00144593	-0.0060933	-0.0262726	-0.0230027	-0.0174468	-0.0605707	-0.0963004	-0.000244842	-0.00103158	0.000204551	-0.000218991	0.00494684	-0.00016305	-0.00132477	-0.00271314	-0.00155298	-0.00200362	-0.00528968	-0.00613718	-0.0383047	-0.0351153	-0.017669	-0.01033	-0.000967301	-0.0144321	-0.017677	-0.0200413	-0.0581782	-0.0260646	-0.00105476	0.00303817	-0.00409453	0.00249765	-0.000987271	-2.32322e-05	0.00081041	-0.00431538	0.000150225	-0.000543015	-0.000416714	-0.00188583	0.00155653
0.045493	-0.00738664	-0.0474596	-0.0161981	-0.0172827	-0.0203111	-0.01952	0.0697065	0.0576308	-4.54529e-05	-0.00769202	-0.020869	-0.0463842	-0.0875988	-0.103996	-0.000888044	-0.00120506	-0.00994747	0.00151938	0.00259399	0.00487585	-0.00266028	-0.003244	0.00129697	-7.2372e-05	0.000425993	-0.007889	-0.0322433	-0.0397585	-0.012606	-0.0103034	-0.0010127	-0.0142003	-0.0207422	-0.0199471	-0.053128	-0.0234859	-0.000932547	-0.00174536	-0.00170423	0.00283619	0.0345307	-2.10043e-05	0.000458887	-0.000455425	-0.000521322	-3.89201e-05	-0.00159672	0.000308652	0.00401486
0.0756807	0.000653397	0.0446473	0.0139639	0.00703868	0.0702757	0.0174212	0.00860279	0.00123396	0.00374429	0.0350598	0.0125565	0.0761406	0.178118	0.0517232	0.000433535	-0.000356853	0.00361096	0.00379154	-0.0126174	0.000681159	-0.00597114	-0.0038295	-0.00391392	-0.00197095	0.00122442	0.000884629	0.0631711	0.00751929	-0.0208219	-0.0132012	0.000559809	-0.0278845	-0.0279492	-0.0186788	0.0400004	-0.0293978	0.00416255	-0.000248189	-0.00351571	0.000526949	-0.00187257	-2.44666e-05	0.00139853	0.00196491	-0.000611739	-0.00138626	0.000415081	-0.00470437	0.00851682
-0.0255583	-0.0041852	-0.0240053	0.00723367	0.072112	-0.0324187	-0.00638802	0.0020774	-0.0216932	-0.00838343	-0.0197071	0.0195811	-0.0166519	-0.0322749	-0.150014	-9.27328e-05	-0.00165524	0.00285828	0.000965111	-0.00620204	0.00149486	-0.00251823	-0.00277768	0.00115209	-0.00217621	-0.00298014	-0.00168093	-0.0413346	-0.0203698	-0.023562	-0.0120296	-0.00270156	-0.020867	-0.0285134	-0.0220117	0.0429521	-0.0377627	-0.00141713	-0.00100704	-0.00548499	-0.001144	-0.0010891	-2.62909e-05	0.00119268	0.00175163	7.69301e-05	0.000855303	0.000191661	-0.00345781	0.0131471
0.0159439	0.00578844	0.0219784	-0.0178104	-0.0434898	0.0692572	-0.0067688	0.106122	0.0525704	0.00107098	0.0231574	-0.00120601	-0.0225679	-0.0469059	-0.126794	-0.000215456	0.000310954	0.000421774	-0.00258809	-0.00235969	0.000389291	-0.00135348	-0.00275783	-0.000304584	1.19131e-06	-0.00173637	0.0337761	-0.0496003	-0.0189182	-0.0194093	-0.0101471	-0.000875785	-0.01375	-0.0290443	-0.0179987	-0.0675266	-0.0313285	-0.0035752	0.00329759	-5.01242e-05	0.00506942	0.000337523	-2.28154e-05	0.000974683	0.00285721	-0.0136145	-0.00252789	-0.000841578	-0.00160819	0.016383
-0.0176274	0.00525387	-0.00532781	0.0282597	-0.0256298	0.0512434	0.00495812	-0.0104813	-0.0131209	0.00695179	-0.0279634	-0.00612776	0.0486606	-0.0302813	0.111976	0.00130041	-0.000481196	0.00264504	0.00203068	0.0012506	0.00425778	-0.00528121	-0.00330711	0.00028083	0.000868247	-0.00725506	0.0203815	0.0441367	0.0136118	-0.0324668	0.0267361	0.000351853	0.00697632	-0.024687	-0.0210517	0.034729	-0.0322995	-0.0118923	0.00226185	-0.0053531	-0.0041882	-0.00110285	-2.60167e-05	0.00190006	0.000699579	-0.013546	-0.00519465	-0.000488445	-0.00425362	-0.0107808
-0.100333	-0.00101511	-0.0373285	0.0065294	-0.0809951	0.0449123	-0.00145245	0.115086	0.0961339	-0.00982136	-0.0055146	8.64504e-06	0.0620271	0.185745	0.0651752	0.000230174	-0.00141365	-0.00105042	-0.00165953	0.00447778	0.00223532	-0.00303302	-0.00133114	-2.152e-05	-0.000887521	-0.00393229	-0.0043007	-0.0617874	-0.0481499	-0.0295603	-0.0142174	-0.00338318	-0.0184227	0.005295	-0.0212421	-0.0739297	-0.0284442	0.00123109	0.0026277	-0.00254919	0.000866043	-0.000243891	-2.35666e-05	0.00221089	0.0041448	0.000149171	-0.00102255	-0.00148464	-0.000214276	-0.0317365
-0.0689314	0.0040637	0.0184054	-0.00741944	-0.0219673	-0.0303956	-0.0170913	-0.00786104	-0.00179965	-0.0127711	-0.0281336	-0.00677856	-0.0650433	-0.0371076	-0.135977	-0.000774805	-0.00159718	-0.000790153	0.00110655	-0.000500992	0.00138933	-0.00148033	-0.00155495	-0.00375307	-0.000605713	-0.00801145	-0.00218787	-0.0320937	-0.0256954	-0.0251103	-0.00871274	-0.000503057	-0.0226239	-0.0268389	-0.020486	-0.0828265	-0.0329619	0.000345439	0.00269777	-0.0039826	0.0139419	0.0114889	-2.30904e-05	0.00205866	0.000298853	0.000659882	-0.000312222	-0.00429805	-0.00505795	-0.0159299
-0.0965278	-0.00468118	-0.0369814	0.0167861	-0.0228352	0.020096	-0.0032907	0.0155646	-0.00768873	0.00345464	-0.0239951	0.0196763	0.0356129	0.112493	-0.0358953	-8.15165e-06	-0.00165635	0.00173093	0.00347115	0.00315403	0.0030407	-0.00258254	-0.00108839	0.000594866	-0.00107766	-0.00537752	-0.00547075	-0.0472603	-0.0379375	-0.0173391	-0.0128368	-0.00428054	-0.0212527	-0.0345806	-0.0170887	-0.0858969	0.125379	-0.00194102	-0.0153606	0.0717264	0.0430415	-0.004057	-8.62507e-05	-0.0388625	0.00490206	-0.000604419	0.000777798	-0.00499905	-0.000371866	0.00957581
0.00667418	7.58304e-06	0.0210903	-0.00549445	-0.0178277	-0.0199788	-0.0251974	-0.00815386	0.0074914	0.00322391	-0.00590774	-0.0139957	-0.0460891	-0.111411	-0.116603	-0.000727242	-0.00128862	0.000395489	0.00151928	0.00535642	-0.000283343	-0.00273213	-0.0015905	-0.00127809	-0.00160366	-0.0041406	-0.00336524	-0.0337255	-0.0391661	-0.0211329	-0.00663605	-0.000739784	-0.0139508	0.0137538	-0.0184975	-0.060464	-0.0252903	-0.000720585	0.0018584	-0.00320843	0.00111501	-0.00175949	-2.1449e-05	0.000951009	-0.0134266	0.000235408	-0.00028662	-0.000929231	-0.00105197	-0.0439614
0.0110566	-0.00209615	0.0583306	-0.0165924	-0.092641	-0.0237454	-0.0193671	0.00385778	-0.00111847	-0.00489422	0.0203886	-0.0139076	-0.0242326	-0.0451062	-0.117086	-0.000952771	-0.00146154	-0.00409829	0.00186212	0.00358033	0.000679156	-0.00286189	-0.00145939	-0.00136741	-0.000848377	-0.00617716	-0.00479476	-0.0282933	-0.0154923	-0.0240442	-0.0112123	-0.000568592	-0.0224136	-0.0248943	-0.0257509	0.0528413	-0.036847	-0.00042115	0.00312763	-0.00308804	-0.00036456	0.000198882	-1.80121e-05	0.00165314	-0.000592965	0.000366029	-0.000971498	0.003526	0.0112184	0.0351512
-0.0501143	0.00140441	-0.0522052	0.00877825	0.14213	0.0355413	-0.00496532	-0.0038841	-0.0222741	-0.0236529	-0.0139683	0.0024297	0.0511616	0.141089	-0.03016	-0.00144025	-0.00155557	0.00920058	0.00366693	-0.0238885	0.00321106	-0.00311559	-0.00183608	0.00370409	0.00167886	-0.00361304	-0.00314121	-0.0642532	0.0846839	-0.0262724	-0.0142629	-0.00177725	0.0186201	-0.0281202	-0.0159424	-0.087268	-0.0459579	-0.00890175	-0.00403892	-0.0038292	-0.00275044	-0.0016353	-5.29496e-05	0.00314415	0.00264686	-0.000900544	0.00107745	-0.00351179	0.0132397	-0.00607464
0.00191935	-0.0110186	0.0165392	-0.021396	-0.0256887	-0.0329259	-0.00322452	0.0820589	-0.00678973	0.0027038	-0.0402549	-0.0117977	-0.023497	-0.0972444	-0.1329	-0.000794988	-0.000988714	0.000275269	-0.000779675	0.00308669	0.0017195	-0.00211174	-0.00174495	0.00174802	-0.00167735	-0.00218264	-0.00533772	-0.0370731	-0.0167313	-0.0192769	-0.00674042	-0.00233702	-0.0181164	-0.0219868	-0.0208312	-0.0648394	-0.0102426	-5.80355e-05	0.00362764	-0.00510115	0.00176232	0.000124711	-2.30817e-05	0.00128295	0.00182057	0.00080497	-0.000190384	-0.000520761	-0.00429056	0.0226008
-0.0180114	-0.00212911	0.0150927	0.00143431	-0.0665343	-0.022357	-0.0127156	-0.00388679	0.00959311	-0.00101391	-0.018595	0.00555115	-0.0503099	-0.123723	-0.104083	-0.000996677	-0.00191977	-0.000449703	0.00222795	-0.00175329	-0.000839842	-0.00229057	-0.00107556	1.03968e-05	-0.00299558	-0.00806865	-0.00447907	-0.032449	-0.0388819	-0.0290351	-0.0114115	-0.00242235	-0.0227661	-0.0218597	-0.0213638	-0.0721041	-0.0328261	0.00206761	0.00110735	-0.00109347	-0.010557	-0.000560276	-2.01762e-05	0.000992282	0.000959068	0.000571023	0.000526737	-0.00380778	-0.000531689	0.038547
0.0118873	0.00443186	0.0239347	0.00294781	-0.0154209	-0.0294033	-0.00316467	0.0122527	0.0138833	-0.00202624	-0.0345694	0.0141323	-0.0300779	-0.100214	-0.116165	-0.00124699	-0.00174389	-0.00098151	0.00507849	0.00480412	0.000168031	0.00986601	-0.00373125	-0.00349925	-0.00228884	-0.0103527	-0.00396196	-0.0367175	-0.0417628	-0.0287773	-0.0569421	-0.00427855	-0.0217815	-0.0242277	-0.0196822	-0.0766659	-0.0387388	-0.00495929	0.00197807	-0.00318892	0.00114128	0.000881441	-2.09045e-05	0.00118187	0.0011443	-0.000469374	0.000990406	-0.00138318	-0.00297955	0.0179383
0.00778627	-0.00608461	0.0180511	-0.0391678	-0.077824	-0.0270688	-0.00145728	0.075889	0.0123557	-0.00733393	-0.0365586	0.00932194	-0.0118852	-0.038256	-0.147845	-0.00126094	-0.00110602	0.00808039	-0.000319254	0.00188561	0.0362816	-0.00508266	-0.00246128	0.00255135	-0.0021342	0.0206688	0.0382661	-0.0537968	-0.0142884	-0.0121703	-0.0109146	-0.00183531	-0.023795	-0.0214946	-0.0191615	0.0279038	-0.037787	0.00502274	0.00484581	-0.00353506	0.00100647	-0.000330715	-1.81195e-05	0.000920844	-0.00481715	0.00133832	0.000983407	0.00250243	-0.00427848	-0.0429708
-0.0749133	0.000939257	0.0200175	-0.0125642	-0.00635506	0.0589713	-0.0120297	-0.00617106	0.0752714	0.00114709	-0.00113238	0.0123701	-0.0340347	-0.127003	-0.127321	-0.000385322	-0.0021632	0.000809568	0.00407627	0.00226494	0.000595841	-0.00114029	-0.00128331	-0.00171565	-0.00287483	-0.010912	-0.00575698	-0.0334104	-0.039636	-0.0283483	-0.010795	-0.00464713	0.0206094	-0.0227021	-0.0234142	-0.0700985	-0.0378143	-0.000835328	0.00164617	-0.00277092	0.000220168	-0.000985025	-1.94527e-05	0.0012629	-0.00189478	0.000766448	0.000429661	-0.00182332	0.00263056	0.0267786
0.0164711	-0.000875482	0.0235573	0.00312794	-0.023914	0.0564579	0.00507626	0.0130683	-0.016384	-0.00666165	-0.0395496	-0.00900584	0.0724342	0.123425	-0.0363561	0.000229328	-0.00139365	0.00478885	0.00465361	-0.0136791	0.00183976	-0.00166608	-0.00306272	-0.000337308	0.00308607	-0.0067347	-0.00286967	-0.0498479	-0.0200027	-0.0167625	-0.014892	0.0213578	0.02209	-0.0274104	-0.0201186	-0.070021	-0.0384477	4.36183e-05	0.00113871	-0.00196138	0.000441426	-0.00141968	-2.90288e-05	0.00178879	0.00313275	-0.00054916	-0.00170384	-0.000670359	-0.000307467	0.0243376
0.0162239	0.003381	-0.0224753	-0.00985902	-0.0608271	0.0644548	-0.00366984	0.123663	0.0467133	0.00318664	0.0074938	0.0162851	-0.0445966	-0.0969534	-0.110439	-0.000475463	-0.00102313	0.00028053	0.00107985	-0.000131491	0.000491361	-0.00275301	-0.00168156	0.000241711	-0.00191164	-0.0023262	-0.00197506	-0.0443914	-0.0362544	-0.0205706	-0.0101735	-0.0024456	-0.0160321	-0.0265644	-0.0199687	-0.0544882	-0.029976	-0.000479198	0.00267249	-0.00461688	0.000108856	-0.000237577	-2.38145e-05	0.00189584	0.00165743	0.000236267	0.000614226	-0.00137167	0.0075482	-0.0217669
-0.000807929	-0.00329063	0.0251779	0.00739181	-0.0200572	0.0119908	-0.0212374	0.0583455	-0.0102973	-0.00701723	-0.0392376	0.0330208	-0.0642985	-0.127469	-0.130948	-0.000841158	-0.00144021	0.00708006	0.000543044	-0.00624418	0.00126243	-0.00122315	0.000212688	0.00123829	-0.00139138	0.0312087	-0.00498051	-0.0404515	-0.0255857	-0.00498278	-0.00893922	0.00140382	0.0166489	-0.0203634	-0.0121649	-0.0633648	-0.0278683	-0.0012985	-0.0337468	-0.00188991	-0.0146931	0.0061137	-2.12728e-05	0.00118489	0.00197516	-0.0142137	-0.00704478	-0.00228453	-0.00333164	-0.012621
-0.0233758	-0.00088938	-0.061158	0.0213336	-0.0321186	-0.0367608	0.00465922	0.0111613	-0.00878629	-0.00198832	-0.0199075	0.00171495	0.0469496	-0.113314	0.0595458	-0.00058043	-0.00195949	-0.000374622	0.00110491	0.00631921	0.00201435	-0.00462955	-0.00299618	-0.00161301	-4.02765e-06	-0.00685603	-0.00310649	-0.0415052	-0.0259558	-0.0249137	-0.0157648	-0.00337078	-0.0231378	0.00572793	-0.0264956	0.0622954	-0.0376414	0.00243685	-7.85943e-05	-0.00503969	0.000877786	-0.000768615	-2.49131e-05	0.00155168	0.000580641	-0.000481226	-3.08671e-05	0.00113718	-0.00418671	-0.00462475
0.0653633	0.00450225	0.0201204	-0.0115449	-0.0471491	0.0814184	-0.00475646	0.106548	-0.00379838	0.00455691	0.122989	-0.0198987	-0.0672768	-0.123322	-0.120253	-0.000270207	-0.000846732	0.000723608	-0.00840396	-0.00677765	-0.000717853	-0.00296716	-0.00307861	-0.00619296	-0.00277738	-0.00343317	-0.00602206	-0.0429016	-0.0356561	-0.0149072	-0.0107596	-0.0024213	-0.0139436	-0.0210366	-0.0149415	-0.0556381	-0.0260378	0.008398	0.00169892	-0.00151206	0.0035654	-0.000788026	-2.15171e-05	0.00025993	6.26032e-06	7.66782e-05	-0.00163155	-0.000751166	-0.000478458	0.00887845
0.0530782	0.00415674	-0.0182051	0.00619477	-0.0274043	-0.0290711	-0.0138868	0.0991408	-0.000426871	0.00343715	-0.00611331	0.0312495	-0.041545	-0.106777	-0.122712	-0.000698696	-0.000838805	0.00197178	-0.00208149	0.00356525	-9.45138e-05	-0.00270964	-0.00139001	-0.00128543	-0.00499422	-0.00848831	-0.00803921	-0.0380184	-0.0350383	-0.0204286	-0.00763558	-0.00249915	-0.0179266	-0.020402	-0.0243289	-0.0623269	-0.0295922	-0.00391286	0.00150105	-0.00559935	0.00542964	0.000544633	-2.1597e-05	0.000844604	0.00137728	0.000203876	0.00125248	-0.00224392	-0.00476813	0.0123363
-0.0669802	-0.00513149	0.0434564	0.00971641	0.133772	-0.0213153	-0.00584808	-0.00235769	0.00115176	-0.000892211	0.0331344	-0.0325883	-0.0421425	-0.108746	-0.0143635	-0.00103308	-0.00193182	0.000333678	0.0087557	0.0036313	0.00165774	0.0256935	-0.00163889	0.00196425	-0.000694594	0.0266506	-0.00401736	-0.0426598	-0.0251921	-0.0282668	-0.010852	-0.000485212	0.0332411	-0.0183754	-0.0201245	-0.0598622	-0.026128	-0.00240404	0.000170811	-0.00329336	-0.00070023	0.0081899	-2.11868e-05	0.0016889	-0.000485867	0.000715746	0.000954281	-0.00109548	-0.00267707	-0.0133608
0.0994198	-0.000812771	0.0345089	0.00744453	-0.0337222	-0.0194827	-0.00495557	0.00608376	-0.00353356	0.00152192	-0.0161954	0.0207792	-0.0113791	0.0144254	0.123188	-0.000283711	-0.00117566	0.0027646	-0.000129155	0.00473653	-0.000718354	-0.00330612	-0.00284739	-0.0016784	-0.00322893	-0.0049287	-0.00610374	-0.0516742	-0.039808	-0.0295206	-0.0107483	-0.00142906	-0.0164656	-0.0235545	-0.0230258	-0.0643939	-0.0314688	-0.00717334	0.000308767	-0.00391391	0.00102102	0.00146395	-2.5223e-05	0.00213457	0.00161722	-0.000350842	0.000199552	0.000499103	-0.00344969	0.00522698
-0.0154443	-0.00321868	-0.217581	0.0271876	0.0324002	0.0401599	0.00624192	-0.00266816	-0.0239756	-0.00623808	0.0376884	0.00485165	-0.0256515	-0.035097	-0.158462	-6.27618e-05	-0.00140763	0.00244317	0.00143969	0.00397472	0.0044501	-0.00456739	-0.00347851	-0.000800974	0.000835463	0.00439011	0.00273965	-0.0493539	0.0113916	-0.0226868	-0.0117603	-0.000717075	-0.0154265	0.00808241	0.0150791	0.040914	-0.0359949	-0.00905958	-0.00534254	-0.0055859	-0.00174942	-0.00309904	-2.33501e-05	0.000911445	0.00342396	-0.0124509	-0.00187184	-1.91701e-05	-0.00214027	-0.0128264
-0.00661515	0.00547865	-0.0174528	0.0111361	-0.0239407	0.0419384	0.0142075	-0.00841486	0.0133304	-0.00463893	-0.050029	0.00334512	-0.057892	-0.128525	0.0803876	-0.000396373	-0.00267644	0.000324006	0.00423703	-0.000916356	0.00131926	-0.00318419	-0.00318605	-0.00107871	-0.00172755	0.0300904	-0.00466687	-0.046891	-0.0383364	-0.0267792	-0.00994732	-0.00255787	-0.0168774	-0.0211367	-0.0222406	-0.0698391	-0.0299562	0.00161191	-0.00537927	0.0201588	-0.00214212	0.0130556	-2.17519e-05	0.00175357	-0.00760123	-0.000235737	-0.00266226	-0.000948211	0.00451216	-0.0152155
0.0200758	-9.31418e-05	0.017407	-0.0183087	-0.0390739	-0.0187567	0.0209926	0.0034336	-0.0101532	0.00687302	-0.0333632	0.0151634	-0.0124486	-0.0223166	-0.127689	-0.000653213	-0.00064351	0.00107309	-0.00253056	0.00445668	-0.000801347	-0.0026437	-0.00359425	-0.00277861	-0.0032597	-0.00677719	-0.00646288	-0.0440485	-0.0410395	-0.02227	-0.0130088	-0.00198399	-0.0143973	-0.0197629	-0.0220398	-0.0642639	-0.0363228	-0.00238098	0.000834734	-0.00444685	0.00174226	-0.00103499	-2.17485e-05	0.00225711	0.00109177	0.000124076	0.000990279	0.000247586	0.0118043	0.00548154
0.0853262	0.000710185	0.0118073	-0.0211873	-0.0815296	-0.0352921	-0.0341901	-0.0191909	-0.0129981	-0.004414	-0.0498899	0.020767	-0.0150907	-0.0784467	-0.0870394	-0.000469937	-0.000286349	0.00260277	-0.00151066	-0.0271481	-0.00190095	-0.00525143	0.0540313	0.00243856	-0.00475098	0.000108435	-0.00552235	-0.0321399	-0.0317087	-0.0210378	-0.0575009	-3.1868e-05	-0.0170566	-0.0155296	0.0236565	0.0492686	-0.0219802	0.00152708	0.00175121	-0.0032803	-0.000143602	-0.00164344	-2.06423e-05	0.00100758	-0.00112693	0.00087393	0.00106391	0.000880119	0.0191314	-0.00462315
-0.0752359	0.00161404	-0.0416878	-0.0466896	0.0347701	0.0591593	0.00348925	0.00474003	-0.00345238	-0.00310685	-0.0219388	0.0081221	0.074908	0.187786	0.150449	-1.33564e-06	-0.00161199	0.000505024	-0.0166244	0.00748367	0.00309272	0.0141962	-0.00242241	-0.00730983	0.00335621	-0.0010258	-0.00352131	-0.0473427	-0.0111498	-0.0145721	-0.0172116	0.000984036	-0.0218617	0.0684388	-0.0189629	0.104886	-0.0289381	-0.0110252	0.000130977	-0.00156308	-0.000688011	-0.000320211	-2.51112e-05	0.00117893	0.0026962	0.000891192	-0.000616123	0.00232246	-0.00256914	0.0101207
0.0376645	0.00111147	-0.0391259	-0.00949947	0.107173	-0.0322603	-0.0158162	0.0516102	0.0247421	0.00579444	-0.0281173	-0.0242258	-0.0608334	-0.0288354	-0.0952507	-0.000725516	-0.00125963	0.00141534	-0.00182793	-0.00249447	-0.000589242	-0.00311683	-0.00226645	6.02404e-05	-0.00209546	-0.00234446	-0.00401395	-0.0432121	-0.0375499	-0.01739	-0.012732	-0.00128774	-0.0139889	-0.02632	-0.0210363	-0.0621128	-0.0296891	0.00156002	-0.000263093	-0.00533011	-0.00112875	-1.82168e-05	-2.54825e-05	0.00135996	0.00187519	-0.00156502	-0.000504599	-0.00303064	0.0146556	-0.0126258
-0.0164416	-0.00473548	0.0550354	0.0396759	0.00326311	-0.0193981	-0.00109853	0.00558402	-0.014734	0.00378672	-0.0362926	0.0359905	-0.0230603	-0.0771537	-0.035375	-0.000610853	-0.00150078	0.00337404	-0.000127938	0.00379049	0.00147823	-0.005072	-0.00205258	0.000145329	0.000235673	-0.00144918	-0.00344934	-0.023421	-0.00971799	-0.0216942	-0.00874351	-0.00279227	-0.0183892	0.0109682	0.0256881	0.0435982	-0.0206374	-0.00314755	0.00180082	0.0357421	-0.00475444	-0.00141526	-4.99883e-05	0.00215229	-0.00331181	0.000348346	0.00160426	0.000482555	-0.00484633	-0.0059382
-0.00499638	-0.0105072	0.0030229	-0.0323284	0.00811007	-0.029195	-0.00302312	0.077022	-0.0165451	-0.013197	-0.0118695	-0.0116936	-0.0556879	-0.122543	-0.0396337	-0.000835845	-0.00212291	0.000392302	-0.00217107	0.00127003	-0.000864547	-0.00296056	-0.00209439	0.00417659	-0.00376514	-0.00456175	-0.00656947	-0.0367299	-0.0385494	-0.017138	-0.00866146	-0.00358245	-0.0170051	-0.0180534	-0.0203365	-0.0562548	-0.0354064	0.00372467	0.00213859	-0.0036516	0.00228756	-0.00133113	-2.27368e-05	0.00141678	0.000786339	-0.000461772	-2.2226e-05	-0.00424028	0.0140442	-0.000889678
-0.00445511	-0.00117911	0.0193303	-0.0482584	-0.0892701	-0.0381847	-0.00923006	0.0822836	-0.00653567	-0.000602327	-0.0179732	-0.00704516	-0.0558771	0.194417	-0.157863	-0.000903726	-0.000245961	0.00129913	-0.00044932	0.00351108	0.00127941	-0.00502745	-0.000242435	-0.000255165	-0.000424544	0.0018811	-0.00228804	0.0374073	-0.0291294	-0.0298488	-0.0552451	0.00168354	-0.0194473	-0.0130129	0.0085919	0.063834	0.0522238	0.00104966	0.00335693	-0.00420215	0.0067189	5.05819e-05	-2.09052e-05	0.000470445	0.00173036	0.00170073	-0.000536921	0.00247233	-0.000301803	0.00766278
0.0162253	0.00207033	0.0103447	-0.0151416	-0.034258	-0.0436729	-0.0164123	-0.012241	0.0131412	0.00172264	-0.0375554	-0.0118656	0.0514317	0.0993456	-0.0236979	-0.000678358	-0.00146763	0.00195158	0.00101747	0.00336766	0.000405584	-0.00231734	-0.00230322	0.0018806	-0.00169005	-0.00180794	-0.00371909	-0.0446929	-0.0450824	-0.0232564	-0.0147274	-0.000714521	-0.0182459	0.00649186	-0.0234234	0.0451736	-0.0327268	0.00176029	0.000390038	-0.00347781	-0.00171502	-0.000989859	-2.6594e-05	0.00162009	0.0023906	-0.000271347	-1.97747e-05	0.00102245	-0.00270959	0.0333161
0.00855234	-0.00044324	0.0152686	-0.0162746	-0.0808589	-0.02305	0.0179275	0.0176371	-0.00403956	-0.00419409	-0.0384066	0.010236	-0.0240174	-0.0790094	-0.120127	-0.000643101	-0.00116397	0.000656471	-0.00149647	0.0028325	-0.000607037	-0.0022341	-0.0021571	-0.00139096	-0.00270877	-0.00456793	-0.00465158	-0.0403057	-0.0329704	-0.0207022	-0.00989632	-0.0020698	-0.0133327	-0.0222117	-0.0182108	-0.0646185	-0.0277787	0.00181384	-0.00026709	-0.0033057	-0.00117992	-0.00104932	-2.18162e-05	0.00113072	0.00182682	0.00016251	0.000701842	-0.00236783	-0.00264373	-0.0492005
0.00544175	-0.000644465	0.0131627	-0.0188199	-0.0645511	-0.0169915	-0.0224719	-0.0070755	0.001384	-0.00156479	-0.0317765	-0.00931704	-0.036267	-0.109695	-0.113863	-0.000834805	-0.00109357	0.000154535	0.000327535	0.00216539	-0.000973067	-0.00208326	-0.00170166	-0.00116189	-0.00393727	-0.00642415	-0.00670103	-0.0359002	-0.0380781	-0.0163447	-0.00927218	-0.000819161	-0.015228	-0.0169144	-0.0207783	-0.0579492	-0.0248373	-0.00131354	0.00104026	-0.00126214	0.00128345	-0.00102358	-2.0889e-05	0.000538621	0.000301664	0.000652625	-0.000419427	-0.00340014	0.000359053	0.00397633
-0.0204706	0.00375732	-0.0437425	0.0219216	0.124344	-0.0235076	0.0240666	0.0145348	0.0961692	-0.00143007	0.0473299	0.00812592	0.0666859	0.0627156	0.109946	-0.000702389	-0.00155245	0.000651785	-0.00787266	-0.0015739	0.00308477	-0.0052001	-0.00261627	-0.000973612	0.00250766	0.000125554	-0.00370418	0.0352397	0.114584	-0.0205558	-0.018677	0.0089646	0.062484	-0.0359135	0.0794731	0.0706728	0.086383	-0.00507359	0.0144043	0.017799	0.000155916	0.0123159	-3.43997e-05	0.000922383	0.00186119	-0.00125891	9.01843e-05	0.00109127	-0.00229623	0.00370569
-0.0497226	-0.000455018	-0.019858	-0.0246814	0.151418	0.0298011	0.00843162	0.000852891	0.0984724	-0.00079414	-0.0372253	-0.0109604	0.0734971	0.150671	0.129679	-0.000758596	-0.000122957	0.0094941	0.00345622	0.00715916	0.00397221	-0.00293486	-0.0043816	-0.0125772	-0.00100718	0.00192535	0.00647744	-0.0825681	-0.0222828	0.0282553	-0.0127886	-0.00311081	-0.00605903	0.0884343	0.0472616	0.00865343	-0.0370652	0.0091597	0.000784501	-0.00151731	-0.0011943	-0.00136129	-3.71022e-05	0.00106634	0.00289026	0.000979811	-0.000869908	0.00170641	-0.00145874	-0.00995734
0.0407683	0.00101751	-0.0335614	0.0102388	0.0875111	0.0212616	0.0150263	0.00989395	-0.0138717	-0.0138004	0.0617062	-0.0041734	0.0530148	0.128896	0.18326	-0.000509778	0.000165737	0.00332024	-0.0184304	-0.0359837	0.00166841	0.01989	-0.00445744	-0.00514506	0.00387169	-0.00050993	0.000477601	0.124906	0.0714842	-0.0276389	0.0254573	0.00101475	0.0575377	0.110409	0.0144457	0.141938	0.0516242	-0.0117021	-0.00109048	-0.00324423	-0.000761801	-0.000535755	-2.65625e-05	0.000176452	0.00252068	0.000391615	-0.000568597	-0.000398389	-0.00125308	0.0084599
-0.0314543	0.00112851	0.00963718	0.000987593	0.0437375	-0.0119381	0.0235095	-7.88528e-05	-0.00754958	-0.00661676	-0.0109157	-0.00138957	0.0870348	0.173947	0.230576	-0.000764886	-2.18589e-05	0.00307735	-0.00786364	0.00609099	0.00264882	-0.00484475	-0.00397178	0.00374321	0.0109492	-0.00119493	0.0028421	0.0180723	-0.0254314	-0.0335053	-0.0634941	0.000367132	0.0497653	-0.011622	-0.0129871	0.0200565	-0.0315973	0.00360131	-0.000682408	-0.00195824	0.000403432	0.00588842	-2.29717e-05	0.000451026	-0.0125007	0.00127686	-0.000994782	9.82026e-05	0.000411159	-0.0095397
-0.0623565	0.000223754	0.0331579	-0.0515475	0.0823398	0.0164922	0.0102736	-0.00281941	-0.0110675	-0.002467	-0.0436401	0.00557352	0.0474169	0.0786632	0.186393	0.00167366	-0.000718753	-0.00349108	-0.00726863	-0.0203542	0.00341751	0.0171831	-0.00379163	0.00490931	0.00301785	-0.00438383	0.00331981	0.00249741	-0.000456103	0.104508	0.0138857	-0.0110725	0.049131	0.0643704	0.0121323	0.14144	0.0761781	0.00937577	0.00118701	-0.00152468	0.000248057	0.00034274	-3.77725e-05	0.00020514	0.00352618	4.58889e-05	-0.00162103	0.000724757	-0.000481371	-0.0169017
0.0462462	0.0031069	0.00782687	0.0212328	0.113001	0.0335464	0.0182071	0.0137343	-0.0191762	-0.0191337	-0.0446567	-0.000923168	0.0571924	0.130639	0.195734	-0.000784754	-0.000660635	-2.57165e-05	0.00433693	-0.00953074	0.00367009	-0.00374829	-0.00280966	0.00496183	0.00240945	-0.000325082	-0.000985951	0.144599	0.0920644	-0.0131035	-0.0127448	-0.00133333	0.0551564	0.0559959	-0.0129722	0.0812719	-0.0411183	0.00836351	0.000314365	-0.00394666	-0.00131126	-0.00112583	-2.86112e-05	0.00190152	0.0018662	0.000722611	9.97544e-06	-0.000178934	0.00466874	0.00368951
0.0587534	-0.00129359	-0.052547	-0.00373151	0.103386	0.0160972	0.0124936	0.00461824	0.0707369	-0.00263574	-0.0303185	0.0177949	0.0594282	0.139273	0.120548	0.000241519	-0.000745235	0.00122823	0.00340548	-0.00837981	0.00443654	0.0333745	-0.0031069	0.003897	0.00185039	0.0122731	0.000910781	0.141973	0.0971134	0.0419868	-0.0159722	0.0032924	-0.0126125	-0.016562	0.0247998	0.130465	0.0749	0.00935434	0.000791623	-0.00294636	-0.00262741	-4.77814e-05	-3.25532e-05	0.00118501	0.0025868	0.0010247	0.000308004	0.0013139	-0.000635051	0.00388967
0.0862771	0.00118627	0.0412107	0.00876901	0.0164511	-0.021526	0.022266	0.0072337	-0.00422659	-0.00989191	-0.0163673	-0.0103232	0.0615049	0.0279305	0.157178	-0.000878284	0.0518615	-0.0020114	0.00100654	0.00947294	0.00303621	-0.00515548	-0.00482543	0.000958394	-0.00100097	0.0210324	-0.00211675	-0.0602647	-0.0136994	-0.0177359	-0.011096	-0.00175751	-0.0245942	-0.0250454	-0.0207697	0.0391332	-0.0195072	0.00144752	-0.000361571	-0.00288135	0.000578461	-0.0010244	-2.3716e-05	0.00207883	0.0020869	0.000515503	0.000346816	0.00243661	0.00672952	0.00767051
-0.0599423	-0.0020959	0.0294905	-0.0078015	-0.0386344	-0.0462256	0.00587361	0.012115	-0.00960711	0.00537064	-0.0314298	0.0118386	0.0687575	0.12444	0.218694	-0.000685253	-0.00112622	0.000674255	0.00388843	0.00592791	0.0024861	-0.000941035	-0.00123459	0.00219287	0.0020396	-0.0034713	-0.00269544	0.134841	0.0939089	0.0498015	-0.0569415	-0.00402053	0.0355194	0.068828	0.0110665	0.0529707	0.0742854	0.004815	0.000287552	-0.00470855	-0.000197904	-0.000988895	-3.88508e-05	0.00134723	0.00268345	0.00165421	0.000797653	0.0022139	0.000539588	0.0146791
-0.01428	-0.000581433	0.0321638	0.00149225	0.13817	0.0392104	0.00322207	-0.00232177	0.106284	0.0015654	0.0929045	0.00281196	0.074507	0.143884	0.102986	7.33086e-05	-0.000297606	-0.000590572	-0.0248507	-0.00206479	0.000405176	-0.00293793	-0.0024945	0.00281658	0.000624531	-0.00338334	-0.00545342	0.0310506	0.0908946	-0.0445983	-0.0628453	0.00110817	-0.0163951	0.0720808	-0.0106895	-0.101064	-0.0345173	0.00558337	0.00543495	0.00789402	0.000712117	-0.00179168	-2.71228e-05	0.00224148	-0.000713504	0.000875538	0.00151646	0.00325631	0.00383703	-0.00646149
0.0378824	-0.00180128	-0.0234509	0.0159798	0.113332	0.0184412	0.0124134	-0.00727152	-0.00587089	-0.0011756	0.0660828	0.0150084	0.0699235	0.121202	0.170952	-9.764e-05	-0.000835818	0.000501336	0.0038673	0.00710103	0.00291986	0.0243135	-0.00274432	0.00388154	0.00256731	-0.000371156	0.000135158	0.0574213	0.0631436	0.0644493	0.0209015	0.00360228	0.0507867	0.0948865	0.0419769	0.138382	0.0662444	0.00712852	-0.00121181	0.0215693	-0.00306763	-0.000581438	-9.94577e-05	8.96779e-05	0.00266897	0.000267623	-0.000224445	0.000810814	-0.00164197	-0.0133968
0.056392	-0.00138717	0.0343384	0.014762	0.0701072	0.00268289	0.00618946	0.00783444	0.00848891	0.00613382	0.078027	-0.000876645	0.0561382	0.105589	0.175504	-0.00013911	-5.45924e-05	0.00142855	0.00334502	-0.0194061	0.00164572	0.0235213	-0.00358024	-3.49966e-05	-0.00166814	-0.0020559	0.00348143	0.11568	0.067385	0.0709533	0.0606363	-0.0128179	0.0426083	0.0433782	0.0416678	0.113055	0.0723357	-0.00242892	-1.72237e-05	-0.00400288	-0.000735286	-0.000881541	-4.48896e-05	0.000438817	0.00267433	-4.14766e-05	-0.000301311	-0.00018893	-0.00184279	0.00938562
-0.0241895	-0.00171493	0.000939448	0.0091646	-0.00242956	0.0322097	-0.00658915	0.00230897	0.0188665	-0.00300926	-0.0020976	-0.00339834	0.0853689	0.195423	0.126642	0.000591037	-0.00153247	0.000817152	0.00616198	0.00256557	0.00343375	-0.00675124	-0.000674693	0.00101924	0.00125378	-0.00533206	-0.00229288	0.0515919	0.125139	-0.0168273	-0.0126432	-0.000539402	-0.0233616	-0.0259524	-0.0140606	0.0258317	-0.0294367	0.00522323	0.000639317	-0.00219346	-0.00124625	-0.00170564	-2.39345e-05	0.00215475	0.00283962	0.00183079	-0.000392917	-0.00125338	-0.00251749	0.00702267
-0.0317239	-0.00310909	0.0215445	-0.0388855	-0.121199	-0.0190496	-0.00100457	0.00792694	0.00171704	-0.00966969	-0.00601818	-0.0180037	0.0498006	0.170525	0.0579627	-0.000810328	-0.000783906	0.00581388	-0.00454538	-0.0309634	0.00154093	-0.00167196	-0.00499881	-0.0120877	-0.00442906	0.000458449	0.0279615	-0.0759366	-0.025317	-0.0256457	-0.0576976	-0.00383208	0.000104712	0.0629301	0.0240911	0.0877261	-0.0403384	0.000136507	0.00259075	-0.00227016	-0.000582247	-0.000980509	-4.96537e-05	0.00210745	0.00271949	0.000595374	-0.00031459	0.00157934	-0.00562296	-0.0278343
0.00869522	-0.00228424	-0.00647973	-0.0387694	0.116512	0.0305808	-0.000601615	-0.00168653	-0.011442	0.00774781	0.0483529	0.0076948	0.0325971	0.0775216	0.110629	0.000169256	-0.00021239	0.00147751	-0.0145084	-0.0220449	0.00301677	0.031054	-0.00344743	-0.0144633	0.000646865	-0.00174681	-0.00364073	0.159702	0.0757588	0.0437521	-0.0155438	0.00113622	-0.0385817	-0.0267206	0.0269667	-0.00105776	-0.0543572	-0.0103683	0.00208729	-0.00743306	0.00290778	-0.00168062	-3.09217e-05	0.000549161	-0.00219731	0.000549148	0.000314306	0.0134323	-0.00136402	-0.00819308
0.0842229	-0.000584315	-0.113674	0.0163486	0.0926943	0.0622817	0.00925927	-0.00466105	-0.00323764	-0.00105337	0.0874903	0.0055604	-0.0215256	0.0359833	0.199758	0.0124013	0.00099064	-9.22232e-05	0.0058973	-0.000860526	0.0023678	0.0350793	0.0494262	-0.00180454	0.00346368	0.012516	-0.00256299	0.128001	0.0535291	0.0825944	0.059902	-0.00423011	0.0280668	-0.00129645	0.0136357	0.122815	0.0584105	0.00487834	-0.000761915	-0.00182314	-0.00330601	-0.000275756	-3.37075e-05	0.000859616	0.00228067	0.0020718	-0.00160892	0.000958095	-0.00175772	-0.00548791
0.0258798	-0.00171406	-0.0333267	0.00592986	0.0635326	0.0269102	0.0155657	0.0170618	-0.0111149	-0.0101498	0.0859961	-0.00523697	0.0531452	0.116169	0.17599	0.00103165	0.00093879	0.00260879	-0.00978667	-0.0157044	0.00187321	-0.00542802	-0.00289292	-0.0111746	0.00585578	0.000208086	0.000770085	0.109109	0.0788856	0.0810972	0.0214845	-0.00838139	0.0522551	0.0358572	0.0367888	0.120388	0.0773019	-0.00779425	-0.000619313	-0.00191303	0.000146382	-0.00171979	-4.11841e-05	0.000255673	0.00213839	0.000440613	-0.00129658	-0.000421903	-0.00113332	0.00803085
-0.00213199	0.000192466	-0.0493421	0.0258528	0.109459	0.0224449	0.00672899	0.000842634	-0.00676709	-0.000647459	0.0918348	-0.00610985	0.0781346	0.057992	0.142327	-0.000447779	-0.000300789	0.00217662	0.00753733	0.00808058	0.00525323	-0.00465354	-0.00288792	0.0011166	0.00556661	-0.00167565	0.00043377	0.0135535	-0.0188485	0.0514003	-0.0517554	-0.00231468	0.050467	-0.000742726	0.0141108	-0.00380013	0.0587495	-0.000115358	-7.88661e-05	-0.00438837	-0.00328115	-0.00201826	-3.60787e-05	-9.74744e-05	0.00208351	0.00086813	-0.00142536	-7.52304e-05	-0.00221961	-0.0129492
-0.0515856	0.00236062	-0.00475892	0.0351043	0.0654009	0.0269679	0.0103902	0.00178325	0.0658776	0.00061384	0.0815408	0.00245537	0.0566576	0.0935696	0.191228	-0.000350345	-4.00395e-05	0.00132471	0.00446236	-0.00187089	0.00213205	0.0141735	-0.00464298	0.00161971	0.00418776	-0.00126518	0.00585667	0.128442	0.0921367	0.107317	-0.00204983	0.00245892	0.0476046	0.0593318	-0.0071565	0.142057	0.0746764	0.0109477	0.00524755	-0.0056293	-0.00635847	-0.00245044	-4.5127e-05	9.08046e-05	0.00309947	0.00254028	0.000257227	0.000710898	-0.00188258	0.00193746
0.0182191	0.00109656	0.0303761	-0.0101042	-0.0911923	-0.0147424	-0.0210844	-0.0185477	-0.00292055	0.0116727	-0.0243451	-0.0125376	0.0813359	0.184679	0.107646	-0.000777845	-0.00118455	0.00224518	0.000690403	0.00464511	0.00189983	-0.00624465	-0.0015741	0.00329635	-0.00113137	-0.00309551	-0.00265667	0.0402301	-0.0478903	-0.0164149	-0.0157812	-0.0023985	-0.0245554	-0.0242326	-0.01752	0.0408585	0.076581	0.00216401	0.001047	-0.00132094	-0.000598731	0.00597557	-2.30951e-05	0.00192533	0.00161332	0.000750998	-0.00121873	0.00197781	0.00117036	-0.0306174
0.0403172	0.00191173	-0.0874808	0.0131196	0.0624208	0.0283741	0.0118933	-0.000853537	0.0163259	0.00225681	0.0955523	0.0162494	0.051802	0.0924426	0.193248	-0.000167362	0.0144949	-0.00878074	0.00803461	-0.0115728	-0.00591237	-0.00585881	0.0320579	-0.00566441	0.00451629	0.005338	0.00671095	0.104834	0.0558827	0.0837487	0.0626012	-0.019489	0.0480096	0.0768929	0.0423055	0.114023	0.0716693	-0.00371757	-0.000848959	-0.00313045	-0.0029363	-0.00135695	-4.21274e-05	0.00118906	0.00219188	0.000117285	-0.000375483	-0.00089544	0.00292873	-0.0153049
-0.0450423	-0.000564089	-0.0285725	0.0125421	0.0643311	0.024504	0.0139595	0.00306286	-0.00245399	-0.00517564	0.0319885	0.00470445	0.0386745	0.111821	0.180065	-0.00364841	0.000185671	0.00251559	-0.00494465	-0.0151202	0.00616636	0.0198303	0.0426738	-0.00654875	0.00739724	0.0245347	0.00759153	0.106405	0.0438415	0.107816	0.0594266	-0.000497253	0.0425922	0.07038	0.0396102	0.12383	0.0704602	-0.0076275	-0.00154852	-0.00296185	-0.000906273	-0.000942583	-3.38862e-05	0.0010956	0.00265805	2.62043e-05	-0.000811407	-4.14499e-05	-0.00164078	0.00695763
-0.0530735	0.00304634	0.0439469	-0.0108226	-0.0137187	0.0392353	-0.00133539	0.083191	-0.00892344	-0.00536567	-0.00506313	0.0110777	-0.0420756	-0.130193	-0.0532953	-0.00908358	0.00567409	-0.00218115	-0.0168224	0.0199752	0.00243524	0.00300965	-0.00302587	-0.0084128	0.00222138	0.0285007	0.0283179	0.172011	0.068815	0.0451095	0.0436806	-0.0126995	0.0654171	-0.0363729	0.0419282	0.149129	0.0727307	0.00777915	0.000674948	0.00684094	-0.00180356	-0.00343389	-3.39548e-05	-0.0111431	-0.00521956	0.00335498	-0.00400855	0.00150758	0.0148194	-0.0160554
-0.0292378	0.00154548	-0.0987228	0.0154099	0.106628	0.025448	0.0198508	0.00200703	-0.015764	-0.0181029	0.0967706	0.00776208	0.0681883	0.105054	0.247397	-0.00675349	0.00350397	0.00499585	0.00821238	0.00185272	0.00417531	-0.00703826	0.0411407	-0.0183235	0.00344391	-0.0323023	0.00389099	0.0931018	0.0283469	0.0571806	0.057254	-0.0231384	0.0399819	0.0814843	0.0541328	0.122311	0.056259	-0.007694	-0.00106441	-0.00309877	0.00109125	-0.00190624	-4.08361e-05	0.000625589	0.00252504	0.00100109	-0.000762198	0.000419499	-0.00127977	0.0011776
-0.0279108	7.85066e-05	-0.0352374	-0.00529673	-0.0825445	0.0388725	0.00445584	0.0829965	0.0117732	0.00492683	-0.0412373	-0.0131306	0.0580114	0.124979	0.106276	0.00048232	-0.000344606	0.00142635	-0.00231338	0.00266675	0.00274065	0.0157167	0.0116925	0.00337635	0.0340032	0.00335967	0.000222874	-0.0718522	0.0101151	0.0788641	-0.0643476	-0.00113473	-0.00511666	-0.00313818	0.0190662	-0.0040126	0.0575472	0.00234889	0.00258335	-0.0019873	-0.00127071	0.000560106	-3.36553e-05	0.00198854	0.00396632	0.000381102	-0.000880996	0.0034851	-0.000367891	0.0208832
-0.0351634	-0.000917728	0.0384153	0.0355718	0.0770644	0.0294989	0.000311042	0.00721518	-0.0196089	-0.00868314	0.0882452	0.00729902	0.0551829	0.0924938	0.20068	-0.000250545	0.0329216	0.00131748	-0.0221519	-0.0205344	0.0026922	-0.00125666	-0.00230079	-0.00680504	0.00267048	-0.0043992	-0.00153616	0.0345088	0.0916284	0.0302887	-0.050798	0.00295219	0.0488857	0.0543558	-0.0089985	0.053234	0.0780122	0.0135272	0.00106416	-0.00238819	-7.73251e-05	-0.00162198	-6.0134e-05	0.00156894	0.00196243	-0.00939071	-0.00021219	-1.7006e-05	-0.000754428	0.00947419
-0.0623357	-0.00190806	0.0210265	-0.0322851	-0.0247707	0.0232423	0.0077814	0.0105339	-0.0139829	-0.00327833	0.106592	0.00382847	0.0532443	0.139361	0.0968602	0.000433997	-0.000568739	0.0125731	-0.0102723	0.00634024	0.00433064	0.0284315	0.0298863	-0.00189585	0.001745	0.0104066	-0.00169195	-0.0719346	-0.0190849	-0.0153789	-0.0123141	0.001833	-0.00436056	0.0757377	0.0728829	0.0702338	-0.0318823	0.0119179	0.00289541	-0.00128211	-0.00118077	-0.000655079	-2.24765e-05	0.00266788	0.00441219	0.0018928	0.000279346	-7.16583e-05	-0.00216148	-0.025477
-0.0377396	0.000460341	-0.0843174	0.0298894	0.117211	0.0369406	0.0138101	-0.00230983	0.00310531	-0.00221002	0.076949	0.00390036	0.0566149	0.103027	0.171189	0.00232079	0.0251697	0.00441853	0.011392	-0.0181942	0.00293514	6.86614e-05	-0.00344666	0.00407159	0.00414158	-2.05525e-05	-0.00103	0.100525	0.0512192	0.0952779	0.0565958	-0.00994036	0.0553342	0.094814	0.0465337	0.132464	0.0651505	0.00492481	-0.000785412	-0.00410644	-0.00185051	-0.000921431	-3.90184e-05	0.000405386	0.00233631	8.23729e-05	-0.00120318	-0.000922833	-0.00088011	-0.0104266
-0.0610251	0.00206184	0.0595134	0.0198767	0.095134	-0.0367598	-0.0135931	0.0516492	-0.0072402	-0.00410709	0.0220523	-0.013588	-0.00250712	0.128333	0.0716811	0.00250025	-0.0013223	0.00472111	0.00857213	0.00369758	0.00201848	0.0132897	-0.00161265	0.00542876	0.00375831	-0.00326548	-0.00357222	0.123381	0.0795773	0.126141	0.0220169	-0.00632124	0.0524564	0.0773327	0.0477954	0.157436	0.0658402	0.00677419	-0.000675777	0.0283908	-0.00792032	0.00722858	-4.24578e-05	0.00218407	-0.0001814	-0.000179263	0.00180319	0.00934073	0.00257752	-0.00197593
0.00279802	-0.00498873	0.0279095	0.0281064	-0.0407127	-0.0173737	-0.0295678	0.0634794	0.0158864	0.00962172	-0.0222172	0.0371215	0.0702829	0.147213	0.111304	-0.000437281	-0.000211863	0.00215787	-0.000877405	0.00708293	0.00168602	0.00812114	0.0199935	0.00347314	0.000928877	0.0108204	-0.00315082	0.0292482	-0.00451024	0.0501463	-0.0642084	0.00127413	-0.00713493	0.0397064	0.027699	0.0580604	-0.0431282	0.00769846	0.00353807	-0.00410689	-0.00235421	0.00107779	-3.05911e-05	0.00212939	0.00201596	0.000253362	0.000718525	0.00202972	-0.00273578	0.00528164
-0.0553422	0.000102557	-0.0311665	-0.00775377	-0.0915368	0.0343981	-0.0245392	-0.00124819	0.000617166	-0.0011769	0.00627038	-0.00167193	-0.0439581	-0.017872	0.0466687	0.000496189	-0.000725256	-0.000331152	0.00195992	-0.0243585	0.00228935	-0.00326636	-0.00142793	0.00143756	-0.00279878	-0.00207613	-0.00369479	-0.0611777	-0.029528	-0.027708	-0.0392957	-0.000907188	-0.0197454	-0.0307018	-0.0141382	0.0257785	-0.0349406	-0.00471859	-0.000591834	-0.000200689	-0.00290475	0.0259288	-2.31866e-05	0.00161483	0.00192403	0.000158116	-0.00102674	0.000946896	-0.00412778	-0.0426401
-0.0778132	-0.00091841	-0.0614899	0.00425412	0.105965	0.0176834	0.0104105	0.0050262	-0.0158732	-0.0201802	0.0234343	-0.00320552	0.0516113	0.129367	0.112155	2.21406e-05	-0.000795501	0.0015892	0.00589364	-0.0210332	0.0049308	-0.00552106	-0.00341247	0.00297417	0.00517676	-0.00340255	0.0144669	0.131852	0.096134	0.0863785	0.0332288	-0.00244045	-0.0267959	-0.0405105	-0.0147919	0.160604	-0.0500516	-0.0137436	-0.000874937	-0.00550006	-0.00082141	-0.00183099	-3.19362e-05	-0.000415445	0.00176799	-0.000812206	-0.000999503	-0.00105318	-0.000107706	-0.0112402
-0.037189	-0.002068	-0.0477456	-0.0070342	-0.067709	0.0213527	-0.00837416	-0.00248027	0.0235528	0.00627215	0.0889014	0.00947172	-0.0281198	0.0977935	0.0969177	-0.00744594	-0.00957905	-0.0275644	-0.0257328	-0.0186106	-0.0425289	-0.0329022	-0.00208386	-0.00724679	-0.0178445	-0.00622363	-0.0237629	0.0207135	0.00999517	-0.0181423	-0.0115547	-0.00468176	0.0338745	0.0199175	0.0222903	0.0384761	0.051549	0.00261662	0.00132986	-0.00304195	0.00111125	-0.00322546	-3.26174e-05	0.00179948	0.00293392	0.00108519	0.00263999	0.000803327	-0.00567445	-0.0389397
-0.00909264	0.00160135	-0.0354611	0.0165831	0.0709811	0.0298918	-0.00971922	0.068266	0.0204803	0.00182719	-0.0241233	-0.0167165	0.0594523	0.130932	0.21875	0.000184044	-0.0016395	0.00250213	0.0056003	-0.0141188	0.00508727	0.000421687	-0.00234879	0.0115888	0.00514619	0.0110456	-0.00150129	0.0287094	0.0779662	0.0867376	0.0264154	-0.0121136	0.0625142	0.102057	0.0446283	0.15255	0.0904042	0.0082612	0.000449839	-0.00472246	0.00227841	0.000123847	-4.17838e-05	0.00175738	0.00277098	-0.000141579	-0.00136348	0.00174619	0.00212566	0.00245434
0.0744292	0.00307048	-0.0102596	0.0142795	-0.00521187	0.0221059	-0.0129409	0.0625881	0.00410828	-0.0073477	-0.0346258	-0.0150989	0.0688644	0.159422	-0.0415637	-0.00060502	-0.00102494	0.00459491	0.00247407	-0.00158911	0.00208528	-0.00528815	0.000212462	0.00458427	0.00143978	0.00365538	0.00144682	0.16166	0.129651	0.0251002	-0.0592881	0.000786425	0.0471385	0.0510185	0.0672356	-0.00276168	0.0609794	0.00400857	0.00139705	-0.00424564	0.00139396	-0.00016167	-3.57238e-05	0.00172315	0.00228337	-0.0233118	-0.000692964	0.00327806	-0.00201543	0.0178213
-0.0174324	0.00146524	-0.010234	0.0509265	0.0468024	0.0286586	-0.0104491	-0.0100932	-0.0100751	0.00475058	0.049778	0.00390188	0.0727265	0.0860821	0.17592	0.000232562	-0.00102389	0.00567686	0.00770103	0.00702208	0.00282132	-0.00360733	-0.00428773	0.00493998	0.0038088	-0.000923375	0.00016952	0.00928551	0.0242888	0.0975009	0.0652328	0.00284412	0.0578797	0.0686943	0.0568469	0.0627295	0.0692539	-0.00929282	0.00064478	0.0187147	0.0294517	0.0207848	-0.000101813	-0.0462125	-0.00214938	0.000515974	-0.000118431	-0.00192279	0.000541417	-0.00728655
-0.00329864	-0.00223775	0.0357468	0.0286401	-0.0467448	-0.0263944	0.0171424	0.00179399	-0.0305096	-0.00630618	-0.0131815	0.0262055	-0.0572525	-0.148122	-0.131861	-0.00179423	-0.00207621	0.00223348	0.00505926	0.00360363	0.00196175	-0.0038918	-0.00465058	-0.00157061	-0.0018067	-0.00732114	-0.00293123	-0.0536128	-0.0175618	-0.0242199	-0.00771556	-0.00500735	-0.0182316	-0.0247868	0.026307	-0.0653435	-0.0152878	-0.00602914	0.00160282	-0.00230388	0.00143471	-0.000785106	-2.23215e-05	0.00103835	0.00155539	0.000475718	0.000759869	-0.00249426	-0.000285897	0.00812292
0.0141034	-0.00117363	-0.0570438	0.0152433	0.112684	-0.0414026	-0.02359	0.045207	0.0674851	-0.00367299	0.0456365	-0.009446	-0.0411098	-0.063059	0.130316	-0.000477311	0.0392567	0.00094367	0.0104663	0.00195827	0.0024021	0.0249521	-0.00173213	-0.00134687	0.00233659	0.033739	0.0283281	0.12049	0.0931906	-0.0267357	0.0155008	-0.0054117	0.0397207	-0.0360548	-0.00950575	0.0252258	0.0969825	-0.0137615	0.00191053	-0.00631279	0.000900407	0.000852237	-6.0562e-05	0.00120662	0.00134046	0.0021959	0.000342827	-0.000537986	0.00133225	-0.00234944
0.0438176	6.23534e-05	0.033047	-0.0239908	-0.0320859	0.0180929	0.00168077	0.00966282	-0.00867156	-0.00927044	0.0558432	0.0101628	0.0511385	0.00431966	0.114088	-0.00420652	-0.000198409	0.00188594	0.00433132	0.00319529	0.00235777	-0.00902904	-0.00332014	-0.0077097	0.00715733	2.68608e-05	0.019243	0.141692	0.0712007	0.0922071	0.070349	-0.00852868	0.036434	0.0689745	0.0444694	0.0847899	0.0828628	0.00042687	-0.000431474	-0.00408411	-0.00210487	-0.00112273	-4.11223e-05	0.000875896	0.00318487	-0.0255225	-0.000456693	-0.0566247	-0.00320215	0.0133066
0.0767455	0.00191654	-0.158529	0.0109362	0.135965	0.0528504	0.0189338	0.00486211	-0.0072406	-0.0177059	0.0279394	0.00259279	0.0957	0.109902	0.159377	-0.00137362	-0.00135801	0.000784758	0.00774292	0.00978464	0.0020954	-0.00575711	-0.00365573	0.0066638	0.00239115	0.00819028	0.000600348	-0.0828368	0.0860265	-0.00903401	-0.0126293	0.00094609	-0.0219686	0.0737261	-0.0195353	0.101441	-0.0341316	-0.00979905	-0.00066666	-0.00302174	0.000364409	-0.00170506	-2.81756e-05	0.000375389	0.0039649	0.00112684	-0.00283045	0.00109712	0.00344215	0.00120754
-0.0481266	-0.00288553	-0.0555528	-0.0351173	0.133733	0.0290196	0.00673314	0.00648191	-0.0216415	-0.0127068	-0.0186506	0.00963062	0.0443978	-0.00273112	-0.133016	0.00907363	-0.00112568	0.0031355	0.00350348	0.00634565	0.00615588	-0.00084156	-0.00332972	0.00431056	0.0036254	0.0191033	0.0138814	0.0103699	-0.0196103	0.118996	-0.0198936	0.00247708	0.0866843	0.0486492	-0.0193733	0.140362	0.0926638	-0.00372429	-0.00299783	-0.00366035	-0.004273	0.0261744	-3.07809e-05	-0.0225236	-0.010723	0.000657622	0.0113853	-0.00180218	-0.00234441	-0.0100833
0.0690361	-0.00134002	0.0255807	-0.0360467	-0.049482	-0.0331552	-0.0109901	0.0654861	0.00458678	-0.00292598	0.0387195	0.0287566	0.0595763	0.0732563	0.0589023	-0.000315825	0.000330187	-0.000570311	-0.00499814	-0.01458	0.00326073	0.0230515	0.0150827	0.00726593	0.000170268	-0.00192844	0.0357948	0.145862	0.100295	0.125032	0.0747612	-0.0173662	0.0417855	-0.00901464	0.0184453	0.055531	0.101257	0.00415347	-0.00296104	-0.00759551	-0.00442158	0.00044159	-3.80838e-05	0.00104915	0.00189761	0.00215435	0.00051839	0.000439366	0.00446608	-0.00214418
0.0461382	-0.0007757	-0.0534419	0.0181049	0.0606693	0.0441985	0.0192346	-0.000100645	-0.00606726	-0.00124951	0.0748658	0.00519272	0.061124	0.0968643	0.210055	0.000821897	-0.000679745	0.00293625	0.00815598	-0.0132913	0.00276749	-0.0054684	-0.00376129	-9.49254e-05	0.000759371	-0.0029852	-0.000999612	-0.102832	0.0943673	0.0937074	0.0339605	0.00162366	0.00909402	-0.0284261	0.0172495	0.0211147	0.0889	-0.00767	-0.00023117	-0.00246269	-0.000318263	-0.000113782	-2.8129e-05	0.000261546	0.000312537	0.00103857	-0.000190058	-0.000173693	-0.00162755	-0.0103075
-0.0659581	-0.00123059	-0.0314998	0.0333619	0.0959595	0.00451396	0.0162666	-0.00231793	0.00411518	-0.00015002	0.0399648	-0.00896632	0.040785	0.105678	0.181579	0.00023721	-6.50835e-05	0.012337	0.00497448	-0.00873124	0.00411914	0.0093681	-0.00407095	-0.0115884	0.0023482	0.00704208	-0.00277837	0.0963802	0.0716421	0.0942993	0.020616	-0.00291285	0.051769	0.0831175	0.0370453	0.134445	0.0683905	0.0102324	0.000166839	-0.00591004	0.00792689	-0.0028304	-4.12541e-05	0.000680632	-0.016852	-0.000195972	-0.00148609	-0.00245483	-0.000650725	-0.0119032
0.0560097	0.00854002	0.0479936	0.016789	0.146287	0.0261133	0.00283735	-0.00105348	-0.0169228	-0.000359729	0.0832526	0.0189866	0.0516843	0.0272909	-0.137774	0.0146734	-0.000582058	-0.0138944	-0.0163891	-0.0269206	0.00412915	0.0352215	-0.00501671	-0.00525685	0.00160448	0.00674256	0.00481904	0.159734	0.101105	0.0446713	0.0515162	0.00365393	0.0497561	0.0471483	0.0134808	0.0526989	0.103584	0.00430887	-0.00030152	0.013677	-0.000964297	0.0015357	-0.000151243	0.000908753	0.00251038	0.00049664	-0.000603759	-0.000336513	-0.00285871	0.00598627
-0.0334879	0.00205425	-0.182675	0.0183955	0.0943633	0.00112081	0.0157705	0.00439008	-0.0172912	0.00310386	0.0590253	0.0025702	-0.037768	0.0241854	0.112747	-0.000646963	-0.00180517	0.00165366	0.000871689	0.00587236	0.00293126	0.028888	-0.00556214	0.000497717	0.000783773	-0.00688901	-0.00421252	-0.0704123	-0.00998524	-0.026502	-0.00296963	-0.00140695	0.0372813	-0.0430327	0.0789044	0.0423918	0.072811	-0.00501458	-0.000616034	-0.00107219	0.000725598	0.000975534	-2.57232e-05	-0.000305635	0.0030197	0.00131566	-0.000211243	-0.000335811	-0.000858753	0.0115365
0.0563188	0.000519722	0.0466804	0.0178739	0.0762955	0.0214767	0.00425192	-9.71174e-05	-0.015015	-0.0236169	0.0359968	0.00802019	0.059418	0.0849324	0.185289	9.9187e-05	0.0215539	0.00561534	0.00869656	0.0085869	0.00238453	-0.00786162	-0.0019373	0.00489729	0.00515616	-0.000428889	0.00942602	0.10789	0.071046	0.0951369	0.0546212	-0.0131069	0.0383583	0.045006	0.0027861	0.0532432	0.0822996	0.00840489	-0.000122315	0.017655	0.0015125	-0.00100431	-5.00751e-05	0.000879365	0.00283655	0.00166636	-0.000694284	0.000806242	-0.000604439	0.00605014
0.0380627	-0.00300123	0.00247066	-0.0448552	-0.0547945	0.0206064	0.00508876	-0.0089636	0.0464325	0.000381025	-0.0192466	0.00806238	0.0602039	0.143969	0.204971	0.00068179	-0.000589669	0.00285451	-0.00472648	-0.028415	0.000747905	-0.00801937	-0.00349831	0.0051731	0.00325079	0.00205658	-0.000319135	0.144559	0.0995214	-0.0302978	0.038306	0.00135565	-0.0263619	0.0543335	-0.000284082	0.0595858	0.0413282	0.00730689	-0.00206365	-8.83425e-05	0.029723	0.00943734	-2.50095e-05	0.000904591	0.00199605	0.000831336	0.000551062	-0.000675968	-0.00167296	-0.0226133
-0.0216693	0.00209369	0.080863	0.0317485	0.12953	0.0378489	0.00561862	0.00133214	-0.0107497	0.00148451	0.102275	-0.0107037	0.071774	0.0892763	0.134609	-0.000756207	-0.00146679	0.000686831	0.00847077	0.00591388	0.00309153	0.0195651	-0.00364543	-0.00490832	0.00564471	0.000446513	-4.65094e-05	-0.0785066	0.0715185	0.0604152	0.0148447	-0.00480269	0.0481226	0.0642116	0.00768077	0.0627436	0.0606306	0.00794205	0.000179656	-0.00486002	-0.00224197	0.000160276	-4.48109e-05	0.00148151	0.00254209	0.000983723	-0.00140541	0.000550859	0.00640331	0.00187983
0.0442331	0.00348953	0.0198885	-0.0466392	-0.0868952	-0.0186702	0.0280339	0.00319905	-0.00691629	-0.00222903	-0.00224965	0.048266	-0.0430185	-0.192227	-0.123255	-0.000516981	-0.000636913	-0.0287946	-0.00374341	-0.033677	0.00418133	0.0387163	0.0441422	-0.00172759	-6.8739e-05	-0.00434845	-0.00350536	0.155253	0.0669521	0.102522	0.0209599	-0.0108475	0.0559181	0.0445231	0.0177445	0.0622984	-0.0306616	0.00298688	0.00101518	-0.00458965	0.00134663	0.00134733	-3.31642e-05	0.00076627	0.00172061	0.00223498	0.000288086	0.00142266	-0.00521468	0.00944128
-0.0245314	-0.00144278	-0.0306511	-0.001143	0.06983	0.0356959	0.0128659	0.00137967	-0.0117918	0.000348147	0.0804603	0.0115153	0.0467673	0.106794	0.179817	-0.000803538	0.00983523	0.00326995	0.00671621	0.00155319	0.00301179	0.0139474	-0.00368118	-0.00733893	0.00405762	0.025113	-0.00142846	0.0920988	0.046597	0.0923061	0.0565472	-0.0144929	0.0484045	0.0691391	0.0442611	0.116232	0.0678401	-0.00755944	-0.00154613	-0.00233154	-0.00182115	0.00844059	-4.33413e-05	0.000373733	0.00212168	1.36999e-05	-0.000347279	-0.000838617	-0.00213477	0.00850193
0.0482385	0.00578537	0.0259103	-0.0148749	-0.0066777	0.053356	-8.1082e-05	0.0972748	0.0593732	0.00357713	-0.0142137	0.0171759	-0.0232291	-0.0590773	-0.130568	0.000806585	-0.000306552	0.00293278	-0.00399961	0.00798041	0.00130218	0.0396925	-0.00184196	-0.00282995	-0.00232839	0.0223065	-0.00120231	0.0830773	0.00279079	-0.0307756	-0.0666763	-0.00019566	0.0694847	-0.0210464	0.0132285	0.0804323	-0.0361264	0.00351146	0.00214002	-0.0025692	0.00413085	0.00182321	-2.45584e-05	0.00127068	0.00337965	0.000844838	0.000574048	0.00257464	-0.00287813	0.0185253
0.0655117	-0.00173203	0.0457093	-0.00429142	0.18007	-0.0197016	-0.00554776	-5.89994e-05	-0.00168876	0.0058051	-0.0530309	0.0129883	0.0640662	0.0213518	-0.0535956	0.000109399	-0.00074994	0.00306052	0.00310827	-0.0331308	0.0023964	0.00375246	-0.00667439	0.00253655	0.0340456	0.000243131	0.0164769	0.0685491	0.128482	-0.0276327	-0.020458	0.00271165	-0.0250605	-0.0186871	0.0188533	0.0395178	-0.0237448	0.00354787	0.000436797	-0.00493577	-0.000685041	0.000334873	-2.48408e-05	0.00129705	0.00229813	0.00117521	0.000563466	-0.0428799	-0.00448801	0.00445028
0.0554838	-0.000615469	0.0422993	0.0121166	0.110252	0.0287036	0.0197338	0.0178557	-0.00687307	-0.00945061	0.097647	-0.00916987	0.064525	0.101804	0.186337	-0.000850195	-0.000503385	0.00104425	0.00870416	0.00773605	0.00159079	-0.00588077	-0.00176072	0.00514134	0.0048411	0.000845956	0.000234495	0.152867	0.105346	0.0376189	0.0273638	-0.00363163	0.0368334	0.0576628	0.00914133	0.00978279	-0.0240962	-0.000386647	0.000377235	-0.0039706	0.00076558	-0.00156424	-4.15329e-05	0.000261181	0.00206517	0.0010387	-0.00118439	0.000612538	-0.00036901	0.00290826
0.0143618	-0.00179215	0.0765111	0.0296356	0.143072	0.00419227	0.0159473	-0.00511893	0.106681	-0.00199162	0.0154068	-0.0133746	0.0569127	0.112928	0.168293	-0.000355642	-0.00148082	0.00223305	0.00734684	0.00014296	0.00244927	0.0257268	0.0344316	0.00311125	0.00193188	-0.00193816	0.0239969	0.119211	0.0767316	0.0535505	0.022764	-0.0122572	0.0382672	0.0567639	0.00272147	0.141051	0.0699696	-0.00186316	-0.00226573	-0.00463905	-0.00229461	0.00729625	-4.21811e-05	0.000773827	0.00188288	0.000836248	-0.00117091	-0.00192509	-0.000617688	0.00124616
-0.0216034	-0.000441272	0.0423358	0.0299761	0.123679	0.0371107	0.012122	0.00372916	-0.00843126	-0.0100734	0.0860613	-0.0189875	0.0541033	0.11551	0.212085	-0.000584931	0.000242102	0.00305747	0.00280146	-0.00792345	0.00198837	-0.00895869	-0.00345769	0.00221598	0.00163054	0.00159375	-0.00108273	0.11548	0.0444438	0.0950293	0.060969	0.00242632	0.049512	0.0017279	0.00934505	0.114739	0.083259	-0.00417308	0.000172062	-0.00274562	-0.00178053	-0.00181502	-2.94348e-05	0.000323161	0.00267706	-0.0115046	-0.000158651	0.00307263	-0.000688175	-0.0075035
-0.0766205	0.00336127	-0.153655	0.0146167	0.118699	0.0212209	-0.00163799	-0.00375953	0.0733127	-0.00440134	-0.0530372	0.00225147	-0.0281646	0.150412	0.0757986	-0.00072369	0.00028198	0.00628705	-0.0131638	0.00715913	0.00447187	-0.0145509	-0.00557311	0.00742301	0.0055694	0.00468654	0.00142322	0.141059	0.0867948	-0.0309395	0.023064	-0.0113167	0.0411609	0.051954	0.00113921	0.0634603	0.0442966	-0.0125627	-0.000435135	-0.00512298	-0.00378786	0.00897478	-6.34744e-05	0.00233375	-0.00861972	-0.0096508	0.000751565	0.00114537	-0.00155069	0.00532563
0.0770957	-0.00150764	0.034405	-0.020721	-0.00415342	0.0440394	0.00411077	0.00532607	0.00297048	0.00444824	-0.0139509	0.00793956	0.0507563	0.029544	-0.0331408	0.000256789	-0.000622622	0.00462217	-0.00628138	0.000848157	0.00325051	0.0261405	-0.00370371	0.000328104	-0.00150697	0.00268011	-5.70691e-05	0.0475631	0.00544731	-0.0382392	0.00555592	0.00319631	0.00971329	-0.013785	0.00861881	0.0683841	-0.028151	0.00282125	0.00214785	-0.00424024	0.000325848	-0.000953506	-2.59315e-05	0.00510671	0.00293943	0.000260236	-0.000317578	0.000445695	0.0206762	-0.0164578
0.0614823	-0.00123396	0.0481948	0.0192036	0.0736026	0.0277122	0.00863764	0.000707406	-0.0026369	-0.00458788	0.0743921	0.0099364	0.0456973	0.0763268	0.163321	0.000501695	-0.000450942	0.00524495	-0.00473433	-0.00150649	0.00301539	0.0204629	-0.00370688	0.0041671	0.00272652	0.0163155	-0.000857193	0.12144	0.0620669	0.0204085	0.0497867	-0.0152076	0.0312523	0.0650166	0.0414906	0.117557	0.0526695	0.00509585	-0.000375738	-0.00239876	-0.000182854	-0.00134247	-4.23972e-05	-0.000299529	-0.00920081	-0.00446005	-0.00124659	1.35876e-05	-0.00227805	-0.00764127
0.0161821	-0.00380811	-0.0460739	0.0304373	-0.0157472	0.0369199	-0.00182896	0.0119305	0.0233255	0.00318514	0.0550717	-0.0167434	-0.0261462	-0.161844	0.107969	-0.000228303	-0.00221133	0.00160593	-0.00183394	0.00300838	0.00210535	-0.0016345	-0.00172943	-0.00262373	-0.00148323	-0.00477212	-0.00424147	-0.0440531	-0.0295944	-0.0185689	-0.038845	-0.0051916	0.0855041	-0.0272059	-0.0183456	0.0521309	-0.0353568	0.00817308	0.0014674	-0.0056468	0.0336477	-0.00146147	-2.76695e-05	0.00192103	0.00120011	0.000195778	-0.000144884	-0.00282018	-0.00307269	-0.00312653
-0.013045	-0.0060018	0.0647383	0.0224005	0.0858458	0.0222806	-0.0145511	0.0782479	0.00574439	-0.00693095	0.0551111	-0.015249	0.0436586	0.0771078	0.174097	0.00145239	0.000867223	-0.00986543	0.00390731	-0.0108658	0.00162863	0.0258142	0.0162283	-0.00204775	0.00522745	0.0106523	0.0317617	0.1064	0.0624827	0.08121	0.0201901	-0.0159947	0.0463857	0.034091	0.0417122	0.119641	0.0671409	-0.00884421	0.00390658	-0.00175987	0.000634271	-0.00117299	-3.75597e-05	0.00216003	-0.019316	0.00156885	-0.000136397	-0.00108498	-0.00260538	-0.00771195
-0.0153651	0.00552238	-0.00511223	-0.0566578	-0.0247069	0.0319894	0.00270725	0.106338	-0.0127023	0.0118148	-0.0116768	-0.0026973	0.0666088	0.156708	0.135531	0.00135786	-0.000588213	0.00343933	0.00906995	0.00371146	0.00293534	-0.00230697	-0.000635007	0.00222024	0.00182441	-0.000132616	0.00258128	0.156155	0.089376	-0.0222515	-0.0553161	0.000157083	-0.0204325	-0.00308755	-0.00894775	0.0337667	-0.0387011	0.00625133	0.00468523	0.0260519	0.00316346	-0.000439853	-8.71033e-05	0.00140693	0.00304215	-0.0204915	-0.000326928	0.00235576	-0.00485467	0.0226107
0.0265029	-0.00152475	0.0200857	-0.0238996	-0.11581	0.035827	0.00947869	-0.0199483	0.0663352	0.00640034	-0.0203279	-0.0023771	0.0680725	0.090624	-0.0641922	0.000255337	-0.00161136	0.00150112	0.00465729	-0.0043141	0.00214155	-0.00617014	-0.00269404	0.00297337	0.000519436	-0.00101329	0.00125002	-0.0590533	0.0608533	0.0119849	-0.0397906	0.00143605	-0.0214839	0.0163483	-0.0196273	0.0808024	0.0962143	-0.00168644	5.10868e-05	-0.00148545	0.000183858	-0.00109194	-2.43721e-05	0.00139365	0.00329362	0.000246911	-0.00255266	0.000848682	-0.00285377	0.0226483
0.0214889	-0.00278198	0.00938618	-0.029971	-0.0347622	-0.013816	-0.00937061	0.039672	0.000853449	0.00695229	-0.0126803	-0.00797335	-0.062125	-0.126373	-0.127359	0.000499838	-0.00104518	-0.00410552	0.00313626	8.98964e-05	-0.00217028	-0.00269701	-0.00300636	-0.00305551	-0.00380104	-0.000551274	-0.00458562	-0.0428663	-0.0364293	-0.03105	-0.010137	-0.000842163	-0.0155768	-0.0273466	-0.0205303	-0.062994	-0.0141184	-0.00182148	0.000222968	0.0012015	0.000929293	-0.000828897	5.96334e-05	0.000106609	0.00147808	-0.000136342	0.0011732	0.000515242	0.00878309	0.00804937
0.0376185	0.00449722	0.0109401	0.0195424	-0.00965431	-0.0154468	-0.000206601	0.00981956	0.00565445	-0.00957625	-0.0423517	-0.0137636	-0.0509364	-0.105891	-0.131308	0.00113868	-0.00125413	-0.00577184	-0.000198426	-0.000441002	-0.00196951	-0.000763415	-0.00201472	-0.00275565	-0.00366613	-0.00270223	-0.00350614	-0.0343105	-0.0357492	-0.0318614	-0.00835062	-8.74955e-05	-0.0162856	-0.0259636	-0.0216774	-0.0692405	-0.0233036	-0.00176708	3.04537e-05	-4.8159e-05	0.000956338	-0.000636241	5.96334e-05	-0.000309808	0.00164162	-0.000695634	0.000720308	-0.00112214	-0.00164576	-0.019089
0.019868	-0.00285682	0.0167006	-0.00834364	-0.0431384	-0.00935794	-0.00153621	0.04355	-0.00661319	-0.00304829	-0.0216324	-0.0140729	-0.0472731	-0.124911	-0.135019	0.00195827	-0.0010054	-0.00459351	0.00228341	0.000137147	-0.00234224	-0.000674561	-0.00322207	-0.00070759	-0.00396571	0.00194489	-0.00310983	-0.0361916	-0.0312877	-0.0291594	-0.00626482	0.00196624	-0.0121667	-0.0282273	-0.0205241	-0.0588335	-0.0158583	-0.000254883	0.000209985	0.00108616	0.00133367	-0.000841918	5.96334e-05	-3.34834e-05	0.00183208	-0.000259928	0.00109748	0.0010294	-7.31393e-05	0.00820833
0.043331	-0.00336747	0.0202751	-0.028187	-0.0354362	-0.0108567	-0.00234097	0.0132954	0.00463784	-0.00328415	-0.0253648	0.010681	-0.0431561	-0.139611	-0.147152	0.00167085	-1.45176e-05	0.0266376	0.00394203	-0.000691241	-0.0021236	2.28324e-05	-0.00235155	-0.00451406	-0.00425463	0.00104189	-0.00197453	-0.029588	-0.0301738	-0.0295022	-0.00261292	0.00318395	-0.0134207	-0.0198362	-0.0223135	0.0510323	-0.0233338	0.00428577	-0.000814863	0.000128901	0.00592011	-0.000327844	6.92622e-05	-0.000152061	-0.0116855	0.00254622	8.49971e-05	0.00182723	-7.15335e-05	0.00646299
0.0100903	0.0138297	-0.0202095	-0.00178843	-0.0826026	-0.0256902	-0.00666815	0.00946851	-0.000829805	-0.00194476	0.0231735	-0.00693777	-0.00294483	-0.0793283	-0.13235	0.000873045	-0.000234907	-0.00127504	-0.000668318	0.000420053	-0.00194636	-0.00154651	-0.00235918	-0.00241981	-0.00409747	0.00072481	-0.00271978	-0.0328931	-0.0369056	-0.0320494	-0.00606067	0.000487344	-0.0154832	-0.0274127	-0.0219358	-0.0658571	-0.0227373	0.00407015	0.000388847	0.00023467	0.000702198	-0.000227491	5.98488e-05	0.000215027	0.00161889	-0.00014092	0.000552368	-0.00185601	0.000952471	0.0101759
-0.00954135	-0.00261697	0.0201832	-0.00928969	-0.0533272	-0.0212513	0.00168373	0.0188445	0.0116283	0.000116348	-0.023026	-0.00857887	-0.0400061	-0.121192	-0.138755	0.00221504	-1.69458e-05	-0.00410609	0.00137172	-0.000728113	-0.00220423	-0.000376642	-0.00208912	-0.00177908	-0.00420933	0.00163314	-0.00315868	-0.0267696	-0.0274617	-0.0318571	-0.00327626	0.00120718	-0.0132417	-0.0303171	-0.0228688	-0.0681122	-0.025067	0.00211849	1.54322e-05	0.00108319	0.000938478	-0.00074747	5.86101e-05	-0.000160001	1.4856e-05	8.35372e-05	0.000350872	-0.000536917	-0.00174874	-0.0081321
-0.0491082	-0.00324304	0.0343364	-0.01024	-0.0414648	-0.0160071	-0.0116863	0.0125681	0.010578	-0.0207691	-0.0256111	0.0130475	-0.00296383	0.0750207	-0.12812	0.00108367	-0.000650446	0.035051	0.00439942	-0.010408	-0.00166266	-0.00269284	0.0398794	-0.003856	-0.00483299	0.00700435	-0.00364472	-0.038855	-0.0376809	-0.0318733	-0.00687182	0.00404181	-0.0177521	-0.0241761	-0.0259535	-0.0775119	-0.0206819	0.000607266	-0.0109399	-0.00895431	0.000375516	-0.00153014	6.21752e-05	0.010855	0.00644675	-0.0330363	-0.0126003	-0.000710922	-0.00472221	-0.0146886
0.018089	-0.00285682	0.0113579	-0.0311178	-0.0399388	-0.0129652	0.00230004	0.00566805	0.000442178	-0.0113801	-0.0174463	-0.013161	-0.0506778	-0.116665	-0.119955	0.0014102	-0.00112822	-0.00394222	0.00143536	-3.01359e-05	-0.00204974	-0.00100891	-0.00229758	-0.0012428	-0.00398671	0.00119577	-0.0030423	-0.037269	-0.0298093	-0.0293255	-0.00435593	0.00135937	-0.0135784	-0.0248945	-0.0203187	-0.0585305	-0.0174295	-0.00220086	9.45772e-05	0.000909109	0.0008502	-0.000882584	5.96334e-05	-0.000105644	0.00110454	-0.000302261	0.00107501	-0.000168971	-0.000290094	0.00791934
0.00505088	-0.00236051	0.0125963	-0.0182045	-0.0251152	-0.0263254	-0.000696028	0.0089749	-0.000757043	-0.00706824	-0.0179265	-0.0123206	0.00838396	-0.112129	-0.120488	0.00205202	-0.000529593	-0.00342089	0.00125677	0.000928629	-0.00234492	-0.000999158	-0.00343417	-7.84986e-05	-0.00325967	0.000207556	-0.00254986	-0.0327482	-0.0271402	-0.0301566	-0.00672238	0.000883558	-0.014172	-0.0313074	-0.023949	-0.0593279	-0.0205742	-0.000533169	0.000695113	0.00100705	0.000833777	-0.00178021	6.27681e-05	0.000188033	-0.0039384	0.000239497	0.00113685	-0.000364938	0.00233792	0.00804912
0.0223629	-0.00144663	0.0224906	-0.030613	-0.0123712	-0.0266337	-0.00443514	0.00412172	-0.0057154	-0.0130281	0.00629878	-0.0140471	-0.04731	-0.14325	-0.139021	0.00190136	-0.000430039	-0.00633201	-0.000604543	-0.000152024	-0.00227564	-0.00193821	-0.00334175	-0.0016291	-0.00415204	-0.00055237	-0.0014217	-0.0315673	-0.0312633	-0.0297825	-0.00334805	-0.00089435	-0.0122826	-0.0333383	-0.0255335	-0.0693001	-0.0227392	-0.00127855	-0.000290988	0.00114309	-0.000358702	-0.000628907	6.66905e-05	-9.22189e-05	-0.000878114	-0.00119822	0.000280102	0.000607794	-0.00136098	-0.0082397
-0.0141084	0.00517576	0.0176997	-0.033915	-0.0269523	-0.0225949	0.000226114	0.00294546	0.00693949	-0.00213328	-0.00413896	-0.0126912	-0.0110383	-0.340671	-0.13827	0.00254249	-0.000394294	-0.0053168	0.00143106	-0.00167854	-0.00185471	-0.000314686	-0.00364115	-0.000429892	-0.00476971	-0.000704084	-0.00298784	-0.030421	-0.0268813	-0.0351482	-0.00360855	0.00186542	-0.014973	-0.0287643	-0.022051	-0.0615646	-0.0189137	-0.00230558	0.000266918	-0.00116547	0.000145408	-0.000937086	-1.53735e-05	-0.00023662	0.00106187	-0.000364108	0.000478244	0.000281504	0.000620504	-0.00994427
0.0389694	-0.00286646	0.014395	-0.0242784	-0.031908	-0.00736755	0.00685508	0.000695314	-0.00459723	-0.00165836	-0.0258599	-0.0124489	-0.0548269	-0.109245	-0.131511	0.00054654	-0.000526356	-0.00429348	0.00128214	-0.000211248	-0.00212525	-0.00366571	-0.0030763	-0.000914338	-0.00367402	-0.000101493	-0.00258792	-0.0314721	-0.0300167	-0.0324749	-0.00342658	0.00206372	-0.0125608	-0.024399	-0.0237012	-0.0619059	-0.0202453	-0.00197374	0.000213759	-0.000174029	-0.00454785	-0.000978732	5.96334e-05	-0.000222638	-0.00503158	-0.000765417	0.000758945	0.001177	0.00196718	-0.000742762
-0.0461052	0.00520041	0.039293	-0.00179845	-0.0685948	-0.0167736	-0.00325878	0.00790657	0.0154691	0.00492563	-0.0332088	-0.0204331	0.00654758	0.0834891	-0.175141	0.00227056	-0.000109404	-0.0034309	-0.000995756	-0.00147415	-0.00171216	-0.00126203	-0.0028325	-0.00215666	-0.00369686	0.00182738	-0.00198743	-0.0325449	-0.0345792	-0.0347553	-0.00547231	-0.000413413	-0.0165825	-0.0312059	-0.0251907	-0.0827835	-0.0230863	-0.00143904	9.68457e-05	0.00113153	0.000489169	-0.00138125	5.96509e-05	-0.000359592	0.00436762	-0.00196061	0.00163141	-0.000168283	-0.00283758	0.0111831
0.00705708	-0.00122574	0.0111944	-0.0253506	-0.0651817	-0.014011	-0.0040592	-0.00106109	-0.00221549	-0.0147146	-0.0124452	-0.0154074	-0.00420018	-0.100315	-0.133858	0.00126493	-0.00103131	-0.00325781	0.00117251	-0.000990152	-0.00253116	-0.0020926	-0.00289919	-0.00180132	-0.00382102	6.01985e-05	-0.00221369	-0.041279	-0.0360795	-0.0335362	-0.00667712	0.000436817	-0.0150728	-0.0250093	-0.0210039	-0.0592262	-0.0204819	-0.0029163	0.000330215	0.000944005	0.000833941	-0.000891134	5.96334e-05	0.000217338	0.0019795	9.62876e-05	0.000958852	-0.000969248	0.00227861	0.00778114
0.0105159	-0.00178757	0.0219837	-0.0202262	-0.0416892	-0.0153603	-0.00527188	0.0444014	-0.00451202	-0.0106937	-0.0150825	-0.00549536	-0.0500935	-0.095598	-0.128612	0.00273617	0.000521827	-0.00251955	0.00326426	0.000264927	-0.00215512	-0.00183556	-0.00225362	0.000470002	-0.00322563	0.0025035	-0.00433189	-0.0305455	-0.0271645	-0.0303486	-0.00748481	0.00136146	-0.0123178	-0.0223216	-0.0218784	-0.0541366	-0.0129065	-0.000985042	0.000312489	0.00111493	0.00136624	-0.000515318	5.90421e-05	0.000114544	-0.00674826	-0.000494188	0.000566691	-0.00335715	0.00225751	-0.00215531
-0.0440912	-0.0034333	-0.0371808	0.0201191	0.00187309	-0.0133085	0.000903709	-0.00939701	0.0333578	0.00741029	0.0360391	-0.0011104	-0.00407753	0.142182	-0.00291089	-0.0510553	-0.0793002	-0.0126778	-0.00538277	0.000743303	-0.0020236	-0.00869111	-0.0377178	0.00164925	-0.00918707	-0.00910152	-0.00585528	0.0234288	-0.0447473	0.00822624	-0.0131185	-0.0168855	0.0198437	-0.00120378	0.0386991	0.0358327	-0.011272	-0.00686413	-0.000172104	-0.000926434	0.000413348	-0.00055103	-0.000174078	0.000320057	0.00317951	-0.00154333	0.000607632	-0.00200974	0.000560054	0.0246671
0.00389991	-0.0016779	0.0230775	-0.0129925	-0.0239347	-0.00146017	0.0029966	-0.00431022	-0.00533912	0.00379118	-0.036423	0.00256028	-0.0552511	-0.079672	-0.140349	0.00203	0.00112327	-0.00218271	0.000951236	0.000922379	-0.00226312	-0.00397621	-0.0068559	-0.00327322	-0.00265238	0.00373288	-0.00406333	-0.0340278	-0.02875	-0.0350644	-0.00832461	0.00211917	-0.014055	-0.0267169	-0.0224768	-0.0661924	-0.0225238	0.00718932	3.78851e-05	0.00126705	-0.000429603	-0.000195494	6.21752e-05	3.19613e-05	-0.00588251	-8.69898e-05	-0.00268734	-0.00299979	0.000552853	-0.0047123
0.0214243	-0.000780258	-0.0187336	-0.00886728	-0.088937	-0.0094188	-0.00702557	0.0443319	0.00621857	0.000123087	-0.0179572	-0.00991496	-0.053148	-0.0540407	-0.104753	0.000724304	0.000175363	-0.00147165	0.00123352	0.00111766	-0.00192605	-0.00261902	-0.00346486	-0.000727162	-0.00425074	0.00251735	-0.00294352	-0.0304523	-0.0334479	-0.0265221	-0.00781379	0.00200502	-0.016659	-0.0248037	-0.0245687	-0.0607379	-0.0164634	-0.00414968	0.000549856	0.00234233	0.000918869	-0.000893761	5.97429e-05	0.00011127	0.00319253	3.88108e-05	0.00118632	-0.000283279	0.00135571	0.0094582
0.0307249	0.000924224	0.0152139	-0.0183192	-0.0484156	0.00669949	-0.00181179	0.00372952	-0.00370708	-0.0118684	-0.0259615	0.00209968	-0.053855	-0.0882714	-0.123969	0.00246502	-0.00193556	-0.00332863	0.00153615	-0.00181607	-0.00168424	-0.00211193	-0.00533865	0.000366197	-0.00288697	0.0043803	-0.00199194	-0.0305033	-0.0284317	-0.0294561	-0.00873755	0.00128563	-0.0129326	-0.0251142	-0.0219117	-0.0553038	-0.0173891	0.00241192	0.000882049	0.00130405	-0.00626695	-0.000293653	6.02422e-05	0.000163316	-0.00850213	-0.00182569	0.000552543	-0.000210488	0.00101507	0.00627334
0.00790655	0.00228548	0.0127047	-0.0238911	-0.0425095	-0.00893724	-0.00766238	2.94856e-06	-0.0054845	-0.0115453	-0.0173588	-0.00809791	-0.0440173	-0.0883934	-0.111502	-0.00949427	0.00138742	-0.00399308	-0.00149379	0.00918217	-0.00246081	-0.00560712	-0.0193452	-0.000243102	-0.0036466	0.0013273	-0.00377022	-0.0337943	-0.0280869	-0.0277859	-0.00773684	0.0018068	-0.0140195	-0.021973	-0.0240402	-0.0556445	-0.0169609	-0.00175934	0.00185865	-0.0102363	-0.000992475	0.00373852	5.90421e-05	0.000146875	-0.00907157	-0.00157065	0.000411471	7.03176e-06	0.00366441	-0.00315126
0.0283644	-0.00185007	0.0162797	-0.0289716	-0.0469296	-0.0107983	-0.00436066	0.00410819	-0.00508702	-0.01011	-0.00995669	-0.00193605	-0.0502673	-0.108694	-0.132397	0.00210332	-0.00166404	-0.00298652	0.0015042	-9.85028e-05	-0.00223633	-0.00129577	-0.00433951	-0.00261737	-0.00395474	0.00268727	-0.0029439	-0.0327521	-0.0300794	-0.0292044	-0.00629916	0.000534936	-0.0127722	-0.0250571	-0.0212387	-0.0566539	-0.0168836	-0.00180353	0.000358431	0.000683454	0.000795999	-0.000932098	5.96334e-05	0.000221669	0.000803692	-0.000957928	0.0010489	-0.000406219	0.00116787	0.00741497
0.00300708	-0.00300518	0.0186446	0.00318162	-0.0454484	-0.018111	-0.0072752	0.000606919	-0.00170297	-0.00096272	-0.03428	-0.0211938	-0.0488319	-0.117446	-0.155966	0.00412612	-0.000176609	-0.00364462	0.00241383	-0.00400271	-0.00191114	0.0177474	-0.000782877	-0.000565871	-0.00380043	-0.00998535	-0.00250989	-0.0330151	-0.0339344	-0.0321292	-0.00343214	0.0032232	-0.00802044	-0.023165	-0.0200054	-0.0592453	-0.0227812	0.00153034	7.32204e-05	0.000848737	-0.000103222	-0.000527159	5.96509e-05	-0.000419204	0.00108704	-0.000468657	0.00121655	0.0020121	-0.00115878	0.00619105
0.0292116	0.00299189	0.0127635	-0.0224069	-0.0384303	-0.00940661	0.0106722	-0.00334592	-0.00189318	0.00463441	-0.0101677	-0.0182469	-0.0592355	-0.11493	-0.129789	0.00108223	-0.000696507	-0.00398807	0.00104563	-3.43603e-05	-0.00187655	-0.0045418	-0.00564833	-0.00121297	-0.00345353	-0.000355679	-0.00293376	-0.0325638	-0.0303894	-0.0319986	-0.00776244	0.00140216	-0.0143115	-0.024103	-0.0222317	-0.0603666	-0.0202339	-0.00283279	0.000351787	0.000672271	0.000735662	-0.000821305	5.96334e-05	4.1784e-05	-0.00877666	-0.00342102	0.000869946	0.00141422	-0.000182505	0.00300092
-0.0612159	0.0173892	-0.0439666	0.0083967	-0.0352332	-0.0138917	-0.00264343	0.0461644	0.0205323	-0.0286733	-0.0163984	-0.00333978	0.0619211	0.130493	-0.135829	0.000152277	-3.66397e-05	-0.00263102	0.00180504	0.000530323	-0.00150847	-0.000486616	-0.00271578	-0.00458141	-0.00347479	0.0035742	-0.0023689	-0.0441961	-0.0387913	-0.0319374	-0.0126157	-0.000312844	-0.0186823	-0.0363411	-0.0305028	-0.101202	-0.0275335	0.00194254	0.000754271	0.00235791	0.00191344	-0.00215293	6.21752e-05	-0.000285954	-0.00346632	7.11788e-05	0.000525231	-0.000971045	0.00979253	-0.009812
0.00141501	0.00366402	0.0295533	-0.0124974	-0.0425157	-0.0134602	0.00748907	0.0062191	0.0185734	0.00404865	-0.0340478	-0.0204317	-0.00313633	-0.123241	-0.16149	0.0033922	-0.000523499	-0.00538826	0.00139039	-0.000957124	-0.00170757	-0.00106976	-0.00223246	-0.00172927	-0.00346695	-0.00959558	-0.00186073	-0.035034	-0.0362298	0.0269781	-0.00680736	0.00541168	-0.0108503	-0.0328612	-0.0191832	0.0522867	-0.0238688	0.00599472	-9.98805e-05	0.000209891	-2.07057e-05	-0.000658712	5.86851e-05	-0.000216324	0.00205578	-0.000854787	0.000520147	0.0021751	0.00101862	0.0102387
0.0314258	-2.27859e-05	0.00748492	0.0194793	-0.019556	0.00273524	0.003872	0.0499138	0.0142736	-0.000564729	0.00859337	-0.0106265	-0.0658679	-0.151346	0.146104	0.00285521	-0.0019549	-0.00238696	0.00229551	-0.000720426	-0.00205294	-0.00233373	-0.00528392	-0.00997723	-0.00357852	-0.00371127	-0.00291959	-0.0397332	-0.0357816	-0.0311462	-0.00643639	0.00084878	-0.0167727	-0.0269806	-0.0221429	-0.0646244	-0.0245442	-0.00304878	0.000506718	0.00150888	0.000938032	-0.000177204	6.66905e-05	0.000335761	0.00347472	-0.000771655	0.000926155	-0.00114921	0.00546932	0.012915
0.00999518	-0.00178757	0.010729	-0.0308499	-0.0439991	-0.0105954	-0.00665104	0.00427911	-0.00424311	-0.0106232	-0.0197684	-0.00434042	-0.0452978	-0.109235	-0.11939	0.000705181	-0.000558259	-0.00322272	0.00201542	0.00172389	-0.00217515	-0.00211027	-0.00209721	0.000643972	-0.00373106	0.00209647	-0.00229102	-0.0385307	-0.0318015	-0.0287308	-0.00640953	0.00164636	-0.0169718	-0.0219917	-0.0197652	-0.0566449	-0.018024	-0.000747619	0.00036575	0.00248877	0.000883645	-0.000933076	5.96334e-05	0.000158444	0.000178652	-0.000338726	0.0011083	-4.78851e-05	-0.000459116	0.00793955
0.157203	-0.00284643	-0.0243994	-0.00871159	-0.0263781	0.025593	0.0152569	0.00420414	0.0136263	0.00274137	-0.00861391	-0.0136169	0.00541444	-0.0371024	0.000333623	0.00322225	7.05841e-07	-0.00145478	-0.000310564	-0.00136025	-0.000801921	-0.00168737	-0.00293677	-0.00747768	-0.00284471	-0.00132474	-0.00262396	-0.0272912	-0.0395047	-0.0322148	-0.00700982	0.00134527	-0.0262462	-0.0314618	-0.0267675	-0.0847085	-0.0317948	-0.000246862	0.000374062	-0.0271939	7.92155e-05	-0.000992944	5.26259e-05	-8.65165e-05	0.00237076	-0.00262463	0.000249376	0.000307172	0.000210729	0.00902224
0.0065251	0.00146419	-0.0425859	0.0246049	0.0431661	0.0228845	0.00791018	-0.0121182	-0.00993682	-0.00313483	6.80869e-05	0.0124764	-0.00481662	-0.0949525	-0.000716034	0.00225222	0.000337826	-0.00152053	0.00235323	-0.000777512	-0.000644172	-0.00501549	-0.00181269	-0.00829962	-0.00321458	0.00110187	0.000545089	-0.0335681	0.0566045	-0.0419473	-0.0099387	0.00188457	-0.0264728	-0.0270566	-0.0276497	-0.0822128	-0.0271718	0.00900404	7.9387e-05	0.000721564	0.000610674	-0.000489933	6.5026e-05	-0.000760389	-0.0146248	-0.00173373	-0.00310795	-0.000594088	0.000334378	-0.00745658
0.0189362	0.00335706	-0.000816482	-0.0168085	-0.0571619	-0.0191449	0.00230072	0.00679021	0.016294	0.00403865	-0.0145971	0.0097125	-0.0444776	-0.101395	-0.12707	0.000646972	0.000257664	-0.00351163	0.000553267	-0.000412161	-0.00202407	-0.00158459	-0.0016743	-9.36434e-05	-0.00339351	0.000228799	-0.00314788	-0.0315142	-0.0319842	-0.0317426	-0.00784371	0.000670169	-0.0160421	-0.0231774	-0.0253326	-0.0576447	-0.0157147	-0.00421898	0.000173562	-0.0022536	-0.00115176	5.21965e-05	5.98313e-05	-0.000228081	-0.00523471	-0.00142734	0.000449906	0.0032304	-0.000839905	0.00426124
0.0191472	0.00241609	0.0082401	-0.0372568	-0.0478519	-0.018747	-0.00532661	-0.00481841	-0.000298799	-0.000543835	-0.00738282	-0.00103961	-0.0561843	-0.116539	-0.12034	0.000726425	-0.00107621	-0.0042617	0.000999238	-0.000640614	-0.00231808	-0.00200967	-0.00411353	-0.00407819	-0.00401051	0.00163644	-0.00250703	-0.0294529	-0.0310508	-0.0300116	-0.00827679	-0.000131902	-0.0141142	-0.0280822	-0.0246403	-0.0586087	-0.0168276	0.00308574	0.000286886	0.00177883	7.41313e-05	-0.000636603	6.02422e-05	0.000223201	0.000378186	-0.00197968	0.000130978	0.00018722	-0.00109518	-0.0106911
-0.00445089	-0.000411605	0.00992021	-0.0288244	-0.04795	-0.0172131	-0.00741693	0.00614222	-0.00257628	-0.000403465	-0.0167275	-0.00903895	-0.0494191	-0.0938201	-0.11917	0.000953455	0.000115304	-0.00393429	0.000887257	-0.000542727	-0.00160323	-0.00219989	-0.00254461	5.04637e-05	-0.00376704	0.00166483	-0.00408146	-0.027107	-0.0269557	-0.0301384	-0.00734068	0.00201164	-0.0128765	-0.0252744	-0.0221119	-0.0614874	-0.0163356	0.000514227	-0.00562941	0.00255107	0.00077981	0.00468561	5.90421e-05	0.000126439	-0.00235835	0.00030398	-0.00219212	-0.00298762	0.000268793	-0.00292127
-0.0101793	0.000230034	0.0148645	0.0171522	-0.0150329	0.0184229	-0.00513822	0.0252977	0.0124281	-0.00180845	0.00526257	-0.00991204	-0.0550885	-0.142415	-0.15019	0.00125995	0.000938018	-0.00334511	0.00168669	-0.00135966	-0.000620952	-0.00196875	-0.00437038	-0.00872573	-0.00363931	0.0238908	-0.00398115	-0.0343898	-0.0341349	-0.0330179	-0.00496662	0.00030395	-0.0182713	-0.0308669	-0.0257654	0.0502319	-0.0312967	0.00436221	6.91373e-05	0.00124966	0.000546866	-3.47608e-05	9.8655e-05	-0.000293462	2.40338e-05	-0.00236048	0.000302241	0.000988628	0.00361725	0.00523803
-0.0286855	-0.00174479	0.0438749	-0.000274678	0.04482	0.0302768	0.000933033	0.0161684	0.0272651	0.00845176	-0.00301256	-0.00213313	-0.00308775	0.0716268	-0.133903	0.0036954	0.000209852	-0.00356747	0.000811	0.0140048	-0.000150654	-0.00402412	-0.00147395	-0.00433075	-0.0036816	0.0024115	-0.00176401	-0.0325017	-0.0378675	-0.036377	-0.00726277	0.0027391	-0.0186271	-0.022088	-0.023646	-0.0887134	-0.0336233	-0.00139577	-0.000132237	7.82554e-05	0.00133032	0.000774381	6.21752e-05	-0.000871748	-0.0105749	0.000962288	0.00110467	0.00671469	-0.00095341	-0.00702001
-4.54956e-05	0.00841708	0.0235139	-0.0474288	-0.0751206	-0.0220066	0.0110328	0.00327444	0.000845327	-0.00756364	-0.0135817	-0.0133728	0.0947638	0.142762	-0.157878	0.00181821	0.00106853	-0.0016484	0.000527098	0.00269508	-0.00131521	-0.00245136	-0.00119663	0.00535364	-0.00311312	0.00287958	0.000468904	-0.0478432	-0.0491328	-0.0183932	-0.0109865	0.00180028	-0.0166117	-0.00488233	0.0769866	0.0519334	-0.018059	0.0061532	0.000328355	0.00124438	0.000586214	-0.000642245	5.8883e-05	0.000149753	0.00384	0.000623297	0.0015723	0.000438264	-0.000515653	0.0131916
0.0115585	0.000780766	0.0412379	0.0491861	0.0847113	-0.0211908	-0.00951299	0.00728645	0.0190976	0.0102801	-0.0199019	0.038088	-0.0164326	-0.0728223	0.0183243	0.00339865	-0.00020485	-0.000230396	0.00219255	0.00215078	-0.00103457	-0.00250065	-0.00163651	-0.00604238	-0.0036196	0.00661982	-0.00180073	-0.0386123	-0.0422559	-0.0248623	-0.00857528	0.00416013	-0.0210252	-0.0248187	0.0817557	0.0581388	-0.0252454	0.00236661	0.000879501	-0.00329892	0.000796117	-0.00327836	9.84571e-05	0.000760057	-0.0114583	0.00442423	-0.0140436	-0.00465967	0.000960094	0.00327635
0.0295081	-0.00111656	0.0171388	-0.0271358	-0.0695441	0.00431855	-0.00117891	-0.00473126	0.00760973	-0.00745074	-0.0156337	-0.00343776	-0.00806063	-0.1026	-0.154651	0.00366327	-0.00110419	-0.00286959	5.76956e-05	0.000337073	-0.0027167	-0.00052292	0.064174	-0.00204375	0.0508019	0.00495931	0.0343389	-0.0362697	-0.0295644	-0.0318806	-0.00647965	0.0017726	-0.00991547	-0.0211082	-0.02181	-0.0524608	-0.0211059	-0.00696754	0.000397361	0.000650682	0.000765234	-0.000598654	5.98313e-05	0.000157441	0.00479688	-0.000585102	0.000809063	0.0144657	0.00040314	0.0125863
0.0100085	-0.000831232	0.0115259	0.0258041	0.032561	0.0106805	0.00345266	0.00627887	0.0144453	-0.00349688	-0.0267811	0.0164245	-0.00591672	0.0565124	0.111108	0.00288789	7.40397e-05	-0.000287153	-0.00202924	0.0005326	-0.00163897	-0.00144414	-0.00201076	-0.00226217	-0.00164896	0.00362364	-0.000201805	-0.041095	-0.053831	-0.0320834	-0.00351982	0.00356028	0.00890178	-0.00946296	-0.0255478	0.0593792	-0.0176337	0.0010326	0.000669198	-0.000358626	0.00105193	-0.000726382	9.8655e-05	-0.000224856	-0.0121624	-4.68008e-05	0.00188035	0.000434478	0.000953129	0.00271852
-0.00756102	-0.00132944	0.044011	-0.0557785	0.00133781	0.0120447	0.00994353	0.000473122	0.011472	0.00817529	0.0021764	-0.0149452	0.00187132	-0.0450989	0.0875328	0.0038391	-0.0025775	-0.00646684	0.00179103	-0.0118782	-0.00130409	-0.00644098	-0.00455684	0.006031	-0.00124647	-0.00741536	-0.00201042	-0.0606983	-0.0455425	-0.0249718	-0.0127388	0.000918225	-0.0219773	-0.0288814	0.0829927	-0.0768344	-0.0236033	-0.0029677	0.000216569	0.00285297	-0.000890879	-0.00104969	6.66905e-05	-0.000179393	0.00392948	-0.000190626	0.00105003	0.000756389	0.000984795	0.0255228
-0.0155442	0.00785149	0.0329067	-0.0248878	0.00160161	0.0262095	-0.00442321	0.0150693	0.0200241	-0.0171884	0.000914353	0.00637949	-0.004484	0.17694	0.0727149	0.00670969	0.00189711	0.00080854	0.00750372	0.00273224	0.00144697	4.51561e-05	0.0184459	-0.00317452	-0.000447828	0.00294786	0.0001868	-0.0554513	0.00482927	-0.0210869	0.00199801	0.00142547	-0.0234068	0.166531	0.0506205	0.19224	-0.0330455	0.00875052	-0.000117967	0.00256562	0.00235672	-9.10536e-05	9.8655e-05	-0.000630479	0.00539945	5.71814e-05	-0.000836432	-0.000227511	-3.90845e-05	-0.0094638
-0.0565918	0.0152634	-0.0944707	-0.00698656	0.0382439	0.0101912	0.00584637	-0.0028835	-0.00101417	0.00928685	0.0118366	-0.0215139	0.000279498	-0.000421487	0.0175595	0.00953949	0.0582876	-0.00270825	-0.00110317	-0.00794441	0.000653815	0.0217592	-0.00321605	0.00608749	-0.00133005	0.0160271	-0.00552298	0.022753	0.0736099	0.11414	0.0555113	-0.0046572	0.0689342	0.0323524	0.0474682	0.16381	0.0867724	0.00730854	0.000103717	-0.00256456	0.00348064	-0.0010614	-4.10931e-05	-0.000369685	0.00248603	7.96522e-05	-0.000471147	0.00102689	0.00386996	-0.0191374
-0.03331	0.00192404	0.0136968	-0.0356004	-0.00432703	-0.0349022	0.00539087	0.00612056	-0.00801396	0.00268936	-0.0342622	0.00788319	-0.0471739	-0.0910824	-0.00792867	0.00299913	0.000452114	-0.00192861	0.0043805	-0.000663668	-0.00276048	-0.0025348	-0.00324677	-0.00297847	-0.0032065	-0.0087481	-0.00213948	-0.0290567	-0.0432032	-0.0242016	-0.0113697	0.0173519	0.00963765	0.0298234	-0.0231641	-0.0792378	-0.0267855	-0.00180035	0.000294028	0.00145097	0.001141	-0.000652236	6.27839e-05	0.000108217	0.00248749	-0.00118357	0.000506161	0.000403985	-0.00126056	-0.0133613
-0.0250667	-0.00260617	0.0192994	-0.0363135	-0.00491062	-0.0441339	-0.00204541	0.00961472	-0.00639314	-0.0132133	-0.00640563	0.00235147	-0.0475158	-0.122328	-0.1361	0.00274944	0.00126029	2.49339e-05	0.00380887	0.00856479	-0.00207687	-0.00155752	-0.00270372	0.00213364	-0.00474038	-0.0083223	-0.000667933	-0.0319253	-0.036094	-0.0303943	-0.00156679	0.0019005	-0.023799	-0.0312007	-0.0243127	0.134711	0.0617031	-0.00250401	-0.000111669	0.00152259	0.00155254	1.66704e-05	9.92637e-05	-0.000443429	0.00195553	0.000740841	8.34595e-05	0.00117408	-0.00259878	-0.00587101
-0.0125547	0.00131526	0.0186885	0.0502811	-0.000326168	0.0256142	0.00967969	0.0124984	0.0104158	0.00371958	0.0153874	0.0140791	-0.0083337	-0.060485	0.133874	0.00281388	0.000851117	-0.00425085	0.00125291	0.00246204	-0.000821951	0.0146817	-0.00167034	-0.00718331	-0.00231775	-0.00694989	0.0316783	-0.0422395	-0.0432761	0.00271319	-0.00670173	0.00646702	-0.00260116	-0.030198	-0.0222664	-0.07964	-0.0340148	-0.00056105	0.000854817	-0.00144126	0.00294714	-0.00224073	6.27839e-05	-0.000432053	-0.00216331	-0.000258954	0.00100935	-0.00359759	0.00255247	-0.015147
-0.0263433	0.00481503	0.0328482	-0.0458464	-0.00747718	-0.0232979	0.00163233	-0.00747191	0.00176326	0.00203663	-0.0123507	-0.00549045	-0.00561441	0.145107	0.0591068	0.00777116	0.00213014	0.000859711	-0.00137412	-0.00191576	-8.11509e-05	0.0243434	0.0304102	0.00221784	-0.00135394	0.0108189	-0.000238193	0.111045	0.139551	0.0482228	-0.0146908	0.00765381	0.00217784	0.150799	0.0404832	0.185495	0.077981	0.00862089	-0.000383484	-0.00212062	-0.00251973	0.000291505	1.97991e-05	-0.00095366	0.00331736	-0.000367005	-0.000884294	0.000978911	-0.00198834	-0.00772379
-0.0417428	-0.00394225	-0.0169458	-0.0412441	0.010225	0.0402816	-0.00239364	0.032023	0.0241622	1.38726e-05	-0.0188109	-0.0178003	0.00141584	-0.0234824	-0.172697	0.00159157	5.98627e-05	-0.00157388	-0.000281014	0.00124764	-0.00259689	0.000651108	-0.00102774	-0.0031894	-0.00359347	0.00379876	0.000942771	-0.0287437	-0.0439066	-0.0251694	-0.000247149	0.00378812	-0.0142461	-1.10475e-05	0.0648184	0.0483485	-0.0280331	-0.000373722	0.000284252	0.000901745	0.00029435	-0.000389929	9.92637e-05	-0.000110837	0.00277997	-7.90732e-05	0.00110983	-0.000496752	0.000115898	0.00154187
-0.0199537	0.0037578	0.00728686	-0.0161514	0.100917	-0.0294937	0.0038198	-0.00427907	-0.00177901	0.00697406	-0.0148385	0.0322052	-0.010956	-0.227748	0.206399	0.00619059	0.00365767	0.00462612	-0.000509215	-0.000698079	-0.00152635	0.000373045	-0.00311639	0.00610822	-0.00219592	0.00628966	0.00147246	0.0292621	-0.0325406	0.0459332	0.0242531	-0.0283272	0.0457566	0.0230756	0.0358077	0.0735677	0.0513576	0.00165001	-0.000432911	-0.0027331	0.00142692	-0.000160753	-0.000174885	4.75096e-05	0.00104051	0.00165657	0.000140293	0.0011689	-0.00231411	-0.0248916
0.0237652	0.00395515	-0.003443	-0.0475968	-0.0718679	0.0193698	0.00328698	0.00528628	-0.00365359	-0.00204828	-0.0182177	0.0160289	-0.00362318	-0.126324	0.130756	0.00426663	8.47035e-05	0.00101614	0.00370775	-0.0015797	-0.00124721	-0.00169198	-0.00145588	-0.00197009	-0.00321258	0.000222978	-0.00290933	-0.045431	-0.0438311	-0.021581	-0.00275929	0.00157454	-0.0037756	-0.00717154	0.0629751	0.0476301	-0.0224604	0.00529997	0.000509588	0.0017101	0.00150185	-0.000720757	5.61151e-05	-0.000118749	0.00329156	-0.000135366	0.000161329	0.0017274	0.00145947	-0.0115417
-0.010817	-0.00151414	-0.0320793	-0.0140719	0.0338708	0.0318545	0.00611913	-0.0121575	0.0173176	0.0019813	0.0685562	0.018198	-0.0634126	-0.145302	-0.0181115	0.00349228	0.00127774	0.00327381	0.0102603	0.000693596	-0.00144888	-0.000734276	-0.00148504	-0.00209596	-0.00156269	0.00325515	0.00106915	0.046885	0.00117425	-0.0386212	-0.013402	0.00277811	0.0114414	0.057952	-0.0191164	0.051452	-0.0172923	0.00143637	-0.000334438	-0.000183684	0.00032727	-0.000363421	3.17224e-05	-0.000441962	0.00150876	0.000943686	-0.000116792	-0.000204719	0.00140223	-0.0115446
0.0137933	-0.00272877	-0.0424435	0.00595261	-0.00611782	-0.016964	0.00849371	0.00150901	-0.00519349	0.00269315	-0.0091719	-0.0153322	0.000633869	-0.0955072	0.130922	0.00207322	-0.000151785	-0.00198841	0.000705654	0.00305498	-0.0013955	-0.0033106	-0.0031514	-0.00377298	-0.00355228	0.000159358	0.0154453	-0.038521	-0.0390476	-0.0353879	-0.00288201	0.00407737	-0.0195893	-0.0284944	-0.025	-0.0759371	-0.0285427	-0.00133166	0.000257222	0.00157712	0.00104635	-0.0007603	6.21752e-05	-3.43492e-05	0.00159558	-0.000647676	0.000266422	0.00109514	0.00110218	-0.0147488
-0.00727672	-0.00357554	-0.0428751	-0.00872078	0.00418872	0.0354378	0.00945064	0.0156872	0.00921425	-0.0144095	0.0533652	0.0179674	0.0358171	0.156267	-0.113384	0.00224469	0.000288968	0.0131088	-0.00310163	0.00565339	-0.00018816	-0.00190398	-0.000808269	-0.00226203	-0.00261472	-0.0210674	0.000369596	-0.0383349	-0.0396522	-0.0273816	-0.00653378	0.00290437	-0.0171938	-0.0301287	-0.0311341	-0.0887619	-0.0380727	0.00120287	0.00061231	0.00238977	-0.000168248	-0.00078986	6.21752e-05	-0.000153404	0.00343738	-0.00228463	0.000891307	0.000630961	-0.000615976	-0.0144802
0.0533196	0.000858565	-0.332602	-0.000904366	0.0868126	0.00608681	0.014881	-0.00824208	-0.0281732	0.00466393	-0.0249478	-0.0279991	0.0288901	0.102023	0.134916	0.00126477	-0.0010393	0.00309004	-0.00207891	0.00785368	0.000410158	0.0156912	-0.00308805	-0.00136997	-0.00271445	-0.00518346	0.00274972	-0.0914564	0.113317	-0.0214229	0.01972	0.000423236	-0.0309809	-0.0148835	0.0557801	0.0250449	-0.0234896	-0.00987433	0.000504113	0.00178072	0.000363623	-0.000639666	5.44609e-05	-0.000232809	0.000741423	-0.00230168	0.000519854	0.00023632	0.0033399	0.0146597
-0.00104661	-0.00328831	0.0143945	0.0275762	0.035177	0.0224724	0.00541687	-0.000571409	0.00687157	0.0011174	-0.00117322	0.018115	-0.0301545	-0.152189	-0.146081	0.00227636	-3.4178e-05	-0.00537511	0.0019797	0.00966159	-0.00248992	-0.00353767	-0.0023681	0.000346612	-0.00336621	-0.00120776	-0.00161419	-0.0309082	-0.0344598	-0.032738	-0.0179819	-0.00112158	-0.0220716	-0.0315709	-0.0282018	-0.0758322	-0.0298629	-0.00249537	0.000403715	0.000821335	-0.000734409	-0.00079808	6.20338e-05	-0.00116988	0.00318198	-0.00181559	0.0006095	-0.00038043	-0.000649231	-0.0126362
0.0392748	-0.00197563	0.036357	-0.00475174	-0.0581791	-0.0148609	0.00163696	0.0423633	0.00575615	-0.00825964	-0.0239215	0.00768936	-0.0429228	-0.128656	-0.12575	0.001623	-0.000610155	-0.00490607	0.00253789	-0.00100177	-0.00189073	-0.00197677	-0.00265018	0.000154649	-0.00309989	0.00134932	-0.00242046	-0.0333352	-0.0287321	-0.0300995	-0.00969775	0.00014242	-0.0137492	-0.0235411	-0.0217456	-0.0593639	-0.0141529	-0.00282278	0.000827887	0.000987214	0.00155059	-0.00143161	5.9545e-05	-9.38954e-05	0.012528	-8.8585e-05	0.00119115	2.64094e-05	-0.00348269	0.00844209
-0.0420896	-0.0048449	-0.0258472	-0.0310885	-0.0426874	-0.0588414	-0.00746968	0.00949315	-0.00873198	-0.00105182	-0.0286993	3.69491e-06	0.0557784	0.16447	0.190277	0.00503644	0.00150244	-0.00530425	0.00383005	0.00542371	0.000117984	-0.00350044	-0.000748259	-0.00811898	-0.00169224	-0.00953847	0.000506376	0.0183773	-0.0144034	0.00374682	-0.00857428	0.00767342	-0.0286613	0.0372521	0.0420381	0.180097	0.0348871	0.011723	7.41517e-05	0.00191128	0.00141674	-9.19869e-05	1.97991e-05	-0.000226987	0.000581136	-0.000758144	-0.000566188	0.00186105	-0.00232663	-0.00875472
0.00176005	-0.00409753	-0.0179819	-0.0354883	-0.0212604	-0.0235877	-0.00668998	0.0214018	0.0186048	-0.000829748	0.0252899	-0.00909387	-0.00917107	0.2505	0.157676	0.00307	0.000634745	-0.00328794	-0.00265998	0.00337163	-0.00306751	-0.00184626	-0.00155717	-0.00246726	-0.00216867	-0.000866318	-0.00228558	-0.0580597	-0.0364424	-0.0325964	-0.00733875	0.00158044	0.034933	-0.0297119	-0.0259416	0.0697555	-0.0229489	0.00250943	5.08178e-05	-0.000576144	0.000949493	-0.000852078	-0.000107226	1.26053e-05	0.00297385	-0.000313272	0.00199517	0.00039097	6.57535e-05	0.0100449
-0.00236742	-0.00206226	-0.0526544	0.0376545	-0.0251379	0.0259822	0.0105784	0.0128937	0.0185392	-0.00215363	-0.0297754	0.0164308	0.0699682	0.191734	0.26741	0.00340408	0.00106794	0.00137915	-0.000240176	-0.013271	0.000275259	-0.00187952	-0.00220782	0.00223408	-0.0014314	-0.00348383	-0.00238684	-0.0636351	-0.0592085	-0.0328758	-0.00806002	0.000450513	-0.0262692	-0.0408884	-0.030093	0.0414703	-0.0337939	-0.00256645	0.000559712	0.0024042	0.000350518	-0.00103534	9.92637e-05	-0.000562846	0.00160802	-0.000469794	0.00128148	-0.000472457	0.00261168	0.0142123
-0.0113336	-0.000909058	0.0390527	0.025433	-0.109308	0.0148931	0.00506972	0.00672222	0.0133397	-0.000481316	-0.0111087	-0.0104487	-0.0461712	-0.109687	0.0113396	0.00377593	-0.000384251	-0.00391579	0.000436792	-0.00143541	-0.00108818	-0.00336001	-0.00333134	-0.00512451	-0.00343911	-0.00818547	-0.00303309	-0.0302887	-0.0420463	-0.0343351	-0.0092491	1.81996e-05	-0.0241391	-0.0291756	-0.0235156	-0.0724436	-0.0325746	0.0072497	-0.000155365	0.00152509	1.46578e-05	-0.000574879	5.98488e-05	-0.000213623	0.00303811	-0.00218609	0.000563263	-0.00169448	0.00158955	0.00139177
0.0280946	-0.00263703	0.00672478	-0.000513775	-0.0170704	-0.0204997	-0.00415963	0.0239842	0.0145593	-0.00386876	-0.00954568	0.0204362	-0.0433332	-0.0978569	-0.108601	0.000506477	-0.00133739	-0.00317511	0.0014098	-0.000376849	-0.00227738	-0.00339115	-0.00547091	-0.00474984	-0.0037519	0.000627128	-0.00252172	-0.0308173	-0.03212	-0.0272244	-0.00796957	0.00126284	-0.0134177	-0.0241559	-0.024197	-0.0629623	-0.0275538	-0.000390334	0.00064061	0.00209362	9.9878e-05	-0.000669977	6.66021e-05	0.000107712	0.00241772	-0.00198021	0.000661174	-0.000577594	-0.00210356	0.0166967
0.0252246	-0.00101011	0.0143283	-0.0337474	-0.077285	0.0290393	-0.0261665	0.00318275	-0.00629343	-0.0182453	-0.0221764	-0.00386731	0.00185874	-0.0528306	-0.130538	0.00127539	-0.00130534	-0.00343377	0.00127016	-0.000152474	-0.00108129	-0.00257802	-0.00292496	-0.00397396	-0.00425098	0.00344269	-0.00202714	-0.0385317	-0.0393024	-0.0314697	-0.0122316	-0.00121733	-0.0174965	-0.0269511	-0.0234592	-0.0720552	-0.0179867	-0.0069751	4.20361e-05	0.00211651	0.00069287	-0.0010983	5.96334e-05	6.49201e-05	0.00355578	-0.000206188	0.00126468	-0.00139401	0.00174732	0.00981094
0.0312361	-0.00202191	0.0172514	-0.0144377	-0.000354175	-0.00520595	-0.0126114	0.0287193	0.00140881	-0.00492986	-0.0392604	-0.00603615	-0.0486542	-0.115792	-0.170809	0.00193718	-0.000204556	0.0130386	-0.00155907	-0.00225498	-0.00308689	0.00567339	0.0417794	0.00844458	-0.0046969	-0.0234385	0.0181213	-0.039524	-0.0310381	-0.0297137	-0.00611144	0.00347444	-0.0176293	-0.019109	-0.0217055	0.0299804	-0.019946	-0.00519302	0.000449345	0.000770429	0.000305628	-0.000807979	6.86534e-05	-1.97504e-06	0.00277688	-0.000649762	0.000251725	0.000877684	-0.0025747	0.00733258
0.0369048	-0.000225774	0.0215253	-0.003208	-0.0907263	-0.0181862	-0.00338056	0.0194019	0.00674329	0.00064015	-0.000101009	0.0128709	-0.00132994	-0.0985159	-0.180458	0.00217619	-0.00164782	-0.0011142	0.000528749	0.000434372	-0.0023178	-0.0025272	-0.00442971	-0.00422178	-0.00511126	-0.00157111	-0.00306772	-0.0369634	-0.0333255	-0.0199765	-0.0076039	0.00227071	-0.0116922	-0.0226838	0.0818112	-0.0641759	0.0369072	0.00325779	0.000320214	-0.00044711	0.000974921	4.14844e-05	5.98313e-05	0.000214761	0.00155387	-5.93474e-05	0.000380577	0.00110596	0.000553345	0.00665535
-0.029	-0.00355828	-0.0506864	0.0111228	0.0233132	0.0218012	0.00498111	0.0178011	0.00565868	-0.00431445	0.0415532	0.00468837	-0.0023967	-0.0877997	0.0426252	0.00208243	-6.54223e-05	-0.00088678	0.00434789	0.00130655	-0.00314082	-0.00506538	-0.000395336	-0.00098581	-0.00200782	-0.006498	0.00273685	-0.0300688	0.138437	0.029571	-0.0112028	0.00920707	0.030068	0.0064488	0.0674911	-0.119981	0.06548	-0.000554791	0.000518696	0.00269852	0.00109854	0.00011944	6.21752e-05	-0.000338265	0.0052364	0.00113568	0.00158017	-0.00091209	0.00132252	-0.0186241
-0.0202366	-0.00238773	-0.0550832	0.0204228	-0.00517763	0.0275545	0.00806962	0.0268132	0.0245067	-0.00138409	-0.0135472	-0.00456903	-0.0071383	0.184735	0.082182	0.00565092	0.000215928	0.0134507	0.00479513	0.00161068	-0.000623909	-0.00219407	-0.000940245	0.00054327	0.0328015	-0.00674468	-0.0030133	-0.0552384	-0.0614052	-0.0314549	-0.00602196	0.00178438	0.00986859	-0.00361669	-0.0309192	0.0561807	-0.0221382	0.00412249	0.000146232	-0.000532002	0.00229684	6.33047e-06	9.8655e-05	-0.00100374	0.00194772	-0.000496444	0.00161591	0.0006838	0.00108448	0.0133408
0.0242278	-0.000273763	0.0173534	-0.032549	0.0596124	0.0217145	0.00127985	-0.0121993	-0.00404594	-0.0276641	-0.00799217	-0.00753913	0.0872117	0.214668	0.156463	0.00402203	-0.00049639	-0.00217834	0.00803129	0.00414902	-0.000472961	-0.00427662	-0.00542862	-0.00477368	-0.00179602	-0.000527042	3.54414e-05	-0.0570776	-0.0465141	-0.0291548	-0.00972167	0.00156646	-0.0249976	-0.0287539	-0.031725	-0.0870335	-0.0286604	0.00125871	0.000506335	0.000873002	-0.00359464	-0.00101152	6.21752e-05	0.000108343	0.00423739	-0.00178994	0.000185227	-0.00157381	-0.000533366	-0.0157813
-0.0174254	-0.00249938	-0.0531555	0.0235055	0.00673853	0.032294	0.00846503	-0.00449683	-0.00398425	-0.00169262	0.0125786	0.0167482	-0.0433741	-0.208044	0.055248	0.00268966	-0.00109037	-0.000926144	-0.00114082	-0.00149695	-0.00119625	-0.000673103	-0.00410526	-0.00487161	-0.00199041	-0.00147827	-0.000609111	-0.0359002	-0.0291251	-0.0321459	-0.00679661	0.00126617	0.00743759	-0.0406884	-0.0241245	0.0512123	-0.0166598	0.000578521	0.000177783	-0.00151887	0.000802453	-0.000705587	9.8655e-05	-0.000219297	0.00365193	-0.000145296	-0.000226678	-8.26447e-05	0.0115525	0.0126974
0.03835	-0.00303012	-0.0854026	0.00819165	0.101624	0.0208223	0.00636322	0.000168106	-0.00631983	0.00889654	-0.0316455	0.0129795	-0.076317	-0.203847	0.0630107	0.000581126	0.00182575	0.000319345	-0.00199423	-0.00357328	-0.00260714	-0.00334757	-0.00116879	0.00297387	-0.00255516	-0.00312061	-0.000709719	-0.0322317	-0.000883076	-0.0157693	-0.00877686	0.00916095	-0.0260583	-0.0103378	0.0658805	0.0348877	-0.0304603	-0.000373522	0.000471517	-0.000809472	0.00149387	-0.0012716	6.86534e-05	0.00119095	0.00213818	-0.00232006	-0.001001	0.000817066	0.00202957	-0.0169302
-0.0233521	0.000352981	-0.019395	0.0205704	0.0303018	0.0473747	3.2758e-05	0.000993844	-0.0119245	0.00528408	0.0572251	-0.00694682	0.0425895	0.109419	0.182472	0.00760396	0.0479791	1.5571e-05	0.00279135	0.00518121	0.000888745	-0.000358913	-0.00105965	0.00574117	0.00975237	-0.00112852	0.0013491	0.0961732	0.0596395	0.106061	0.0263943	-0.0122301	0.0518499	0.119976	0.0665654	0.156368	0.0653059	0.00594937	0.00482281	0.00390836	-0.0207864	-0.00325797	1.23421e-05	0.00737188	-0.00498055	-0.00178199	-0.00201731	0.000806151	0.00098807	-0.00341218
0.0658834	0.00875795	0.00709313	-0.036179	-0.0297581	-0.0154332	0.0110892	0.00699743	0.0130921	0.00266163	-0.00233495	0.00129093	0.0595868	0.164501	0.104532	0.0039608	0.00170005	0.00269448	-0.00362211	6.11553e-05	-0.00129906	-0.00281227	-0.00178665	0.00469272	-0.00259514	-0.00138003	-0.0012101	0.0892103	0.143593	0.0352402	-0.0100221	-0.0145392	0.0452852	0.115998	0.0820404	0.067414	0.046339	0.00148654	-0.00035501	-0.000705176	0.00131552	0.00146141	-8.66817e-05	-0.00030302	0.00339536	0.00150196	-0.000540355	-0.000756897	0.000564116	0.0182304
0.00157249	0.0061147	0.00549385	-0.00164091	-0.0233676	0.0188845	0.00135227	-0.00837472	-0.0090683	-0.00250254	0.0431147	-0.014559	0.0489861	0.160322	0.193129	0.00216577	0.00304605	-0.000835282	-0.00487141	-0.0142872	0.00143226	0.0209162	0.02719	-0.00175046	0.000273541	0.00819791	0.000251413	0.0206831	-0.0101527	0.048479	0.0296275	-0.00929122	0.0525218	-0.00112997	0.0403814	0.0793684	0.0617771	0.0044309	0.000173127	-0.00283936	0.000634223	-0.000617287	-3.14119e-05	-0.000572503	0.000188162	-0.0291488	0.0089137	0.000919945	-0.00179476	-0.00866924
0.0457216	-0.00195728	-0.0257267	0.0118389	0.0254754	0.0484303	0.00989492	0.00445712	-0.00419556	0.00443109	0.0184323	-0.0241363	0.063791	0.127611	0.203487	0.00357628	0.00244465	0.00629773	0.00176852	0.00629074	-0.000611007	0.0181049	-0.000622948	0.00235545	0.000345957	0.00413413	0.00202786	0.138223	0.0306802	0.0395711	0.0178772	-0.00676279	0.0117562	-0.0211967	0.0405473	0.0772399	0.0547093	0.0027576	0.000773194	-0.00107774	0.00144412	-0.00175829	-7.76251e-06	-0.000264807	0.000737956	-0.00141552	-0.00140868	0.000404531	0.000680168	0.016163
0.0413619	-0.00612714	0.0481314	0.0388048	0.0115384	0.0236412	9.6218e-05	0.0169631	0.0226134	0.00259759	0.103458	0.0191418	0.0296595	0.124506	0.0824276	0.0059543	0.0022486	0.0306122	-0.00471812	-0.00797926	0.00331898	0.0113653	-0.0043571	-0.00335355	-0.00142732	-0.0190613	0.00358903	-0.0443678	-0.0559586	0.0515329	-0.00736998	0.00924055	0.0714689	-0.0187958	-0.0118829	-0.0835933	-0.0274669	0.00529443	0.000564768	-0.002749	-0.0329289	0.00139779	-0.00010341	-0.000536198	0.00384631	-0.00307006	2.94695e-05	-0.000691561	0.0133096	-0.0102374
-0.0426056	-0.00353766	-0.277954	0.00907667	0.0458938	-0.00887105	0.000694138	-0.00305341	0.0162589	0.00701351	0.0780754	-0.0158378	0.0595299	0.0933846	0.147212	0.0126046	0.131578	0.0025262	0.004949	-0.0272045	0.0243365	0.00450757	-0.00125241	0.0118747	0.0255297	-0.0162739	-0.00140314	-0.0572359	-0.0459811	0.00934567	-0.00702437	0.00848466	-0.00145093	-0.031025	0.0475914	0.0284349	-0.0280589	-0.000271446	0.00116562	-0.00272006	-0.00191449	-0.000657776	7.21438e-05	0.000854814	0.00129769	-0.00569748	0.00022831	0.000958314	-0.00225907	-0.0212022
-0.00956347	0.00507681	-0.0381516	-0.0374348	-0.0068732	0.016175	0.00277199	-0.0116333	-0.00756891	0.00394511	-0.0228272	-0.00638461	0.0619755	0.172146	0.240503	0.00305365	2.19682e-05	0.000934949	-0.000109203	0.00387978	0.00100209	-0.000314276	-0.00156993	0.000888552	-0.000503581	-0.00701561	-0.00117295	0.0356428	0.138193	-0.0403968	-0.00541421	-0.000545809	-0.0319356	-0.0396379	-0.0279555	0.0347649	-0.016101	-0.0108139	0.000166778	-0.018851	0.00134518	-0.000550042	2.04078e-05	-0.000743813	0.00196655	-0.00199513	0.00057732	0.000817588	0.00231533	0.0124272
0.0491416	-0.0037978	-0.0634109	0.0115527	0.016493	-0.0124969	0.00764966	0.00894809	-0.0307337	-0.00274893	-0.0338517	-0.00303063	-0.0275476	0.137175	0.223597	-0.0288754	0.00214337	-0.00082468	-0.000752803	0.00273058	-0.00101274	-0.00837535	-0.00153474	0.00558922	-0.000325269	-0.00201439	-0.00140459	0.105974	0.0770887	0.100233	0.0465609	-0.0131356	0.0460661	0.129541	0.0752333	0.151287	0.0721713	-6.63406e-05	-0.000626323	-0.000640109	-0.000195195	0.00074301	-7.33678e-05	-0.000321685	0.0012972	-0.000950919	-0.000916415	5.03446e-05	0.00148441	-0.0109626
-0.0223851	-0.00110324	0.0112217	0.028289	0.046947	0.0572331	0.00647935	0.00131758	-0.00342919	0.00353378	0.0459423	0.00990715	0.0485273	0.150335	0.203216	0.00538584	0.00478129	-0.00116629	0.00504176	-0.0157101	-0.000409567	0.0127901	-0.00180175	0.000642544	7.96583e-05	-0.00275912	-0.00240099	0.0200481	-0.000891735	0.0157263	0.0168472	-0.00246283	0.0535222	-0.023055	0.0287402	0.0931038	-0.0265044	0.0023105	-0.000448268	-0.00410312	0.00130587	-0.00032332	-3.14119e-05	0.000132889	0.000677972	0.000105723	-0.00142828	-0.00148456	0.000599449	-0.00947015
-0.0162196	0.00547406	0.0513032	0.0263903	0.016238	0.0167308	-0.00263294	-0.0034111	0.0134885	0.00609451	0.0343507	0.00139353	0.0463909	0.144772	0.066085	0.00409567	0.00185519	0.00139432	-0.00319217	0.00163819	0.00102311	-0.0029465	-0.000610456	0.00489212	-0.00159852	0.00915094	0.00152843	0.0169429	0.0441061	0.038987	0.0193632	-0.00161836	0.0457637	-0.00543294	0.0415163	0.0629068	0.0452951	0.00700619	-2.83523e-06	-0.00349889	0.0028822	0.000819291	-4.33352e-05	-0.000534707	0.00152413	0.00116094	-0.000134355	-0.000384672	-0.00188099	0.00804171
-0.00572225	-0.00309487	0.0367207	0.0132416	-0.0171644	-0.00603046	0.0119242	0.0158853	0.00324409	0.00830272	-0.0160109	-0.00313869	-0.0148658	0.22999	0.142394	0.00670741	0.00405968	0.00402854	0.00887813	0.00180483	-0.000502061	0.00293873	-0.00413967	0.00296125	-0.00231519	-0.00450859	-0.000919212	0.0311867	0.00708305	-0.0305023	0.0329681	0.0066659	0.0698349	-0.0083097	0.0531738	0.0477865	0.056011	0.00560822	0.000709106	-0.00111203	4.38223e-05	-0.000514938	-4.33352e-05	-0.000121309	-0.000624188	-0.000541515	0.00084041	0.0014945	0.0020916	-0.0172938
-0.0187859	0.00813128	0.0500429	-0.0294627	0.0138254	0.0214082	-0.00126706	0.00801394	0.0206533	-0.00649568	0.0105382	0.0149681	-0.0542228	-0.20241	-0.00854368	0.00465199	0.000242691	-0.00358807	-0.00373412	-0.00105397	-0.00151463	-0.00206881	-0.00195113	-0.0022222	-0.00176877	-0.00987761	-0.000908349	0.144447	-0.0259636	0.0241916	-0.00272633	0.0051823	0.070021	-0.0329611	-0.00746445	0.101512	-0.0157163	-0.00622572	-0.000220475	-0.000763499	0.0031761	-0.000163442	-4.27264e-05	-0.00102344	0.00150067	0.00127392	-0.00101202	-0.00102348	0.00126783	0.00976618
-0.0587455	-0.00236495	-0.0385892	0.0221585	0.0906478	0.0192731	0.00881815	-0.00565548	-0.000734272	-0.00314417	-0.00831603	0.01523	0.0635752	0.16209	0.0640255	0.000774765	0.00129945	-0.00149693	0.00280857	0.00228432	0.00145464	-0.00105519	-0.00222298	-0.00288871	-0.00189348	0.0106553	5.90788e-05	0.0306633	0.0188592	0.0222611	-0.0173682	0.00926867	-0.028496	-0.0433399	-0.0299175	0.0386813	-0.038338	0.000776293	6.32383e-05	-0.000318968	0.000965229	-0.000685966	2.04078e-05	-0.00114599	0.000676113	0.0121224	0.000572158	0.000541473	0.00905064	-0.0148939
-0.0333223	0.00904013	-0.0146263	-0.0526907	-0.0420765	0.0117529	-0.00015278	0.00261159	-0.0360358	-0.00577827	0.013225	-0.00724635	0.061673	0.150566	0.0890704	0.00449842	0.00259235	0.00325981	0.00017186	0.0018402	-0.000211518	-0.00171561	-0.00221401	0.0070851	-0.00188073	-0.00410314	-0.00266859	0.119212	0.127697	0.134242	0.0396766	0.00134643	0.0571096	-0.0135935	0.0401895	0.0680164	-0.0368961	-0.0102587	-0.000110005	0.000206315	0.00263573	-0.000237195	-8.26962e-05	-0.000731363	0.00359776	0.00117549	-0.000184501	0.00113792	0.000736259	0.0140055
0.0535592	-0.00187762	0.00871522	0.0259531	0.0387723	0.0280368	0.0104542	-0.00855894	-0.00163699	0.00294124	0.0458758	0.0275307	0.0383906	0.102373	0.19895	0.00174323	0.00367914	0.000626542	0.00330683	0.00502876	0.00066992	-0.0042219	0.0191806	-0.00259933	-0.000414754	0.00889645	0.00343615	0.118661	0.0874339	0.09849	0.0119683	-0.00751613	0.0541212	-0.00774964	0.0407928	0.145744	0.0736916	-0.00111795	-0.000532351	-0.00261235	0.00104434	-8.54011e-05	-4.91521e-05	-0.000223906	0.00159587	0.000249442	-0.00243366	-0.000100714	-0.00145348	-0.00125806
-0.0375406	0.00279487	-0.0240385	0.0257655	0.0700103	0.0168489	0.0104798	0.00980527	0.0127606	0.00503498	0.0820024	-0.00415961	0.044121	0.133755	-0.0349256	0.00742684	0.00186159	0.00820372	0.0052337	-0.0207963	0.00153285	0.00969034	-0.00249238	-0.0113464	-0.000353451	0.00583477	0.00307195	0.105288	0.110301	0.0435579	0.0196737	0.0123912	0.013932	0.0157125	0.0286372	0.0729272	0.0499361	0.00274949	0.000521487	-0.00158336	-0.00450267	0.0108622	-2.91698e-05	-0.000755545	-0.00419197	-0.00279889	-0.00255057	0.000781808	-0.000103657	-0.0129695
-0.00551594	-0.00808323	0.0399413	-0.0346392	0.0274644	0.0137751	0.00426878	-0.00470558	-0.0190521	-0.00412353	0.0491809	0.0152359	0.00841989	-0.146782	-0.0266114	0.00700421	0.00377887	0.0101914	-0.0021498	0.0110242	-0.00179399	-0.00229172	0.044233	0.00529787	-0.000722057	0.00439887	0.000446368	0.0465121	0.0248255	0.0582536	0.018416	-0.0309184	0.0479032	0.0389519	0.0365282	0.0548557	0.0383639	0.00366243	-7.95352e-05	-0.00148941	0.000101319	0.00110507	-5.13942e-05	-0.000140829	0.00367353	0.000640164	4.30593e-05	-0.00149437	0.00366927	0.014924
0.00362655	4.03042e-05	0.0125547	0.0185605	0.062194	-0.027479	0.0148136	0.0116039	0.0239198	0.0110454	0.0430771	0.000657597	0.0479914	0.10421	0.0437308	-0.019168	0.00459552	0.00565958	0.00628	0.00844945	0.0741683	0.0128622	-0.00163976	-0.00611066	0.0162235	0.00524462	0.000978403	0.086716	0.0786156	0.096845	0.0679472	-0.0124098	0.0410699	0.114134	0.0350758	0.133652	0.0625329	-0.00441235	-0.000633083	-2.59241e-05	-0.000365951	0.000945256	-3.1032e-05	-0.000551024	-0.00213399	-0.00347049	-0.002598	0.00058634	0.0005398	-0.0103507
-0.0172281	0.000820735	0.00413625	0.0139278	0.0503566	0.0310647	0.0132155	-0.0115532	-0.0191773	0.00332118	0.0580086	-0.00183881	0.0431388	0.122126	0.208165	0.00245615	0.00237903	0.00173704	0.000109938	0.00509874	0.000246208	-0.00285081	-0.00112166	-0.00239602	-0.000988637	0.0025393	0.00786622	0.0947248	0.0761321	0.115544	0.0161835	0.0105754	0.0553962	0.127562	0.0247995	0.159543	0.0735044	-0.00352849	0.00119906	0.00377487	0.00058136	0.00164555	-3.08031e-05	-0.000442671	-0.00658466	-0.0016698	0.00364643	0.00305587	0.00252789	-0.00825443
-0.0509856	0.00442791	0.0448509	-0.0244486	-0.00926529	-0.0234917	0.000123512	0.0108357	0.000634332	0.00745681	0.0184766	0.0109392	-0.000186548	0.0734206	0.0876182	0.00520091	0.00133125	-0.0024984	-0.00164321	0.000944842	0.000451734	-0.00153547	-0.00152651	0.0012014	-0.00251073	0.0448502	0.0305132	0.0155928	0.0229598	-0.0353235	-0.00789842	0.00299059	-0.0319176	-0.0327638	-0.0241597	0.11983	-0.0378713	0.0123528	0.000241272	0.000688437	0.00310457	-0.00152482	1.96012e-05	-0.000746617	0.00359208	0.00157528	0.00133023	0.0021316	-0.0014845	-0.0165204
0.0395019	-0.00212252	-0.0410787	0.0425588	0.0239237	0.0340014	0.00285213	0.0106074	0.0102762	0.0115485	-0.0145451	-0.0272787	0.00716453	0.046482	0.0618415	0.00036113	0.000141033	-0.00316154	-0.00523663	-0.00463859	0.000365534	0.0239689	-0.00289736	0.00960005	-0.00101136	0.0135432	0.01137	-0.0435344	-0.0565158	-0.0245131	-0.00947045	0.000715998	-0.028357	-0.024308	-0.0291533	-0.0801426	0.0687942	0.00595518	0.000141111	0.000125138	0.000792652	0.00013361	6.66905e-05	-0.000731271	0.00125098	-0.00313871	6.98024e-05	-0.000537752	-0.00237817	0.0263549
0.0393041	0.001176	0.00778039	-0.0344099	0.0612176	0.0458589	0.0249938	-0.0300544	-0.00111427	0.00625355	-0.0189729	0.00268303	0.0600162	0.153576	0.234565	0.00391125	0.00116968	-0.000750783	-0.00142482	0.00262318	-0.000292098	-0.00470071	-0.00164325	0.00608219	0.018825	-0.00180026	-0.00277972	0.0973556	0.0724145	0.00506739	-0.00031734	0.00897246	0.00415989	0.115956	0.0526578	0.17722	0.058272	0.0014832	0.000188005	-0.00274634	0.00126504	0.000541203	-1.00046e-05	-0.000217339	-0.0114974	-0.00233191	0.000815608	-0.00186743	-0.000317165	-0.0027517
-0.0180915	0.00247687	0.04579	0.00812618	0.0473727	0.0211251	3.36991e-05	0.00558681	0.0268033	-0.00368134	0.022533	-0.00047996	-0.00428928	-0.129355	-0.137602	0.00391434	0.000185422	0.0258024	0.00142734	0.00760888	-0.000651093	-0.0046737	-0.000842524	0.00977636	-0.00319614	0.00118366	-0.000667831	0.130662	0.150509	-0.0443256	-0.00490607	0.004527	-0.0213426	-0.0276463	-0.0214158	0.0264915	-0.0303101	-0.00247942	-0.000155784	0.00421005	0.000769339	-0.00141049	1.97991e-05	-0.000690547	-0.0070366	0.0086865	-0.00237218	0.00144634	0.00403783	-0.00618996
-0.027346	-0.00300428	-0.0169749	-0.0504363	-0.119569	0.00394931	-0.00442661	0.00907063	0.0136972	0.00851691	0.0496067	-0.0132315	0.00789047	-0.0526657	0.0870719	0.00304046	0.00232113	0.0114146	0.00347723	0.00199718	0.000176467	0.0161699	0.000413152	-0.00213196	-0.00294803	0.0181384	0.0221988	0.0114031	0.00320721	0.0174081	-0.00674335	0.00473215	0.0130676	-0.0159154	0.047884	0.0842856	0.0587921	0.00667116	9.25089e-05	-0.00193173	0.00204396	0.000256969	3.76691e-06	7.80608e-05	0.00108967	0.000969812	-0.000403462	0.00204441	0.00344214	0.020924
-0.0194982	-0.00140605	-0.0216577	0.0306291	0.0198252	0.0259442	0.0061278	-0.00323816	0.0374085	0.0330513	0.0421526	-0.00385571	0.0372353	0.0966294	0.179884	-0.0293714	0.00426382	0.00630814	0.00352509	-0.0189365	-0.00103359	0.0106202	-0.00127328	0.00660753	0.0153447	0.000103806	-0.0054613	0.093354	0.0750312	0.0938973	0.0378767	-0.0115412	0.0360194	-0.00902927	0.034741	0.035943	0.0657567	0.00507115	-0.000861604	-0.00113456	0.00122523	0.000497286	-2.93987e-05	-0.000290919	-0.0013087	-0.00139695	-0.00133397	-0.00110423	0.000604216	0.00724722
-0.0480944	0.00309406	0.0156459	0.0248004	-0.0929407	0.0197543	-0.0115209	0.0112652	0.0183858	0.0048613	0.0372725	0.0133709	0.00253792	0.109937	0.0605177	0.00621822	0.00327722	0.00452861	0.00131069	0.00427481	-0.000202705	-0.000556162	0.0368471	-0.00497665	-0.00311906	0.00405345	1.84608e-05	0.113743	0.156233	0.0735075	-0.0156714	0.00669799	0.00716726	-0.0118428	-0.00432624	0.215216	-0.0232473	2.92876e-05	2.84467e-08	-0.00311308	-0.0127336	7.30687e-05	-1.99729e-05	-0.000487522	0.00161217	-0.00303013	0.0120033	-0.00170187	-0.000433849	-0.0111535
0.0612505	0.00792384	0.0101842	-0.0453321	-0.0938309	0.00271511	-0.00120876	-0.00487204	0.0158151	-0.00201311	-0.0255755	0.00335343	-0.00308046	0.175047	0.138399	0.00372922	0.00128262	-4.37155e-05	-0.00206458	0.00260759	-0.00176613	-0.00270796	0.0398934	0.00460548	-0.00156999	-0.00327044	-0.000721093	0.124455	0.171823	0.0230572	-0.00526287	0.00433941	-0.0277147	-0.00490471	-0.0119863	0.0949368	-0.0223985	-0.00148332	2.93656e-05	0.00158914	0.00267843	-1.13371e-05	-2.35474e-05	-0.00107057	0.00453676	-0.00186129	0.000305769	-0.00048289	0.0160764	0.0192523
-0.0497147	-0.00261409	0.018363	0.0184009	0.0893405	-0.00969391	0.00801921	-0.00542389	0.0277729	-0.00492869	0.0241623	0.0132202	-0.0145905	-0.121536	0.172515	-0.0565249	-0.084487	-0.00228984	-0.00801869	-0.00857955	-0.00150393	-0.00354561	-0.00804511	-0.00545137	-0.00554945	-0.00614835	0.00208683	0.0428594	-0.0112216	0.037033	-0.00550623	-0.0157206	0.0600269	0.00601308	0.033775	0.090849	0.0345717	-0.00825204	0.00708796	-0.000624539	-0.0115618	0.00149489	-4.29553e-05	0.00555931	0.00338982	0.0178619	-0.000435512	0.0179434	0.00142353	-0.0140304
0.0451993	-0.0027642	0.0214325	-0.0278065	-0.00232624	-0.0146272	0.00127379	0.00996301	0.0145171	0.00609833	-0.0197034	0.0129428	-0.00020397	-0.0308473	0.178777	0.00386101	0.00183067	0.00539708	0.00579598	-0.00880866	-0.00154911	-0.00328609	-0.0043405	0.00906698	0.0106108	0.0122022	0.00313134	0.112543	0.130847	0.103719	0.0480881	-0.00870868	0.0473681	0.120327	0.0667213	0.0631276	0.0784058	0.00698298	-2.64154e-05	0.000602591	0.00110921	-1.45775e-05	-7.24926e-05	-0.000180579	0.00211318	0.000873271	-0.00014863	0.000389158	0.00840243	0.0152851
-0.0632511	-0.00477227	0.00989769	0.0221156	-0.00780742	-0.00060896	-0.000618963	-0.000524251	-0.00381454	-0.0154602	-0.020345	0.00809717	0.0530723	0.168022	0.104298	0.0082644	0.00379113	0.00354379	0.00596337	0.00176435	-0.00179715	0.0191757	-0.000332233	0.0091722	0.0291134	0.00457285	-0.00178131	0.0259746	-0.00104943	0.0735238	-0.0163801	-0.0085005	-0.0243122	-0.0201471	0.048935	0.0882879	0.0779267	-0.00387506	0.000133258	-0.00153898	-0.00258854	-0.021184	1.97991e-05	-0.000355715	-0.0032026	0.000430999	-0.00114643	0.0220805	-0.00653827	-0.00460262
-0.048279	-0.00586563	-0.00941667	0.0174924	-0.0046149	-0.00274355	-9.37446e-05	0.0386648	0.0167418	-0.0146026	-0.0157881	-0.011238	0.0387497	0.19558	0.0912089	0.00402823	0.00177177	0.00301091	0.00493063	0.000687249	-0.00211432	-0.0017947	-0.000512991	-0.00273019	-0.00107132	-0.00245417	0.000835405	-0.0477339	-0.0681014	0.0177484	-0.00543908	0.00338044	-0.0243041	0.0642652	0.0541776	0.0381105	-0.0192744	0.00921532	0.000106655	0.00285601	0.00197402	-0.000599996	9.8655e-05	-0.000120863	0.00391829	-0.00188465	0.000451669	-2.98003e-05	-0.00156507	0.0097907
-0.0329877	0.0046468	0.0580636	0.0287359	0.0450444	-0.0216833	-0.0149629	0.0023707	0.0189256	-0.0426781	0.00899964	0.00949164	0.00538973	-0.169928	0.108827	0.00404234	0.000461653	-0.00532083	0.000349893	-0.00333726	0.000359613	-0.003898	-0.00208959	0.00362089	-0.00322342	0.00760274	0.0072784	0.0985894	0.131128	0.127152	0.0231121	0.00863401	0.0687981	0.118531	0.0366532	0.067174	0.0447354	0.00493626	-0.00204947	0.00503768	0.000405291	0.000481525	-4.33352e-05	-0.00087006	-0.00495085	0.00248343	0.00374518	0.000939113	0.00611098	-0.0139573
-0.0588886	-0.0024364	-0.0902871	0.0182149	0.0335617	0.053813	0.0117433	-0.00912825	0.0172957	-0.0280799	-0.0192721	-0.0412023	0.0421217	0.133885	0.0533603	0.00407639	0.00499277	0.00327688	0.00459342	0.00447999	0.00157782	-0.0030471	0.0258334	-8.34252e-05	-0.00175232	-0.003307	0.00385867	0.0273594	0.0961922	-0.0243865	0.0487926	-0.00435574	-0.0256999	-0.00858795	0.122137	0.1071	-0.0337697	-0.00647111	7.64835e-06	0.000717107	-0.0276088	-0.00498539	6.35531e-05	0.00117043	-0.01331	-0.00213004	-0.00175491	0.000123152	0.00195294	-0.00692136
0.00633236	-0.00451586	0.0250379	0.0205914	0.0238909	-0.00826909	-0.00239282	-0.000641578	0.0246536	0.0115756	0.0553495	0.00221402	0.0466843	0.185084	0.123298	-0.0285332	0.0995082	0.0270043	0.00222833	0.00123302	-0.000771635	0.00969421	-0.00216026	0.01288	0.0217692	-0.00236041	-0.0010007	0.0937279	0.113465	0.116001	0.0267942	-0.0165762	0.0518885	0.00578304	0.0457549	0.0549659	0.057739	0.00392978	0.000181867	0.00336512	0.00435601	-0.00195763	-4.35641e-05	-0.000856429	0.00567007	0.00809558	0.0092625	-0.00395917	0.00813693	-0.00681053
0.062568	0.00649212	-0.0101128	0.00372916	0.0668746	-0.00799426	0.0121971	-0.00804336	-0.00413046	-0.000144757	0.0345128	0.000922697	0.0642266	0.1406	0.242391	0.003644	0.000455963	0.0231197	-0.000881511	0.00582989	0.000920718	-0.0018454	-0.00281122	-0.00268725	0.000202445	-0.00615114	-0.000204452	0.123561	0.142939	0.0707132	-0.0037588	0.00733298	-0.000870286	-0.0419214	-0.0145714	0.0993838	-0.0316967	-0.0023048	-0.000127322	-0.00284595	0.00171835	-0.00183032	-1.00046e-05	-0.00114866	-0.000708451	-0.000673095	-0.00204175	0.000763925	0.00104488	-0.0116008
0.037788	0.00481813	-0.00421728	0.0105888	0.0717839	-0.0606314	0.0113464	0.0135127	0.0108587	0.0043975	0.0292313	0.0026483	-0.0143755	0.172823	0.0409547	0.00435684	0.00582449	0.000770313	0.00440485	0.00515886	0.000638126	0.020444	-0.00484458	0.000830809	-0.000219427	-0.0341745	-0.00644684	0.114064	0.103488	0.0359331	0.0214487	-0.0260673	0.0323695	0.0971267	0.0381844	0.155185	0.0564364	0.00100498	-0.00030083	0.0100454	7.76299e-05	-4.7543e-05	-5.13942e-05	0.000106441	-0.00135309	0.016309	0.00843729	-0.00102009	-0.000837477	-0.0113758
-0.0105189	0.00410454	0.0440898	0.03271	0.0915201	-2.30756e-05	0.010524	-0.00183841	0.0106311	0.00750542	0.0576601	0.00330133	0.053172	0.132005	0.136854	0.00495093	0.00231271	0.000582383	0.0025559	-0.00239613	-0.000323746	0.0108311	-0.00188185	-0.000523814	-0.00120095	-0.00580049	0.00151061	0.0287967	-0.0502286	0.0762678	-0.0165242	0.00931606	0.0687479	-0.0335132	-0.0145594	0.102141	0.0571974	-0.00702626	-0.00036328	-0.00301321	0.000506699	0.000646678	-3.08031e-05	-0.00123992	-0.00128612	-0.00153473	-0.000714288	-0.000831927	-0.00152632	-0.0106244
0.0503801	-0.000424733	-0.0563225	0.00542372	0.0255638	0.0204215	0.0127928	-0.0129448	-0.00457295	-0.0085206	0.0451871	0.00773019	0.0545108	0.103273	0.186537	-0.0271491	0.0482139	0.00383007	-0.00173792	-0.0213161	0.000507144	-0.00561929	-0.000574915	0.00583508	0.0100994	-0.0078403	0.00320442	0.107569	0.0761194	0.0999473	0.0454399	-0.0106532	0.0427316	0.106258	0.0435269	0.0604921	0.0696554	-0.000912204	-0.000784474	0.000594322	0.000838297	0.00084966	-4.9381e-05	-0.0003235	0.00111546	-0.00155705	-0.0029749	0.00075912	0.000969416	-0.00761424
-0.037663	0.0045223	0.0261151	0.0138849	0.0669802	0.0177882	0.0027975	0.00313957	-0.00614618	0.00428488	0.0127519	0.0164857	0.00447081	0.089853	-0.174315	0.00362414	0.0508588	0.00186424	0.00156946	0.00364641	0.000307499	0.0115578	-0.00181851	0.0108606	0.0215148	-0.00305922	-0.0124615	0.122698	0.103583	0.100324	0.0501759	-0.00881148	0.0779392	-0.0169931	0.0493072	0.159399	0.0708614	0.00851186	0.000121658	-0.000317136	0.00809901	-0.0153962	-4.10931e-05	-3.2423e-05	-0.006468	-0.000700715	-0.00109298	0.000630138	-0.00120781	-0.00690874
-0.0203078	-0.00820334	-0.0173334	0.0340543	0.0357209	0.00482634	0.0130086	-0.0234558	-0.00828825	0.00572651	-0.00366369	0.0220338	-0.0291437	-0.181711	0.187913	-0.0316425	-0.0825754	-0.0137269	0.0118287	-0.00554553	-0.00221695	-0.00864966	0.0196187	0.00111291	-0.00939915	-0.0113212	-0.00661969	-0.0418623	-0.0371769	-0.0278013	0.00227662	0.00581955	0.00415397	-0.0277927	-0.0243048	0.0706261	-0.039684	0.000665585	0.000218114	-0.00412289	0.000224209	-0.00139478	0.000100668	2.02492e-05	0.00453094	-0.00169289	-0.00106064	-0.00105261	0.00029798	0.00791978
-0.00373255	0.00321675	0.0231712	-0.041745	-0.0735805	-0.0154493	-0.00395423	0.0140764	-0.0121925	-0.0422575	-0.024116	-0.0227451	0.000755291	-0.145679	-0.143173	-0.00582197	0.00273944	0.00663085	-0.00320367	-0.011352	-0.00269869	0.0198089	0.0347013	0.00211288	0.0390274	-0.0315357	-0.00133359	-0.0399814	-0.0512307	0.0975527	-0.0125956	0.0101942	0.0117968	-0.0244421	-0.00444567	0.0584005	0.0533167	0.000748431	0.000315402	-0.00180426	0.000833266	-0.000940153	5.52775e-05	-0.000280855	0.00094922	-0.000216569	-0.000799507	1.10661e-05	-1.02231e-05	0.012511
-0.00264301	0.00447258	0.0183687	0.0177084	-0.0491074	-0.00247283	-0.00767804	-0.0102109	0.00449612	0.00735888	-0.0356812	0.00331041	0.0010921	-0.0598457	-0.14397	0.00358115	0.00480088	0.00208123	0.00110009	0.0114979	-0.00247389	-0.00338653	-0.00038607	0.00230313	-0.000767851	0.00349047	-0.000912945	0.145466	0.170312	0.0867245	0.0715515	0.00596278	0.0100311	0.00323632	-0.00225015	0.102116	-0.0168359	0.00355717	0.000371311	0.000571341	0.00028076	-6.95254e-05	2.021e-05	-0.000302775	0.00328735	-0.00197997	0.00143089	-0.000859312	-0.00272944	-0.014584
-0.0357733	0.00408365	-0.0182717	0.057089	0.094466	0.0321144	0.00537741	-0.00112941	-0.023927	-0.00855174	0.114575	0.0106965	0.0104451	-0.0432606	0.0999649	0.00344438	0.0002334	-0.00440726	-0.0025244	0.00231892	8.09568e-06	-0.00382665	-0.00100734	-0.00851011	-0.00228027	-0.00773202	0.000203282	0.0498863	-0.0361502	-0.0317806	-0.0057445	0.00274209	0.00270155	-0.0297099	-0.0252016	-0.0912926	-0.0234791	0.00522139	0.000147983	-0.00183407	-0.00189887	-0.00109536	1.96716e-05	-0.000509522	0.00282467	-0.00285218	0.000159005	-0.000752251	-0.00100346	-0.0103464
-0.00289254	0.00302694	0.0521335	0.0423863	0.060658	0.0108205	0.00614379	0.013938	0.00612877	-0.0467688	0.00762833	-0.0188219	-0.0288243	-0.211199	0.256921	0.00520749	-0.00111392	-0.000375771	-0.00303486	0.000667075	0.000114117	0.0186768	-0.00374798	0.0025549	-0.000486969	0.0210065	2.82256e-05	-0.0167032	0.0141259	0.068601	0.0206603	0.0059489	0.0847361	-0.0284536	-0.0157702	0.0992855	-0.0249651	0.00291777	0.000149788	-0.00355702	0.00201947	-0.000340004	-0.00010658	-0.00107536	0.00200407	0.00105786	-0.00146267	2.5894e-05	0.0174406	0.00974557
0.0664494	-0.000695458	0.00341893	-0.0364311	-0.0424279	0.00309536	0.0161399	0.0115395	-0.00246567	0.00395023	-0.00705416	0.00484301	0.00356251	-0.123157	-0.124971	0.00497652	0.000927763	-0.000701173	0.00394021	0.00102565	0.0546075	-0.00294545	0.0461517	0.0122592	0.000140844	-0.0245466	-0.00119832	-0.0473078	-0.0575284	0.0101227	0.0206956	0.00784033	0.0438316	0.0351044	0.0422108	0.162316	-0.0303837	-0.00663066	0.000904581	-0.000514035	0.000981777	0.00058638	-0.000149766	-0.000731419	0.00273525	-0.00074072	-0.000435637	0.0023449	-0.00162261	0.010422
0.0332188	0.002982	0.0141349	-0.0342611	-0.0105247	0.0750275	0.00479467	0.0085808	7.24643e-05	-0.00213045	0.0229077	0.00100407	0.0485242	0.130399	-0.0239013	0.00518284	0.00491785	0.00219712	0.00055606	0.000986285	0.00161548	0.0172811	0.0135271	0.00234775	-0.00194449	0.0175501	-0.003856	0.109432	0.10865	0.118987	0.0254555	-0.00309	0.00742328	-0.0203373	0.037789	0.130163	0.058916	-0.00797257	0.000268522	-0.00263694	0.00100128	0.00059989	3.23311e-05	-0.000569436	0.00329256	0.00145172	-0.000322235	0.00115875	-0.00112724	0.00956686
0.0548177	0.00161694	0.0274809	0.0289158	0.0313298	0.0225251	0.0158231	-0.00627499	0.0413766	0.0360084	0.0331128	-0.0203386	0.0471582	0.142065	0.183518	-0.0238336	0.00353934	-0.000268539	0.0037032	-0.0163914	0.000378658	0.0141561	-0.00130812	0.00708902	0.00037773	-0.00178919	0.00224245	0.105417	-0.0307438	0.091416	0.033712	-0.00955883	0.0495088	-0.0173453	0.0476178	0.152052	0.0711252	0.00708697	-0.000142375	-0.000638105	0.00209498	0.00034222	-4.9381e-05	-0.000296238	0.000324055	-0.00128515	-0.00189313	9.65957e-05	-0.000358991	-0.00621837
-0.0219571	0.00264417	0.054365	0.0332025	0.0748378	-0.0210419	-0.00985759	0.00458269	0.023905	-0.0231959	0.00802656	-0.00192993	-0.0548401	-0.216743	0.114499	0.00474695	0.0011964	0.00147094	-5.35444e-06	-0.0029204	-0.00213877	-0.00135906	-0.00188738	0.00238591	-0.00216102	-0.00603794	0.00343147	0.120991	0.157574	0.00901161	-0.0223585	0.00587171	0.062935	-0.0090347	0.0496984	0.0724197	0.0828064	-0.0144537	-0.000142305	-0.00170438	0.00239753	0.000506719	-4.04843e-05	0.000171362	0.00354086	0.000202771	-0.000558875	-0.00176648	-0.00358467	0.015377
-0.0440215	-0.00129043	-0.0431	0.0180994	0.0221199	-0.0169343	0.00443196	0.00741444	-0.00342767	0.000532108	0.0453917	-0.014603	0.0256965	0.064462	0.0286942	0.00403644	0.00302605	0.0052142	0.00468153	-0.000522249	-0.000823683	-0.00348226	0.0342567	0.00198506	-0.00145889	-0.00441224	0.00244824	0.095103	0.124405	0.134335	-0.0214054	-0.00481588	0.0698765	-0.0041969	-0.0109047	0.187364	0.058992	-0.0214827	-0.00108836	-0.00255925	-0.00173116	0.00130703	-2.8561e-05	0.0182573	-0.000437152	-0.00220611	-0.00100848	-0.000603896	-0.000907257	-0.0195535
-0.0146369	-0.00283139	0.0305571	-0.0302216	0.0542327	-0.0127097	0.0126433	0.00909029	0.0276341	0.00346237	-0.00753418	0.0120148	-0.0461826	-0.162292	0.0902667	-0.0680984	0.0820487	0.0170719	0.0100831	0.0110393	0.0276558	0.0072771	0.0335446	0.0219107	0.0197633	-0.0108328	0.0033326	0.1087	0.10879	0.133266	0.0616175	-0.00602852	0.0454318	0.107965	0.0729309	0.144284	-0.0366019	-0.00742608	-0.000265045	0.00323716	0.00769348	0.000155185	-4.29553e-05	0.00480539	0.00153934	0.00372354	0.00699612	-0.0082057	-0.00601309	0.000179977
-0.0455977	0.000266035	-0.0419847	0.0328025	0.00103085	0.0134771	0.00865714	0.0198792	0.0124739	0.014141	0.0356103	-0.00624709	0.0536399	0.044636	-0.0217129	0.0019576	0.0025685	0.000336806	8.69381e-05	0.00183886	-0.000174743	-0.00123704	-9.70028e-05	-8.0117e-06	-0.0028798	-0.00750869	-0.00222044	-0.0525669	-0.0452796	-0.0293859	-0.0134653	0.000762872	-0.029688	0.0179987	0.0684297	0.0393151	-0.0427142	0.0111966	0.000445563	0.000970811	0.00222077	-0.0010486	9.8655e-05	-0.000364935	-0.000560643	0.00140417	0.00138041	-0.00156965	-0.000399518	-0.016669
0.0526367	0.00181389	-0.0166478	0.00206595	0.0319633	0.0224444	0.00890827	-0.0229281	-0.0205389	-6.12426e-05	0.0531946	0.0126475	0.0544834	0.0953436	0.175914	0.00442404	0.00324874	0.00617832	-0.00140736	0.00387899	0.0509756	0.0207877	0.0381095	0.00826036	0.0169898	0.0134927	0.00295792	0.115069	0.081205	0.0924599	0.0344075	-0.0112096	0.04315	0.135748	0.0493016	0.139815	0.0765866	-0.00597773	-0.000452259	-0.000696581	-0.000766706	0.000227131	-4.85433e-05	0.000202058	0.00043292	-0.00110879	-0.00138302	0.000838774	-0.00281993	0.00763055
0.0584395	-0.00303334	-0.00963029	0.0141052	0.0241528	0.035082	0.0201402	-0.0137991	-0.0181661	0.00333406	0.0550082	0.0176399	0.0421814	0.118475	0.201116	0.00367387	0.00138014	0.012621	-0.00303615	-0.00970978	-0.000761668	-0.00406898	0.0286358	0.00199415	0.000461331	-3.18936e-06	0.00287642	0.118446	0.094662	0.0991391	0.0609776	-0.0114983	0.000532674	0.0153382	0.0336135	0.00959537	-0.0331352	-0.00440679	0.000225466	-0.00117009	0.00201914	-0.000593725	1.174e-05	-0.000554796	0.0018565	0.000678088	-0.000507493	0.000128232	7.18373e-05	0.0135567
-0.00776692	-0.00231231	0.0370201	0.0189357	-0.0202258	-0.0149895	-0.00475569	0.0207886	-0.00169557	-0.00236727	0.052464	-0.00957503	-0.0390971	-0.146159	-0.132797	0.0129316	0.119261	-0.00318609	-0.00272813	-0.00422398	-0.00129998	0.0100697	-0.00230544	-0.00850037	-0.00157941	0.0147688	0.02152	0.127058	-0.0479837	0.0479665	-0.00474254	-0.000954203	0.0513512	-0.0117634	0.0437442	0.158319	0.0581552	-0.0119017	-0.000429807	-0.00461742	0.00143768	-0.000437701	-4.27264e-05	-0.000590194	-0.000927014	-2.13713e-05	-0.000892966	-4.07764e-06	-0.00277726	-0.00893981
-0.0310577	0.000167401	-0.0372073	-0.0284864	0.0512868	0.0252896	-0.00132283	0.00934832	-0.00312101	0.00194691	-0.0136502	0.00184613	0.0347888	-0.0668759	0.0540762	0.00281136	0.00159603	-0.000461047	0.0035139	0.00052424	0.000127522	0.0244696	-0.000342687	-0.000961571	-0.000891539	-0.00363616	0.000249715	-0.028496	-0.0498416	0.0223734	-0.00883293	0.00468568	0.00634063	0.0900797	0.0725101	-0.093381	-0.0215835	0.00372444	0.000676507	0.00083141	-0.0131366	0.000253055	6.21752e-05	-0.0001164	0.0033992	-0.00227057	-8.10039e-05	0.000417229	0.00101939	-0.0184581
-0.00385381	0.00309973	0.0194163	0.0160141	0.0849108	-0.0300416	0.0136829	-0.00110673	-0.00279202	-0.00129894	-0.0272154	-0.000226736	0.0511561	0.109403	-0.230141	0.00188118	0.00258093	-0.00042374	-0.00288776	0.00278163	-0.000223945	-0.00464554	-0.00406904	0.00023044	-0.00205224	0.000882082	0.00625359	-0.045924	-0.0501539	-0.0171321	-0.0142142	0.0205772	0.0770725	-0.0188688	0.0942837	0.0857554	0.0574717	0.00223821	0.000731357	0.0115345	0.00225365	-0.00157689	-0.000107226	0.000264263	-0.00294132	0.000258525	0.00184234	0.00190589	-0.000641355	-0.00534177
-0.0444183	0.000195267	0.0120899	0.0385209	0.014395	-0.0180119	0.000907118	-0.00249754	-0.00312943	-0.00180841	-0.00893144	-0.00508523	0.0459142	0.114572	0.193109	-0.0275989	0.0500793	0.00258427	0.0133135	-0.00768509	0.0483017	0.0162634	0.0277096	-0.014267	0.0256351	0.00545412	0.00606614	0.0877202	0.0888702	0.122215	0.0094777	-0.000559514	0.0605812	-0.0145966	0.0345506	0.154125	0.070071	0.0047951	0.000226672	-0.00465846	-0.000518086	2.45197e-05	-4.35641e-05	-0.000438634	0.0246996	-0.00274104	0.00018903	0.000363417	0.0189554	0.0207468
0.0707171	0.0015238	0.058798	-0.0293958	-0.0122597	0.0496589	0.00308142	0.00543433	-0.00553773	0.000996692	0.12078	0.0145938	0.0607866	0.172563	0.023253	0.00354047	-0.000942425	-0.0039539	-0.00060033	0.00421876	3.84556e-05	0.0129462	0.024427	0.0102598	-0.00116378	-0.00612827	0.0228945	-0.0394867	-0.0462027	-0.0202949	-0.0108774	0.0014111	-0.0244307	-0.0178393	0.0613993	-0.0821798	-0.0325907	-0.00306735	0.000544753	-0.00012892	0.00152858	-0.000488306	0.00010308	-0.000225336	0.00468563	4.97028e-05	0.000732816	-0.00217333	-0.000876896	0.0119276
-0.0182877	0.00345047	0.0431155	-0.0172167	0.0562211	0.0659802	0.0169826	-0.0148689	-0.0270799	0.00543656	0.0479499	-0.016996	0.0403311	0.0961351	0.203645	0.0137449	0.0695289	0.00616771	0.00446027	-0.0166207	0.000720418	-0.00337597	-0.00182459	0.00607646	0.0215472	-0.0224045	0.00580184	0.118704	0.0902525	0.0252886	0.00652527	-0.0470401	0.0448982	0.00960355	0.022909	0.15337	0.0830537	-0.00071876	0.00032688	-0.00118731	-5.65939e-05	0.000540127	-2.8561e-05	6.94555e-05	0.000995453	-0.000757596	-0.00159476	0.000734246	1.12286e-05	0.00640581
0.062132	0.00536557	0.0528547	0.0341781	0.0925199	0.000539918	0.0133381	0.00294977	0.00384707	0.00232822	0.0804915	0.00334647	0.0171894	-0.171204	0.122099	0.00579532	0.00119978	-0.00279598	-0.000341296	0.00131466	-0.00160512	0.0208918	-0.0020001	-0.00130543	-0.00170256	-0.00794001	0.000897406	0.11212	0.145028	0.0709997	-0.0115699	0.00799666	0.0570254	0.00578508	-0.00658945	0.0919721	0.0721121	-0.00574464	-0.00025618	-0.00340818	0.000687886	0.000684689	-4.85433e-05	-0.00086112	0.000476687	-0.0018696	-0.00166365	-0.000737409	-0.00166367	-0.011499
0.0647787	0.00143315	0.0184696	0.0273672	0.0446663	0.0368083	0.0182041	-0.0104274	-0.00639749	0.0267121	0.0531717	-0.00303215	0.0658329	0.142663	0.193261	0.00382531	0.00229687	0.000207459	0.00640829	-0.0136433	-0.00024262	0.00702813	-0.00196478	0.000348034	0.0325898	0.0285698	-0.0043379	0.0442055	-0.00692575	0.0144627	-0.00955296	-0.00414531	0.0506836	-0.018126	0.0531336	0.0798693	0.0652891	-0.00300146	-0.000237636	-0.00163868	0.00135989	-0.000151373	-4.85433e-05	0.000238579	0.00113445	0.0010546	0.000616106	0.000372553	-0.000765794	0.0118062
-0.0455635	0.00836462	-0.111437	-0.0128861	0.0378859	0.0117092	0.00936621	-0.0220794	0.0180959	0.00643004	0.0252862	0.0127061	0.0432911	0.142884	0.196851	0.0045657	0.00113715	0.00318639	0.00732882	0.00389772	-0.000377044	0.00831061	-0.00164684	-0.00145381	-0.00119274	-0.00367343	0.00225047	0.0373518	0.0975258	0.0677507	0.0178916	0.00748893	-0.0336703	0.0471976	-0.0133962	0.191562	0.0769417	-0.00730767	0.000252394	-0.00139295	0.0017815	0.000132193	2.04078e-05	-0.000663937	0.000944126	-0.000242832	-0.00146641	-0.00176937	0.00221264	0.00984214
0.0513382	-0.00165836	0.0138318	0.0193398	0.0999694	0.0135249	0.0235856	-0.0185908	0.0323726	-0.0243834	0.0115645	-0.0101953	0.00448837	-0.0338935	0.230025	-0.000518179	4.54147e-05	-0.00593434	0.00512859	0.00204973	0.00102004	-0.00730527	-0.0076955	-0.00463109	-0.00186012	0.0132653	0.00553665	-0.047273	0.0324482	-0.0180367	0.0132801	0.00278338	-0.0271158	-0.0229566	-0.0267227	-0.0864951	-0.0354485	0.00233987	-0.00729956	0.0045645	-0.0179081	0.000156717	6.79455e-05	-0.000924362	0.00464716	-0.00158181	0.000283637	0.00057417	-0.000123162	-0.0194231
0.0177656	0.0050743	0.0238815	-0.0160673	-0.0687623	-0.0155145	-0.000753469	-0.0140952	0.00163056	-0.00328558	-0.0270539	-0.0112007	-0.0280268	-0.11125	-0.124126	0.00331969	-0.0018044	-0.00120618	0.00909718	2.56277e-05	0.000191428	-0.0048627	-0.00449313	-0.00664685	-0.00743492	-0.00311343	-0.00449231	-0.0387948	-0.0422746	-0.01089	-0.00478658	0.00166198	-0.0191623	-0.0348622	-0.0181887	-0.0592411	-0.0258744	-0.00209791	-0.0017533	-0.00270833	-0.00110456	-0.000417429	-0.00013931	-0.00145637	-0.00351009	-0.00284993	8.35201e-05	3.11415e-05	-0.00659483	-0.000720569
0.0179623	0.00453256	0.0243424	-0.0231869	-0.0856566	-0.0256878	-0.0390745	0.00466492	0.00536178	-0.00402904	-0.0664824	-0.00596311	-0.0281834	-0.123709	-0.0832943	0.00221366	-0.00162372	-0.00328393	0.00274023	0.00113669	-0.000546426	-0.0045415	-0.0029802	-0.00803914	-0.00656623	0.00248142	-0.00417548	-0.042175	-0.0487582	-0.00881193	-0.000674045	-0.00173818	-0.0212773	-0.031811	-0.020279	-0.0608444	-0.0272744	-0.00973897	-0.0029035	0.000429508	-0.0014607	0.00828554	-0.000116599	-0.00152477	0.0016574	-0.00212847	0.000450208	-8.95784e-05	-0.00155676	-0.00219393
0.0315317	0.00340826	-0.0196068	-0.0179019	0.0879934	-0.00321338	-0.00724629	0.00496086	0.00195469	0.00525886	0.0149123	0.0229596	-0.0375041	-0.127538	-0.121691	0.00313957	-0.00161055	-0.00225844	0.0137547	0.00207651	0.000266599	-0.00612949	0.000325073	0.0192504	-0.00496523	0.00270667	-0.00363417	-0.0440967	-0.0412187	-0.0111293	-0.00310462	0.000380027	-0.0199345	-0.0327177	-0.0268792	-0.0793861	-0.0228359	-0.000195759	-0.0032935	0.00099831	-0.00158885	-0.00139542	-9.31554e-05	-0.00105973	0.00392065	-0.00418379	0.00167164	0.000424485	-0.00282283	0.00129673
0.0245383	-0.0033118	0.0158774	-0.0106061	-0.0727415	-0.0133002	-0.0059539	0.00786149	-0.00764055	0.00185616	-0.0504521	-0.00910109	-0.0264341	-0.112606	-0.113742	0.00435868	-0.00199058	-0.00242505	0.00933534	-0.00073401	5.26065e-05	-0.00714525	-0.00157167	-0.00735219	-0.00585378	0.000240189	-0.00385329	-0.0430676	-0.0419472	-0.00969855	-0.00456757	0.000831524	-0.0222826	-0.0344157	-0.0199353	-0.0639085	-0.0271563	-0.000569799	-0.00210742	0.000344724	-0.00102762	-0.00102308	-8.00753e-05	-0.000957131	0.00214244	-0.00173754	0.000185463	5.18161e-05	-0.00121961	-0.00335485
-0.0425773	0.00451544	-0.0273229	-0.00832876	-0.0212057	-0.028339	-0.0025285	0.0131141	-0.00114804	0.00722266	-0.00647857	0.00482677	0.017115	0.0707169	0.155783	0.00170763	-0.00211963	-0.00436364	-0.0281164	-0.000671215	0.000459191	-0.00699648	-0.00155005	-0.00515439	-0.00358627	0.00195806	0.00111308	-0.0646724	-0.0513618	-0.0183613	-0.0130153	-0.000955418	-0.0204877	-0.0284084	-0.0233683	-0.0928404	-0.0276423	-0.019279	-0.00133311	-0.0115635	-0.000962259	-0.00234537	-0.000131343	-0.000885726	0.00586211	0.0020085	-0.000708682	0.000149173	-0.00401053	0.00346114
-0.0611893	-0.00243326	-0.0206996	-0.0109479	-0.0519872	-0.0197824	0.00389736	0.0180312	-0.0320157	-0.00806178	-0.0622185	-0.00967671	-0.025744	-0.096178	-0.125046	0.00312092	-0.00224819	-0.00238858	0.00679985	-0.00352521	0.000267368	-0.00492581	-0.000207169	-0.00728901	-0.00445646	0.00157623	-0.00554835	-0.0407978	-0.0430167	-0.0116497	-0.00253836	-0.00335063	-0.0230324	-0.0313634	-0.0214714	-0.0725907	-0.0226358	-0.00292669	-0.002392	-0.000239264	-0.00093745	-0.000683163	-0.000140886	-0.00185474	0.00241578	-0.000364392	0.000117652	-8.57633e-05	-0.00114853	-4.69202e-05
-0.0767656	-0.0029502	0.0149649	-0.0191507	-0.0667974	-0.0277287	-0.00547587	0.00501979	0.00931998	0.00207758	-0.0305333	-0.00294687	-0.0373153	-0.0960654	-0.120336	0.00245286	-0.00139872	-0.00301598	0.00729575	-0.00265597	3.69019e-05	-0.00203063	-0.00380651	-0.00627191	-0.00499128	4.1009e-06	-0.00390721	-0.0382133	-0.0381762	-0.0105345	-0.00184928	0.000327851	-0.0212776	-0.0284717	-0.0198048	-0.0636486	-0.0281258	-0.00271085	-0.0022487	-0.003303	-0.00162734	-0.0100553	-7.33008e-05	-0.00201008	-0.00646731	-0.0081296	0.00136669	0.000226137	0.00134794	0.0025645
0.0271444	-0.00314447	-0.0238502	-0.00909825	-0.0921438	-0.021449	-0.00208803	-0.0128989	0.00917297	0.00745491	0.00616834	0.00319613	0.0123607	-0.0249141	-0.124643	0.00187263	-0.0020096	-0.00183245	0.0114053	0.00297813	7.6967e-05	-0.00878072	-0.00254258	-0.00810649	-0.00591108	-0.00395183	-0.00452972	-0.050283	-0.0410949	-0.00620312	-0.00559322	-0.000279692	-0.0230136	-0.0350319	-0.0163852	-0.0750849	-0.0292898	0.00232235	-0.00238433	0.00255198	0.0297788	0.00112404	-0.000147892	0.00124215	0.0010966	-0.00351959	-0.00191377	0.000198926	-0.00290107	-0.00535971
-0.144591	-0.00317924	0.0226757	-0.0244897	-0.0758995	-0.0272142	0.0063816	-0.0125487	-0.0192045	0.00637122	-0.0534039	0.000307865	0.0133628	-0.087715	-0.126673	0.00269482	-0.00177324	-0.0053691	0.000690424	-0.00249534	7.84688e-05	-0.00782089	-0.00571294	-0.0102583	-0.00631438	-0.00551636	-0.00117443	-0.0372677	-0.0440765	-0.0103909	-0.00261911	-0.000467858	-0.0240925	-0.032152	-0.0192616	-0.0731077	-0.026964	-0.000409712	-0.00206435	0.000826906	-0.000206016	0.00148035	-6.40587e-05	-0.00123971	0.00285691	-0.00306971	-0.0219854	-6.41016e-05	0.000806524	-0.004415
0.0282412	-0.00255425	0.0159409	-0.0142161	-0.0818907	-0.0151475	0.00317	0.0149465	-0.00164537	0.00108894	-0.0542639	0.00544191	0.0147215	-0.115895	-0.117819	0.0039885	-0.00163881	-0.0015937	0.00901221	-0.00102235	0.000179549	-0.00728464	0.000260784	-0.00641325	-0.00487384	-0.00137859	-0.00398066	-0.0391808	-0.0429758	-0.00930646	-0.00189838	0.00293441	-0.0203515	-0.0317956	-0.0188372	-0.0632019	-0.0252226	-0.000510287	-0.00176162	0.000170039	-0.00165046	-0.0013566	-9.53805e-05	-0.000214048	0.000139696	-0.0023284	0.000101487	-0.000142586	-0.00159391	-0.000868569
0.018077	0.00545451	0.0178587	0.00180142	-0.0679815	-0.0195251	-0.0234957	0.00414654	0.00207153	-0.00406841	0.0173642	0.00368811	-0.0327304	-0.109085	-0.104243	0.00372901	-0.00158287	-0.00169143	-0.0453485	-0.00314399	8.18983e-05	-0.00337511	-0.000144564	0.016437	-0.00412015	0.00352351	-0.000232897	-0.0426896	-0.0423962	-0.00914649	-0.00139166	0.00340719	-0.0226435	-0.0281056	-0.0277259	-0.0590336	-0.0247417	-0.00369433	0.0112664	0.00103385	-0.00284369	-0.00761811	-8.31037e-05	-0.00112492	-0.00107944	-0.00716696	-0.000138165	0.000144641	-0.00345069	-0.00131663
0.0198032	-0.00255425	0.0148444	-0.0158993	-0.0875	-0.0160642	-0.0101766	0.00633189	0.00412441	-0.00315862	-0.0328364	-0.0120374	-0.0232832	-0.111908	-0.11791	0.00446066	-0.00183311	-0.00159886	0.00920843	0.000291182	0.000173838	-0.00466683	-0.00117413	-0.00684577	-0.00502699	0.00125689	-0.0139638	-0.0423372	-0.0420191	-0.00846839	-0.0048529	0.000971826	-0.0209311	-0.033294	-0.0192211	-0.0564513	-0.0236301	-0.000291301	-0.00170836	9.69337e-06	-0.00120872	-0.00113551	-9.15606e-05	-0.000291798	0.00159763	-0.000912095	0.000366982	5.73543e-05	0.000352318	-0.00287103
0.0160157	0.00449894	0.0164079	-0.0126734	-0.0817245	-0.0160775	-0.000929636	0.00581107	0.00203746	-0.00205925	-0.0651976	-0.0116584	-0.0312401	-0.107661	-0.112712	0.0036288	-0.00169967	-0.00177452	0.00926153	-7.08448e-05	0.000129938	-0.00355379	-0.00155805	-0.0062894	-0.0046341	0.00265432	-0.0105523	-0.0433241	-0.0449706	-0.00905855	-0.003035	0.00144353	-0.0196489	-0.0308493	-0.0187435	-0.0570378	-0.0232119	-0.00216387	-0.00201278	0.00440321	-0.00150393	-0.00111298	-7.68454e-05	-0.000318564	-0.000789836	-0.00123344	0.00110286	-0.0018366	0.000858719	-0.00510456
-0.0433306	-0.00325518	0.0197705	-0.0103257	-0.0558704	-0.0197594	-0.0425854	0.00243233	-0.0141686	0.00355206	-0.058433	0.0068844	-0.0268378	-0.103866	-0.120302	0.00143191	-0.00166566	0.0134783	0.00477363	-0.00263476	0.000153994	-0.00789699	-0.00388137	0.016895	-0.00697404	0.00386	-0.00527173	-0.0394478	-0.0394764	-0.0143223	-0.00269433	0.00731766	-0.0204474	-0.0406005	-0.0283828	-0.0652338	-0.0193576	0.00524148	-0.00171429	0.000893106	-0.000365149	-0.00203129	-0.000233355	-0.00171524	-0.000664525	-0.0031849	-0.0202909	0.000208257	-0.000232058	-0.00240864
0.0388248	-0.0038731	0.0249557	-0.0463742	-0.104606	-0.0132045	-0.00213874	0.01308	-0.00441307	-0.0106586	-0.0612058	-0.00952921	0.0168961	0.0656087	-0.159532	0.00365883	-0.00161518	-0.00213877	0.00462886	0.0010378	2.64392e-05	-0.00723193	-0.0011176	-0.00528657	-0.00233613	0.00206854	-0.00226889	-0.051366	-0.0568716	-0.0112136	-0.0012587	0.000302111	-0.0225329	-0.0242045	-0.0186874	0.0471726	-0.0200326	0.0102027	-0.00282065	0.00126882	-0.000540239	-0.00237414	-7.3524e-05	-9.37634e-05	0.00168646	-0.00281102	0.00154044	-0.00456612	0.018806	-0.00361384
0.0138166	0.00418584	0.0148288	-0.0413985	-0.0342207	-0.0306782	-0.0143816	0.00613301	-0.00564566	0.00198521	-0.0456582	-0.0216342	-0.0424013	-0.119368	-0.119121	0.000140558	-0.00155547	-0.00274147	0.00343173	-0.000876079	0.00014773	-0.00834113	-0.00640337	-0.00893988	-0.00979312	0.00146308	-0.00358327	-0.0483968	-0.0484203	-0.0118617	-0.0136959	-0.00146307	-0.0219388	-0.0294684	-0.0211533	0.052574	-0.0282573	-0.00888045	-0.0022283	0.00118965	-0.00200209	-0.00164043	-7.67701e-05	-0.00138292	0.0020675	-0.00323415	-0.000580232	-0.00013005	-0.00281493	-0.00315813
0.0186986	-0.00297268	0.0154967	-0.00480412	-0.0557239	-0.0117762	-0.0251731	0.00486435	0.00314685	-0.0030007	-0.0459615	-0.0103053	-0.0228458	-0.105818	-0.116331	0.00454453	-0.00217525	-0.00181516	0.00961838	0.000224401	0.000126331	-0.000538327	-0.00150849	-0.00677776	-0.00612338	0.00518588	-0.00558731	-0.0393239	-0.0400788	-0.010653	-0.0036608	-7.82306e-05	-0.0230206	-0.0316909	-0.019348	-0.0548817	-0.0241245	-0.000251891	-0.00244301	0.00054431	-0.000906994	-0.000263141	-7.68454e-05	-0.000739512	-0.00529109	-0.00284458	0.00114138	0.000208303	-0.00411242	-0.00145688
0.0145976	-0.00314131	0.0121547	-0.0122272	-0.0575058	-0.0217583	-0.0284928	0.00609458	0.00553208	-0.0045116	0.040268	-0.00834026	-0.0314549	-0.106574	-0.105024	0.00296569	-0.00187828	-0.00215919	0.010416	-0.00302798	4.6949e-05	-0.00728481	-0.00216487	-0.00757744	-0.00537186	0.00140208	-0.00292115	-0.0425297	-0.0444057	-0.00914718	-0.00483449	0.00361262	-0.0199807	-0.0281996	-0.0179658	-0.0582917	-0.0200625	-0.00317787	-0.00194368	5.36197e-05	-0.0012814	-0.00105489	-8.63266e-05	-0.00116366	0.00174742	-0.00158474	0.000676386	2.60027e-05	0.000584112	0.00279448
-0.0209635	-0.00195489	0.0135091	-0.0283936	-0.0286604	-0.0144631	-0.00220134	0.00896827	-0.00860548	-0.0318767	0.0968881	-0.000464202	-0.0377652	-0.107584	-0.10644	0.000537542	-0.00148794	-0.000359028	0.00617315	0.0126705	0.000178066	-0.00508804	0.00154908	-0.00796537	-0.00536699	-0.00118124	-0.00281278	-0.0492658	-0.0429201	-0.0124072	-0.00249385	0.000395064	-0.0192536	-0.0282451	-0.0217825	-0.0743209	-0.0271733	-0.00490935	-0.00222211	0.000435029	-0.000701949	-0.000955084	-8.88994e-05	-0.001711	0.00178358	-0.000943982	0.000312889	-0.000157916	-0.000962781	-0.00375496
-0.0616065	-0.00323918	-0.0216034	-0.00836564	-0.0343201	-0.00550338	-0.0138149	0.000835824	0.0132754	0.00956374	-0.041602	-0.00456034	-0.0410443	-0.116286	-0.112875	0.00103984	-0.00160962	-0.00210107	0.006602	-0.00200285	-0.000430593	-0.00610265	-0.000214052	-0.00752513	-0.00458968	-0.0037588	-0.0020411	-0.0471372	-0.0459647	-0.0114803	-0.00111225	0.000771227	-0.0242309	-0.0297391	-0.0261853	-0.0671222	-0.0304859	0.00184098	-0.00272948	-4.33004e-05	-0.001293	0.00156689	-0.000115115	-0.0011014	0.00266877	4.69062e-05	-0.000221382	-0.000104122	0.000326402	0.000285348
-0.00998104	0.00438581	0.0329989	-0.0424324	-0.0867164	-0.0235885	-0.00554364	-0.00259943	0.00780868	0.00244911	-0.0550926	-0.017131	-0.0261951	-0.101934	-0.121192	0.00208865	-0.00148919	-0.00205657	0.00603495	0.00118641	0.00021918	-0.00479019	-0.00546276	-0.0101845	-0.0035035	-0.00424783	-0.00473799	-0.0432968	-0.0411146	-0.0095312	-0.00155822	-0.00378903	-0.022187	-0.0255593	-0.018532	-0.058785	-0.024192	0.000989612	-0.00242028	-9.7114e-06	0.0301316	-0.000341428	-7.67175e-05	-0.000441725	0.00310786	-0.000731121	0.0010015	-0.000341726	-0.0010199	-0.00273962
0.0592915	-0.000961764	-0.0240638	0.00257749	0.0991964	-0.00902595	-0.00997111	0.00952098	-0.00362813	0.00616668	0.00360032	0.0066341	-0.0497048	-0.131329	0.0636535	0.00378208	-0.00179149	-0.00254703	0.0080116	-0.000294849	0.000405348	-0.00823536	0.000554393	-0.0071648	-0.00475461	-0.000967731	-0.0058553	-0.0497058	-0.0433807	-0.0135469	-0.00374441	-0.000100166	-0.0207523	-0.0302753	-0.0210945	-0.087596	-0.027506	0.00200398	-0.00177931	0.000854897	-0.00147928	-0.00155888	-0.000101209	-0.000493163	0.00255473	-0.00252417	-0.000464958	6.47561e-05	-0.00422286	0.00119208
-0.0143475	0.00472406	-0.0157312	-0.0186252	-0.0811688	-0.0129724	0.0058384	0.0183757	-0.000605359	0.00303645	-0.0574135	-0.00848561	-0.0265347	-0.107088	-0.111306	0.00312968	-0.00168802	-0.00174901	0.00869127	0.000419349	1.65197e-05	-0.00513734	-8.13274e-05	-0.00661968	-0.00442847	-4.63644e-05	-0.00404904	-0.0454689	-0.0469681	-0.0100502	-0.00345132	0.000614494	-0.0216347	-0.0301588	-0.0196907	-0.0654548	-0.029448	0.00520566	-0.0027834	4.76494e-05	-0.00119705	-0.00116994	-9.47905e-05	-0.000525434	0.00167839	-0.00136128	-4.05081e-07	5.32149e-05	-0.00154612	-0.0035657
-0.016936	-0.00387223	0.0123139	-0.0108717	-0.0668896	-0.0193133	-0.0270527	0.004691	0.0124497	0.00423823	-0.0659747	-0.011951	-0.0257585	-0.114157	-0.110326	0.00365249	-0.00214258	-0.00184683	0.00833136	-0.000996631	0.000170164	-0.00352325	-0.00184087	-0.00710385	-0.00595077	-5.80501e-05	-0.00317135	-0.0429843	-0.0423248	-0.0104909	-0.00519724	0.00129262	-0.0220692	-0.0355793	-0.0198211	-0.0598801	-0.0239714	-0.00310901	-0.00206841	-3.02103e-05	-0.0012362	-0.00056466	-9.14604e-05	-0.000837811	0.00201606	-0.000249889	0.00128151	-0.000556587	-2.29511e-05	0.00110729
0.0154561	0.00443339	0.0237508	-0.0141573	-0.0657112	-0.0232333	-0.00474616	0.00318233	0.00256872	-0.00191511	-0.0439351	-0.00103833	-0.0318887	-0.0921372	-0.125347	0.00176163	-0.00178391	-0.00253611	0.00806043	-0.00137348	0.000161402	-0.0015758	-0.00364919	-0.0065324	-0.0061088	0.00185325	-0.00318756	-0.040684	-0.040928	-0.0123402	-0.00139926	0.00241758	-0.0200799	-0.0283508	-0.0180274	-0.0564489	-0.0228317	-0.00106099	-0.00199167	-0.00195839	0.00413901	-0.00036192	-7.68454e-05	-0.00138494	-0.00577964	-0.00557344	0.000720407	0.000172827	-0.00546652	-0.00137326
0.0448731	-0.00231101	-0.0128808	-0.00158857	-0.0411135	-0.0195712	0.00778475	0.0218871	-0.0030058	0.00372856	0.0096773	-0.00926475	-0.0571498	-0.143891	-0.120972	0.00318661	-0.00150006	0.00069212	0.0060471	-0.00126929	-0.000472124	-0.0118486	0.00129201	-0.00733017	-0.00321446	0.00145307	-0.00400099	-0.0138534	-0.0242952	-0.011044	0.00031422	0.00150434	-0.0231792	-0.0287445	-0.0276679	0.054832	-0.0336873	0.0047493	-0.00238837	0.000563587	-0.000589406	-0.00115259	-0.000208919	-0.00109682	0.00235075	-0.00244591	0.000544102	0.000288875	-0.00199633	0.00105944
0.0213258	-0.00132509	-0.0143271	-0.0191418	-0.0124961	-0.0239731	0.0105753	-0.00835846	-0.00378388	0.00407652	-0.0544409	-0.0197463	-0.043702	-0.125954	-0.0437217	0.000597798	-0.0014582	-0.00428431	-0.000954393	-0.00165209	0.000385457	-0.00919061	-0.00234334	-0.00810958	-0.00662655	-0.0033474	-0.00217703	-0.0409631	-0.0458448	-0.0131308	-0.00333432	0.00151077	-0.0223105	-0.0323777	-0.0181636	-0.074109	-0.0283091	0.00115306	0.012119	-0.00353141	-0.000964243	-0.00794255	-7.43972e-05	-0.000702318	0.0151975	0.061712	-0.015439	-0.00042005	-0.00112827	-0.00354221
0.0339441	-0.000861062	0.0287364	0.0641535	0.0798497	0.00122998	-0.00938363	-0.00358241	0.0034019	0.00825591	0.0325106	0.0141957	0.0721968	-0.117734	-0.1418	0.00817873	-0.000894079	-0.000978342	-0.0462817	0.00410778	0.00032394	-0.0095292	0.00145822	0.0329946	0.0952379	-0.00398306	0.00320472	-0.0388642	-0.0468705	-0.0133836	-0.0025077	0.00106375	-0.0210395	-0.0241025	-0.0274682	-0.0786682	-0.0249573	-0.0184406	-0.000608326	0.000175139	-0.00125494	-0.00172893	-0.00011934	-3.06563e-06	-0.00390453	-0.00308241	-0.00278896	1.12341e-05	-0.00269044	0.00138249
0.0411054	0.00449894	0.0168163	-0.0162355	-0.0776372	-0.0159325	0.00376295	0.0179619	-0.0078895	0.00149586	-0.0494037	-0.0164263	-0.0339446	-0.116592	-0.115	0.00316085	-0.00189713	-0.00247913	0.0058641	-0.000674784	0.000176629	-0.00619986	-0.00309394	-0.00691722	-0.00515882	0.000977289	-0.00441062	-0.0420848	-0.0443055	-0.0105518	-0.000867314	0.00149839	-0.0218495	-0.0299955	-0.0196731	-0.0659085	-0.0249282	0.000387541	-0.00182549	0.000156981	-0.00134664	-0.00100373	-8.00753e-05	-0.00107197	0.00228604	-0.00118853	-5.54091e-05	7.71963e-05	-0.00160306	-0.00526312
0.0521254	0.00100244	-0.0187185	0.0387147	0.142067	-0.0158917	0.00145228	0.00192424	-0.0027476	0.0135014	-0.00308131	-0.0457669	0.0160538	-0.138447	0.0600567	-0.0165743	-0.000545124	0.00111284	-0.0419165	-0.0127907	0.000501999	-0.0108253	0.00292109	0.00314	0.00862514	0.0013107	0.0208317	-0.0743893	0.0394624	0.035894	-0.00630918	0.000837259	-0.0247907	-0.0282545	-0.0305505	0.117103	-0.0392706	-0.0177702	-0.00030933	-0.000108166	-0.00183033	0.00140429	-0.000332671	0.000254137	-0.00132539	-0.00738987	-0.00494379	1.7666e-06	0.00124337	-0.0108295
0.0100637	-0.00374299	0.0141939	-0.00932778	-0.0854115	-0.0124521	-0.0302581	0.00305292	0.00177024	-0.00264286	-0.0630536	-0.0108446	-0.0118516	-0.104862	-0.127909	0.00417235	-0.00173791	-0.000787648	0.0104075	0.00122368	0.000171052	-0.00486346	0.000952906	-0.00651651	-0.00485044	5.55102e-07	-0.0039921	-0.0434913	-0.0453646	-0.00841207	-0.00446098	0.0027484	-0.0208938	-0.0305432	-0.0165823	-0.0531231	-0.0195711	0.000992901	-0.00208088	0.000610278	-0.00120167	-0.00177004	-8.09373e-05	-0.000183153	0.00118756	-0.000864901	0.00112874	-0.000171969	0.00822489	0.000864266
0.0230778	-0.00302203	0.0160893	-0.0204627	-0.0691401	-0.0136377	-0.000698505	-0.0117562	-0.00990986	0.00152617	-0.0601295	-0.0119266	-0.0294007	-0.107652	-0.0920878	0.00417102	-0.0019464	-0.00188133	0.00928719	0.00154682	0.000198092	-0.00667388	-0.00332124	-0.00757341	-0.00796836	-0.00109259	-0.00496426	-0.0404313	-0.0390438	-0.00837652	-0.00448226	-0.002311	-0.0202724	-0.0343406	-0.019916	-0.0619231	-0.024265	0.00330449	0.00495509	0.000468857	-0.00118284	-0.000240644	-0.000161181	-0.000862332	-0.00557083	-0.00341826	-0.00137331	-0.000348907	-0.00530459	-0.00177857
-0.0125551	0.0021764	0.0171779	-0.0127795	-0.0756932	-0.0180876	-0.00109371	0.00430179	0.0100671	0.00295948	0.0175194	0.0263983	-0.0297574	-0.0943681	-0.100729	0.00243547	-0.00152032	-0.0026804	0.00879344	-0.00222895	0.000145642	-0.00392235	-0.00179751	-0.00916177	-0.0057764	0.00282756	-0.00312673	-0.0430428	-0.0390086	-0.00918335	-0.00149081	-0.00212484	-0.0196535	-0.0248144	-0.0188327	-0.0627785	-0.0214296	0.00548154	-0.00314642	0.00228813	0.0264165	-0.000829187	-8.98252e-05	-0.000527573	0.0267849	0.0350507	0.00123078	-9.92946e-05	0.00174229	-0.00340074
0.0197368	0.00507472	0.0145478	-0.0229999	-0.0821996	-0.0134739	-0.000906333	0.00481876	-0.0104481	0.00124396	-0.0531722	0.00363013	-0.0319908	-0.116843	-0.110278	0.0048453	-0.00187958	-0.00234181	0.0098605	-8.45978e-05	0.000206881	-0.00485691	-0.00243335	-0.00805079	-0.00584066	-0.00077303	-0.00386541	-0.0433784	-0.0406693	-0.00994719	-0.00455461	-0.000256304	-0.0205997	-0.0349988	-0.0202351	-0.0605457	-0.0261389	-0.00151963	-0.00164085	-6.60391e-05	-0.00157577	9.27402e-05	-9.31554e-05	-0.00057193	0.00248407	-0.00333913	-0.00113809	-0.000193207	-0.00135521	-0.00508518
0.0127835	-0.00055268	-0.0475028	0.0331459	0.0788347	0.029981	-0.0116243	-0.0161971	-0.0057224	-0.0268118	-0.0346097	-0.0325616	0.0163275	0.183851	0.10945	0.00657831	-0.00149566	0.00391054	0.0177152	0.0103076	-0.0240927	0.0130474	-0.0243916	0.0123673	0.048501	-0.0128919	0.00277652	-0.0241495	-0.0468529	-0.0152915	0.030649	0.00351686	-0.0131863	-0.0347395	-0.0196904	-0.106552	-0.0422096	-0.00441237	7.20446e-05	0.00123022	0.0153174	-0.00153018	-0.0011882	0.020066	0.00624929	-0.00333855	-0.00148923	0.000108723	-0.0027774	-0.00920123
0.0193942	-0.00310746	0.0354416	-0.0241351	-0.114209	-0.0119075	-0.00888754	0.00933012	0.00470379	-0.0251561	-0.00372912	-0.00710661	-0.0110736	0.0899059	-0.113651	0.00505113	-0.00167713	0.0031084	0.00881328	-1.36923e-05	0.000161141	-0.00252684	-0.00127137	0.0227259	-0.0040594	-0.00238257	-0.00619199	-0.0430322	-0.00920084	-0.0121892	-0.00882282	0.000452749	-0.0212408	-0.0300559	-0.0198898	-0.0637779	-0.0227462	-0.00125388	-0.00164088	0.000256321	-0.000804167	-0.00150808	-0.00018377	-0.000340652	0.0025886	0.000187672	0.000497955	0.000258582	-0.00303129	-0.00153796
0.0414727	-0.00314977	-0.0315913	-0.00469911	0.146197	-0.0040213	0.0107783	0.0181366	0.00158402	0.00436293	0.00404409	0.00540877	0.00687431	0.0283793	0.175005	0.0042771	-0.00146619	-0.00283214	0.010131	0.00122605	0.000861842	-0.00613596	-0.00214624	-0.00775065	-0.00373563	0.00266111	-0.00119082	-0.0510954	-0.0502693	-0.0124021	-0.0112687	0.00157843	-0.0224141	-0.0329958	-0.0193228	-0.0821889	-0.0302528	-0.00253582	-0.00214456	0.00114964	-0.00175721	-0.00403974	-9.33176e-05	-0.0109367	-0.00598456	-0.00513532	-0.000991264	-0.000718598	-0.00363022	-0.00176963
-0.0169177	0.00435719	-0.023583	0.00214961	-0.0580435	-0.0235582	-0.00134839	0.000495974	0.00896853	0.00334052	0.00525695	-0.00546798	-0.0301411	-0.116519	-0.0283482	0.00249723	-0.0015102	-0.000505419	0.0104685	0.00110223	0.000324752	-0.00567894	0.000803476	-0.00294763	-0.00357064	-0.000172824	-0.00412021	-0.0466703	-0.0412819	-0.0117306	-0.00354679	-0.00246672	-0.0200269	-0.029223	-0.0190322	0.0531019	-0.0269519	-0.0177456	-0.00323001	-0.005913	0.028166	0.00169089	-0.000106442	-0.000982536	0.00643317	-0.000976005	-0.000644347	-0.000278135	-0.00238779	0.00275954
0.00456534	0.000629076	0.0335659	-0.014023	-0.0244354	0.0295348	0.0017651	-0.0145318	0.0110126	-0.0016968	0.00933714	0.00822709	0.0439872	0.183301	0.0332231	-0.0116492	0.000712944	0.00256172	0.0111045	0.0035603	0.00074283	-0.00819109	0.0224851	0.0209321	0.00636448	0.00081411	0.0184197	0.0601555	0.0664652	-0.0136171	-0.0046691	-0.000304886	-0.020695	0.026607	-0.00190697	0.0954547	-0.0519772	-0.0150405	1.28074e-05	0.000210657	0.000874843	0.000617913	-0.000228641	0.0003168	-0.000574272	-0.0032331	-0.00155097	5.05542e-05	0.00341279	0.000916194
-0.0485507	0.00268052	0.039253	0.00141088	-0.0641119	-0.0142635	-0.0069912	0.007159	0.0220842	0.00209176	-0.04472	-0.0155683	0.0541937	-0.100567	-0.088968	0.000929701	-0.00192453	-0.00261082	0.00767287	-0.00497194	0.000223298	-0.00310894	-0.000704428	-0.00633863	-0.00522275	-0.00149501	-0.0051817	-0.0482062	-0.0440621	-0.0119696	-0.00522537	-0.000958786	-0.0210242	-0.0283306	-0.0223165	-0.0673995	-0.0275732	-0.000759225	-0.00247583	-0.000753554	-0.00153248	-0.0152475	-0.000114114	-0.00175653	0.0145933	0.0241646	0.00238945	-0.000241244	-0.00400566	-0.00201703
0.0451808	0.0027123	0.0159723	-0.00472845	-0.124378	0.0926469	-0.0208403	-0.00622867	0.00674392	-0.00126572	0.0637916	-0.000697915	0.0347128	0.239677	0.0370394	0.0086495	0.000248599	-0.00053629	-0.0418188	0.00821718	0.000421019	-0.00813166	0.0256371	0.021607	0.033448	-0.0178698	0.0114117	-0.0546636	-0.0460491	-0.0121059	-0.00672219	0.00147906	-0.0147823	0.0402222	-0.0304432	0.0137737	-0.0352478	0.000810202	-0.00218583	0.000440356	0.000490171	-0.00311717	-3.94128e-05	-0.000486523	0.00537629	-0.00233232	-0.00316066	0.000420916	0.000898893	-0.00231353
-0.0140831	0.00391125	0.0186807	-0.00812064	-0.018524	0.0470842	0.00175082	-0.0019901	-0.0118084	0.00647808	0.00960037	-0.00167062	-0.0323154	-0.117883	-0.12113	0.00218675	-0.00174251	-0.0010402	0.00648328	-0.000903354	0.000230642	-0.00643697	-0.000982637	-0.00904173	-0.00444324	0.00728838	-0.00215488	-0.0562495	-0.0445213	-0.0155626	0.00109955	-0.00137355	-0.0201185	0.0470478	-0.0226056	0.0376957	-0.0302411	0.00342513	-0.000937309	0.000431674	-0.000705954	0.00155713	-0.000129274	-0.000420056	0.000815673	-0.00133494	-0.0018862	-0.000336783	0.00127261	0.00798857
-0.0613516	-0.00609102	-0.017921	0.0172893	0.0825122	0.00167364	0.00423851	-0.00522276	0.00583769	0.00571788	-0.0465218	0.0115247	0.0475313	0.177347	-0.0856137	0.0121661	-0.00129554	0.00149034	0.00712978	-0.00212737	0.00075065	0.0222073	0.00407901	0.0122392	0.0482586	0.00842443	-0.00227799	0.0622366	0.0376653	0.0137031	0.022949	0.00220732	0.0211886	0.065137	0.0369441	0.100823	0.0332405	0.00898049	-0.00016044	-0.000965396	0.000995013	-0.00247417	7.38914e-06	0.000348924	0.00216227	-0.00100134	-0.00195585	0.000341789	0.00256717	-0.00609169
0.0645005	0.00720228	0.02286	0.0649068	-0.026684	-0.0296095	0.0176088	0.00205306	0.00428983	0.00393215	0.0775547	0.0235426	-0.0545657	-0.121641	-0.0820956	0.00873187	-0.00242091	0.00173749	0.00706116	0.00731843	0.000963709	-0.0138058	0.00094975	-0.000402164	-0.00493202	0.00941919	0.00183071	0.0897297	0.155235	-0.0115535	0.0351778	-0.00156614	-0.00468984	0.0478538	0.0106667	0.135332	-0.034785	-0.00937119	0.000186604	0.0032573	0.00166765	0.00177179	-4.22673e-05	0.0022542	-0.0116777	0.0457222	-0.0139743	4.27089e-05	0.00443324	0.00264423
0.0474175	0.00412176	-0.0222979	0.00350845	-0.0850465	-0.0134566	0.00438272	0.012408	0.0055477	0.00632292	-0.0539441	-0.00105217	0.0472451	0.090309	0.0795148	0.00526167	-0.0017023	-0.00364645	0.0105965	0.00288343	0.000195692	-0.00728999	0.00167808	-0.00562558	-0.00344931	-9.09085e-05	-0.0033669	-0.0452858	-0.0569041	-0.0102155	-0.0107899	0.00239186	-0.0227578	-0.0372568	-0.01769	-0.0724504	-0.0289845	-0.00106966	-0.00224476	0.000907551	-0.00147035	0.00128005	-0.000100827	-0.000127008	-0.000288492	-0.00493417	-0.00151541	-0.00028811	-0.0007795	0.00139277
0.00947541	-0.00297032	-0.0256791	0.0830004	-0.0309723	0.0528015	-0.0167285	0.0044837	0.00923482	-0.00249131	0.00137157	-0.0042546	-0.0355085	-0.111403	-0.116087	0.00125505	-0.00124874	0.00184498	0.00880278	0.00103613	0.000437651	-0.00870207	-0.00151064	-0.00663723	-0.00942615	0.000565373	-0.00463223	-0.00530291	-0.0249866	-0.0117976	0.00065264	-0.000499448	-0.0209636	-0.0321933	-0.0271226	0.0473255	-0.039683	0.00879026	-0.00173584	0.000683539	-0.00221803	0.00138678	-0.000178278	-0.000796552	0.00258957	-0.00207422	-0.00140413	-0.000418973	0.000543403	-1.46196e-07
-0.0562671	0.00585975	0.0266448	-0.0152827	-0.0974528	0.000489289	0.00811956	-0.0133456	-0.00181993	0.00595936	-0.0591826	0.00981812	-0.0363093	0.0597923	0.0330256	0.00658518	-0.00209422	-0.000524504	0.0180473	0.00364988	0.00149079	0.0296242	-0.000839415	-0.00463612	-0.0032142	0.00131917	0.0157529	0.0872476	0.0247659	-0.00590821	-0.00626435	-0.00259473	-0.0147862	0.0965907	0.00735143	0.163852	0.123598	-0.0265104	-0.000994865	-0.00012942	0.000945999	-0.0028392	-0.000119717	0.000620873	-0.00191321	-0.00327389	-0.000330499	-0.000611697	0.000332605	-0.00274015
0.0312465	0.00421555	0.0200796	-0.0117766	-0.0329233	-0.0203132	-0.00140062	0.00533341	-0.00156159	-0.0030551	0.0340183	0.0214672	-0.0345322	-0.114592	-0.0873232	0.00399057	-0.00161181	-0.00169894	-0.0429523	0.00353195	0.000350038	-0.00974132	-0.00326266	0.0322454	-0.00521689	0.00180592	-0.00128996	-0.0444261	-0.0425064	-0.00517572	-0.00992476	-0.0014793	-0.0174366	-0.0262783	-0.0244187	-0.054812	-0.0230004	-0.00109566	-0.00245784	8.99635e-05	-0.0011496	-0.00184257	-9.47205e-05	-0.000337433	0.00356479	-0.0031079	-0.00177861	0.00041247	0.00032343	0.000599197
0.0183963	-0.00221054	0.0239903	-0.0309681	-0.0430655	-0.01185	0.00126492	-0.00606257	0.0028746	-0.00367218	-0.0634977	-0.00681818	-0.038023	-0.117911	0.0360625	0.00333112	-0.00167393	-0.00362823	-0.0407042	0.00495779	0.000153226	-0.00771783	-0.00144942	-0.00786209	-0.0019376	0.018076	0.0126257	-0.0453575	-0.0487905	-0.0067102	-0.00230764	3.17691e-06	-0.0196041	-0.0277783	-0.0216317	-0.0634291	-0.0284588	0.00521181	-0.00200863	-0.000392777	-0.00207382	-0.00271081	-0.000139836	-0.000882517	0.00307409	-0.00286525	-0.00202354	0.000119041	-0.00325783	0.00359607
0.0286024	-0.00177797	0.0199278	-0.00911752	-0.053041	-0.0166517	-0.00570963	0.00229142	0.00367642	0.00140927	0.00839543	-0.0125857	-0.0350599	-0.121807	-0.12532	0.00245505	-0.00155311	-9.15431e-05	0.00715237	-0.000901294	0.000338349	-0.00368694	0.000516889	-0.00671405	-0.00442303	0.00365858	-0.0017252	-0.0426056	-0.0495504	-0.00963803	0.00119356	0.00231309	-0.0213645	0.0522725	-0.0200685	0.0419761	-0.0286489	-0.00534706	-0.00206818	-0.000101191	-0.000759	-7.35281e-05	-7.60984e-05	-0.000388004	-0.00834722	-0.00280859	0.000131105	9.02281e-05	0.000999459	0.00139701
0.0717796	0.00821183	0.0184217	-0.0333824	-0.119736	-0.0255079	-0.010382	0.00234644	0.0185842	0.00129127	-0.0681747	-0.00953756	-0.0286755	-0.135331	-0.0820484	0.00675881	-0.00167077	-9.92891e-05	-0.0355999	0.00328796	0.000417632	0.0262448	3.62968e-05	0.00198674	-0.00148445	-0.000328161	-0.00263423	0.113389	0.0439703	-0.00792399	0.00509345	0.00248478	-0.0198667	-0.0271105	0.0161922	0.0271431	-0.0297061	-0.000263754	-0.00119715	0.000140447	-0.000458915	-0.00136565	-7.61029e-05	0.000544671	0.00258178	-0.00250863	-0.00239102	0.000371002	0.000557759	-0.00311212
-0.128283	-0.00228631	-0.0220364	-0.0135636	-0.047222	-0.00454334	-0.00663964	-0.00835918	-0.0293257	0.00979065	0.00915883	0.00581565	0.0491398	-0.113296	-0.0906225	-7.66508e-05	-0.00180119	0.0152994	-0.0378834	0.0137135	-0.000409435	-0.00606637	-0.000160605	-0.0045283	-0.0013923	-0.00143141	0.0140912	-0.050734	-0.0472511	-0.0126952	-0.0101768	-0.000804167	-0.0219934	-0.0269237	-0.027256	-0.0833597	-0.020105	0.00669947	0.00548881	0.00180811	0.00308773	-0.00144991	-0.0011616	-0.00143823	-0.00460618	-0.00679757	-0.00220994	4.62783e-05	-0.0068174	-0.00279316
0.0257664	-0.00260089	-0.025291	-0.0186697	-0.0879214	-0.0161017	-0.00201268	0.0100154	0.00651543	-0.00255256	-0.0376775	-0.0082068	0.0111488	0.040407	0.0847984	0.00257705	-0.0021109	-0.00339532	0.0101355	0.00152976	0.00020382	-0.00615967	0.00146783	-0.00596548	-0.00429046	0.00283517	-0.00208854	-0.0498173	-0.0595898	-0.0120103	-0.00923671	0.00135445	-0.0219458	-0.030274	-0.0205072	-0.0695778	-0.0308379	-0.000897409	-0.00229932	0.000485296	-0.000342723	-0.00207191	-9.2312e-05	-0.000128529	0.000845643	-0.00278913	0.000417084	-0.000388023	0.000142418	-0.00525484
0.0504096	-0.00310675	-0.0280096	-0.0107175	-0.0859235	-0.0154561	-0.00550087	0.00565985	-0.0144024	-0.00624245	-0.0439503	0.00444747	0.0584946	0.0228132	-0.164264	0.00391405	-0.0019945	-0.00307009	0.00648175	-0.000951215	4.72199e-05	-0.0024296	-0.00288634	-0.0039054	-0.0034491	0.00114178	-0.00334608	-0.057657	-0.0554484	-0.0137664	-0.00504315	0.00172666	-0.0218661	-0.033574	0.0192126	-0.0687214	-0.0310599	-0.00033055	-0.00204174	0.00174969	-0.0016163	-0.00140941	-7.13323e-05	0.000929171	-0.00653478	-0.00704222	0.00103417	-0.0015855	-0.00380027	0.00302309
0.0866367	0.00633022	0.0385807	-0.0260188	-0.109184	-0.0154185	-0.0199029	0.00680145	0.00509113	0.0101448	-0.00886525	0.00673755	0.0396847	0.182698	-0.165449	0.00766329	-0.00134718	0.0010248	0.0223047	-0.000155315	0.00070594	0.0262752	0.0307174	0.0240665	0.000740243	0.00424343	-0.00268446	0.106199	0.0180453	-0.00750163	0.00479528	0.00308636	-0.00481027	0.049472	0.00185692	0.00190488	-0.0424085	0.00648248	-0.00159554	0.000298293	-2.17849e-06	-0.00235738	7.24631e-06	0.000713951	-0.000657079	-0.00125134	0.00163553	0.000495352	0.0144533	-0.000154015
-0.0509194	0.00809934	0.0266714	0.094987	0.0685869	-0.000379967	0.0322344	0.000787564	-0.00648779	0.00887873	-0.00370749	-0.0282628	-0.0409437	-0.0353864	0.00551716	-0.0955096	-0.00256156	-0.00175185	-0.0141718	-0.00968206	0.000535942	-0.0183675	-0.009338	0.0103123	-0.0422796	-0.0304791	-0.00281749	0.0585303	0.0187726	0.01355	0.0203746	-0.0113676	0.0378257	0.0596528	0.0435873	0.0788545	0.0254956	-0.0133165	0.000707957	0.0027235	0.00159439	-0.00134633	-0.000106218	0.000359199	-0.00800989	0.0281425	-0.00875539	5.61318e-05	0.0031994	0.00768233
0.0210964	-0.00164037	0.0348839	-0.000222922	-0.0334054	-0.0121508	0.0244241	-0.00715667	-0.00796525	-0.000468982	0.0120588	-0.00164881	-0.0316514	-0.10386	-0.129163	0.00151362	-0.00201701	-0.0117203	-0.0369476	0.00374211	0.000591577	0.034256	0.0164934	0.0286708	-0.00283628	0.000371073	0.000285307	-0.0367901	-0.0261151	-0.00502606	-0.00203331	0.00183059	-0.0220332	-0.0262793	-0.0267999	0.0427786	-0.0301505	0.00896595	-0.00205782	-0.00117471	-0.000700124	-0.00269084	-0.00112002	-0.000215946	-0.000695405	-0.00206085	-0.00239857	-4.84038e-05	0.000581466	-0.00214528
-0.153024	0.00420789	0.0323268	-0.032283	-0.0216829	-0.0316645	0.00598091	0.0194786	-0.0299728	-0.00161568	0.0376694	-0.0155132	-0.0236782	-0.120671	-0.0799975	0.00206437	-0.00157321	-0.00399933	0.00237015	-0.00199548	-0.00054577	-0.00502631	-0.00261205	-0.00551376	-0.00608278	-0.00116331	-0.00471589	-0.042654	-0.0493887	-0.0112986	0.000508567	0.000471912	-0.0215686	-0.0265405	0.0162715	-0.0717337	-0.0287541	-0.00147066	0.0103361	-0.00206979	-0.00156234	-0.00925855	-0.000115041	-0.00182329	-0.00868235	-0.00626757	5.66948e-05	-7.61226e-05	-0.00058424	0.00185789
-0.0705953	-0.00215423	-0.0400236	-0.0170893	-0.0118407	0.0100365	-0.00804773	-0.00667841	-0.0176892	0.00471751	-0.00705983	0.00377907	0.034569	0.0845991	0.0246313	0.00231282	-0.001937	0.00311029	-0.0216934	-0.00259518	0.000949186	-0.00766606	0.00487159	0.00858358	-0.00295241	-0.000588693	0.000776575	-0.0295086	0.0843422	-0.00654406	-0.0110649	0.00174464	-0.0299638	0.0393713	0.00718206	-0.109123	0.131224	0.011601	-0.00118395	-0.000519873	0.000452875	0.000133166	-0.000186094	0.000411404	-0.000141544	-0.00443298	-0.00251729	0.000192212	5.00483e-05	0.0103712
-0.0303286	0.000538049	0.032237	-0.00849541	-0.0454297	0.00640734	-0.0126082	-0.00510181	0.0161429	0.0110603	0.113022	0.000558445	-0.0362264	-0.111781	0.148718	0.00178013	-0.00201344	-0.00424991	0.00504499	0.00258999	0.000687041	-0.00585052	-0.000135491	-0.00878443	-0.00384795	-0.000242022	-0.000768263	-0.0145633	-0.0274923	-0.00911834	-0.00715708	0.00346389	0.0154327	-0.020335	-0.0200063	-0.087528	-0.0380683	0.00208633	-0.00298453	0.000463162	0.00108963	-0.00277004	-0.000169932	-0.00177917	-0.0120293	-0.0303949	-0.000539344	0.00405889	-0.000927247	-4.34639e-05
0.0261371	0.00210153	-0.0214339	0.00103956	-0.0870896	-0.0228682	-0.00593746	0.0143848	0.000641543	0.000782531	0.0649278	0.00865755	0.0148504	-0.0190673	-0.150877	0.00068121	-0.00168443	-0.000680338	0.00962651	0.000623456	0.000445348	-0.0072697	0.000363711	-0.00700442	-0.0042168	0.00479586	-0.000829887	-0.0566774	-0.0460039	-0.0104334	-0.00194249	-0.00328808	-0.0239911	-0.030674	-0.0227171	0.15619	-0.0299273	0.00140204	-0.00186723	0.00126426	-0.00110644	-0.00148893	-9.39408e-05	-0.000937211	0.00151631	-0.00697327	-0.000666058	9.34376e-06	0.00237383	-0.000972919
0.00474453	0.000169062	0.0186261	-0.00178517	-0.10543	-0.0140907	-0.00746559	0.00558435	-0.00503209	-0.00226424	0.0143761	0.00783245	0.0668692	0.236429	0.0666862	0.00528094	-0.00199158	0.000668059	-0.0303854	-0.00344563	0.000654524	0.00681706	0.00305775	0.0248023	-0.0013044	0.0117368	0.000291548	-0.0320439	-0.0634049	0.00308626	-0.000258713	0.000503682	0.0317826	0.0536707	0.00384143	0.0123407	-0.0372437	-0.00222531	-0.00265903	0.000868677	0.000710323	-0.00262317	-0.000158738	0.000204598	-0.00614229	-0.00566713	-0.00241812	0.000729482	0.0016424	-0.0029241
0.0917049	0.00171717	0.0215311	-0.0407057	-0.0337464	-0.0824695	-0.00431368	-0.0163123	-0.0295151	-0.0177699	0.0903042	0.000685312	0.0396772	0.18941	0.176802	-0.000931363	-0.00246397	-0.00363859	0.00887439	0.00639672	0.000785883	-0.010102	-0.00832425	-0.0105604	-0.00860249	-0.000506037	-0.00400905	-0.0763776	-0.0578819	-0.0115668	-0.00572494	0.000193182	-0.00871806	-0.0276264	-0.0180816	-0.0904705	-0.0327728	0.0029394	-0.00368883	0.000560162	-0.00065556	0.00153506	-9.74916e-05	-0.00121014	0.0048657	-7.81392e-05	-0.000110832	-2.0746e-05	-0.00146737	-0.00262578
0.03682	-0.00254516	0.0275562	-0.0202974	-0.0841808	-0.0124225	0.00423693	-0.0130542	0.00489352	0.00789825	-0.0392183	-0.013036	-0.0201819	-0.116025	-0.0956771	0.00451108	-0.00201249	-0.00260807	0.00924993	-0.000183752	0.000149708	-0.00647286	-0.00286289	-0.00770383	-0.00664829	-0.00143159	-0.00531289	-0.0426067	-0.0422987	-0.00870522	-0.00553857	0.000155803	-0.0203525	-0.0344805	-0.0181298	-0.0621456	-0.0260276	0.00113909	-0.00222083	6.68036e-05	-0.000989564	-0.00104869	-0.000146466	-0.000394405	0.00193552	-0.00071397	-6.04558e-05	-9.36792e-05	-0.00240151	-0.000476854
0.0246517	0.00477387	0.0144691	-0.0172154	-0.100533	-0.0185498	-0.00639803	0.00976079	-0.00165882	-0.0039316	-0.0560716	0.00514995	-0.018641	-0.109791	-0.127815	0.00602987	-0.00200647	-0.000979397	0.0107914	0.000563736	0.000254334	-0.00625214	-0.00219605	-0.00390599	-0.00491167	-0.000483557	-0.0033066	-0.0436201	-0.0483584	-0.00299902	-0.00153953	0.00261467	-0.00500277	-0.0312645	-0.0194064	0.0346714	-0.0274087	-0.00129635	-0.00200251	-7.78873e-05	-0.00149752	-0.00140183	-9.91866e-05	-0.000871054	0.00202972	-0.00272512	4.68541e-05	-0.00053473	-0.000680033	-0.00301812
0.0287088	0.00286911	0.0192156	-0.0246494	-0.0411819	-0.0183771	0.0189406	-0.0126569	-0.00368832	0.00535958	-0.0497906	-0.0155955	0.0157579	0.0118487	-0.171573	0.00361039	-0.00140989	-0.00171696	0.00488809	-0.000921326	0.000333052	0.00877253	-0.00622575	-0.00783696	-0.00622833	0.00147317	-0.00205805	-0.0472361	-0.0232468	-0.0116343	-0.00571034	-0.0101872	-0.0208529	-0.0251928	-0.0155987	0.0492042	-0.038987	0.00176218	-0.0024134	0.00224895	-0.00108636	-0.000725328	-0.000109644	-0.00116223	-0.00436748	-0.00485898	-0.00118608	-0.00152132	-0.00517002	0.000800762
0.0446218	-0.00207764	-0.0288753	-0.00565425	-0.0466445	-0.00200887	0.00734272	-0.00672787	0.00827376	0.0102585	-0.0397763	-0.00453721	-0.0342609	-0.128172	0.0400419	0.00236054	-0.0015918	-0.0018637	0.00879626	0.000592284	0.000690365	-0.0124188	0.000617982	-0.0101135	-0.00438601	-0.00181984	-0.00233733	-0.00622472	-0.0279287	0.00158132	-0.00690494	0.00229706	-0.0196667	-0.0341354	-0.0179959	-0.0716426	-0.0337238	0.00633148	-0.00226036	0.000897087	0.000289934	0.00235689	-0.000131928	-0.000346321	-0.0057422	-0.00317087	-0.000897736	-9.45087e-05	-0.00142543	-0.00109638
-0.00410845	-0.00350466	-0.0285932	-0.00772216	-0.0273937	0.0232648	-0.00116217	0.00741189	0.0227306	0.00803469	0.0270515	-0.00858084	-0.0360441	-0.101437	-0.0828243	0.00288809	-0.00171663	-0.00506139	0.0118641	-0.00197796	0.000247219	-0.00631868	-0.00136698	-0.00729079	-0.00399476	-0.00349317	-0.011288	-0.0438596	-0.0429111	-0.0101982	-0.00533016	-0.00172734	-0.0208911	-0.0315555	-0.0241968	-0.0731964	-0.0286855	-0.000136149	-0.00285344	0.000190163	-0.00106629	0.00148188	-8.18465e-05	-0.00120887	0.00315133	-0.00123734	0.00054079	-0.000755912	-0.00260996	-0.00273148
-0.0484327	0.00397572	0.0310124	-0.0174849	0.0734867	-0.00594236	-0.0124316	0.00519931	0.011718	0.00199319	-0.0568068	-0.00966217	-0.0312365	-0.129879	-0.124087	0.000979149	-0.00168522	-0.00187798	0.00391322	-0.00434192	0.000228866	-0.00414349	0.000994774	-0.00700755	-0.00537281	-0.00128719	-0.00327621	-0.0416948	-0.0488743	-0.0136511	-0.0012398	0.00312949	-0.0233548	-0.0293851	-0.0192236	-0.0694126	-0.024748	-0.00176183	-0.00230251	7.65473e-05	-0.00119632	-0.00121195	-0.000120413	-0.00305292	-0.00437638	-0.0062907	0.00273873	-0.000635921	-0.00174657	0.00116422
0.0550226	0.00067744	-0.0305533	0.00492062	0.112282	0.0346417	0.0109852	-0.0105581	-0.00668667	0.00855009	0.0785409	-0.000813809	0.0264155	0.202989	0.0581537	0.00543727	-0.00193013	0.000480777	0.0053658	0.00223995	0.00102362	-0.00883133	0.000219758	-0.00634128	-0.00363162	0.000676919	-0.00354194	-0.0342473	-0.0484645	-0.0141586	4.31565e-05	0.00153221	-0.00884108	0.0335469	0.0157742	0.00860452	-0.0388762	0.0038707	0.000825888	0.00153537	-0.000746449	-0.00149588	-7.17944e-05	8.71915e-05	0.00164208	-0.00209924	-0.00401059	-7.24097e-05	0.000219879	0.0018404
-0.0709346	-0.00181114	-0.148749	0.0432779	0.0798193	0.0459342	0.00829756	0.0223123	0.0156173	0.0114942	0.0467149	0.0014684	0.0525512	0.201631	0.233568	0.00160099	-0.00195948	-0.000552075	0.0106025	0.00225656	0.000337395	-0.0068088	0.00240182	-0.00464687	-0.00233042	-0.000378616	0.00081808	0.0706015	0.0375826	-0.00095051	-0.00281055	0.00500555	-0.00340335	0.029914	-0.0261283	0.00283215	0.0530797	0.0129148	-0.000316453	-0.000552093	-0.000498962	-0.000488315	2.9635e-05	6.04314e-05	0.00322325	-0.00391759	-0.00253757	3.34799e-05	0.00167912	-0.00408027
-0.0725719	-6.83414e-05	-0.0204944	-0.00489681	0.0342883	0.0485483	-0.00671903	-0.0144207	-0.0122356	0.00770443	0.050993	0.00314773	0.016009	-0.00635763	0.179915	0.00848572	-0.00287463	-0.0105779	-0.0165669	-0.00798504	0.000418795	-0.00242726	-0.0185492	0.0115826	0.0163226	-0.0110699	-0.0153114	-0.0557307	0.0552022	-0.00768917	0.00106089	-0.0108979	-0.00730088	0.0950365	0.0540814	0.10067	0.0267831	0.0184706	-0.00371255	0.00342947	0.00537573	0.0308171	-0.000181639	-0.0107482	0.0139039	0.0466943	0.0125844	2.45233e-05	0.00241224	0.00371822
-0.120058	-0.00283136	0.0174537	-0.0282034	-0.0735234	-0.0151136	0.0097668	0.01519	-0.0195132	-0.0233234	-0.0445181	0.0156949	-0.0327569	-0.105031	-0.108867	0.0033966	-0.00158875	-0.00202371	0.0130271	-0.00021698	-3.71249e-06	-0.00745169	-0.0017641	-0.00345177	-0.00387169	0.00126398	-0.00432243	-0.0476035	-0.0469862	-0.0100027	-0.000428753	-0.00228428	-0.0256063	0.0679968	0.0153409	0.0287294	-0.0334313	-0.00861681	-0.001705	-0.0147385	-0.0010974	0.0006501	-0.00012235	0.000183372	-0.00708101	-0.00631175	-0.000229805	-0.000157431	-0.000821105	-0.00172804
0.0564932	-0.00262534	0.000126845	0.0785906	0.0698171	0.0228848	0.00929552	-0.00947715	-0.0154518	0.00128461	0.0888386	0.00794722	0.0401458	0.152562	0.211414	0.00447672	-0.0013297	0.00313529	0.0098059	-0.00481915	0.00104354	0.0140065	0.0037799	-0.00349441	-0.00318486	0.00203191	0.0123677	0.0533489	0.0682476	-0.00211799	0.00196732	0.00502078	0.0398233	0.0665082	0.0467826	0.0925559	-0.0637217	0.00666717	0.000359212	-0.000279128	0.00105327	-0.000892769	3.53359e-05	-0.000223116	0.00338365	-0.00167754	-0.00349631	3.06639e-05	-0.000528844	-0.00581186
-0.0396309	-0.00163212	0.0135674	0.00387407	-0.0394634	-0.0356803	-0.00195506	0.0106025	0.00134933	0.0040943	0.0165441	-0.0101676	-0.0420237	0.196271	0.141754	0.00437122	-0.00164695	0.000981847	-0.0319971	-0.0114096	0.000207495	0.0300024	-0.00276854	0.0141406	0.00114752	0.00476642	-0.00743214	0.0631742	0.0703916	0.0338884	0.0399274	0.000835721	0.0487321	0.0937252	0.00533813	0.156054	0.115074	-0.00521369	0.00130175	-0.000927397	0.00134181	0.000475156	-3.39802e-05	-0.000133397	-0.000477576	-0.00188837	-0.00243478	5.45336e-05	0.00036133	-0.00169237
0.0601663	-0.000673043	-0.00261287	-0.039005	0.0230086	0.0187636	-0.00472865	-0.00310321	-0.00506759	0.00582941	0.0444349	0.00885669	0.0481966	0.148311	0.223845	-0.0392832	-0.000268072	-0.000196186	0.000768403	0.00338793	0.00109334	-0.00767136	-0.00323573	-0.000610256	0.0264849	0.00522212	-0.000685397	0.0537594	0.0592676	0.0446084	0.00796982	0.00325302	0.105241	0.101306	0.0550851	0.149782	0.0904246	-0.0200711	-0.000470396	0.00140857	0.00319729	-0.000930638	7.32624e-05	0.000182047	0.000814232	-0.000283573	0.0120942	0.000507421	0.00191222	0.0030774
0.0637842	-0.00242302	-0.221014	0.0577555	0.0862026	0.00979038	0.0126199	-0.0051007	-0.0115486	-0.0568896	0.0566604	0.0129269	0.0101931	0.0511155	0.23479	0.00211414	-0.0027581	9.92508e-05	0.0357166	0.0084181	0.00165352	-0.0097483	-0.00125385	-0.000688122	-0.00462776	0.00493822	-0.000262397	0.090456	0.0547742	-0.00879623	0.0222146	0.0067345	-0.0219479	0.122139	0.0591077	0.122078	0.124876	-0.00629618	0.000278549	0.00177108	-0.00023334	-0.00107101	-0.000143146	0.000233016	-0.00409261	-0.00382611	-0.00343064	0.000356706	0.00398875	-0.00163865
-0.0533612	0.000248338	0.0153617	0.0682689	0.0501069	0.048278	-0.00369609	0.0105039	-0.0216961	0.0010579	0.0855729	0.00243352	0.0484487	0.134087	0.0726115	0.00306371	-0.00187183	0.00232715	-0.00522204	0.00169476	0.000890371	-0.0068713	0.000581856	-0.005387	-0.0017403	0.00428189	-0.00170366	0.0333149	0.0542505	0.0555579	0.0213688	6.70948e-06	0.0476501	0.0844805	0.0574237	0.089273	0.108243	-0.00600411	0.00064506	0.000994334	0.00185068	0.00100071	1.95731e-05	0.000120077	-0.0101892	-0.00312156	0.0287582	0.000412159	0.00342504	0.00770716
-0.0281112	0.000514613	0.00557109	-0.0360201	0.0556844	0.0515997	0.0060157	0.00382998	-0.0130204	0.00335058	0.109403	0.0127263	0.0542626	0.174696	0.1955	0.00367869	-0.00212155	0.000629915	0.000686017	0.00629713	0.000599297	0.00875476	-0.000596672	-0.00110769	0.00236737	-0.0167412	-0.000607837	0.0374302	0.0645995	-0.0205886	0.0332049	-3.96589e-05	-0.000257637	0.0283459	0.00369908	0.114692	0.120198	-0.0108631	7.86425e-05	0.00187794	0.000694789	-0.00188825	-3.53766e-05	0.000545661	0.00113641	-0.0029278	-0.00178113	-8.07965e-05	-0.0010139	0.00674267
0.0047354	-0.00103452	-0.00470158	0.071417	0.0533677	0.0404876	0.00382951	-0.00253392	-0.00688797	0.00319199	0.0822154	0.00893333	0.0294871	0.133621	0.155748	-0.0667325	0.0492992	-0.00778132	0.00785666	0.0072839	0.000724499	-0.0102866	0.00302959	-0.00370932	0.00493652	0.00234116	-0.000376067	0.00394469	0.0466414	0.00744662	0.0123575	-0.00529269	0.0746272	0.0785293	0.0397909	0.0778438	0.0184924	-0.000902374	0.00095091	0.00101012	0.00156535	-0.00099732	3.29828e-05	0.000570626	0.00169862	-0.00488321	-0.00340402	0.00043612	0.00227793	-0.00533515
0.0595568	0.00824849	0.0153679	-0.0253034	0.0817447	0.00145428	0.0244573	0.0160305	0.00908424	0.0040314	-0.0905855	0.00349123	-0.018791	0.0664155	0.0488188	-0.0641466	-0.00099421	0.00256718	0.00655214	0.00411336	0.000188028	0.00609402	-0.00278179	-0.00503454	0.000721667	0.00453299	-0.00130677	0.112201	0.126867	0.0277899	0.00143529	0.00383452	0.0513388	0.0759609	0.0117946	0.166862	0.116684	0.00475618	-0.00159674	-0.0014505	-2.64442e-05	-0.000821322	-4.29795e-05	-0.000107211	0.00241703	-0.00137209	0.000948353	0.000453564	-0.00100009	0.00378923
-0.027475	0.00410932	0.031043	0.0216621	0.0406055	0.0436872	0.00874069	0.0253864	0.0271703	0.00878279	0.0595631	-0.00519526	0.0434634	0.0838341	0.100899	0.00440035	-0.00168937	-0.0007077	0.00483729	0.00777654	0.00110238	-0.00562963	0.00201444	-0.0047074	-0.00256487	0.00189089	0.00181647	0.0683431	-0.0798793	0.0169899	-0.00584322	-0.0204592	0.0680257	0.106986	0.00888323	0.0979223	0.0393693	0.00387454	-0.000999268	2.388e-05	0.00022571	-0.000168384	-8.15947e-05	-1.44763e-05	0.0034337	-0.00433787	-0.00295821	7.13185e-05	0.00228785	0.00841632
-0.0309743	-0.00222859	0.0285748	-0.0330798	0.0702771	-0.0125619	0.00609841	-0.0203894	0.0168358	0.00561125	0.0205914	-0.00224527	-0.0308811	0.0458774	-0.0502721	0.00237152	-0.00166979	0.000141708	-0.0319325	-0.00366341	0.000958666	-0.00726332	-0.00132348	0.00183775	-0.00429606	0.00322595	0.00481618	0.102689	0.00616201	0.0272851	0.00633957	0.00532415	-0.00792602	-0.0393282	0.0221424	0.128314	0.0712245	0.00703805	-0.00216979	0.00183089	-0.000365041	-0.00338294	-0.000191293	0.000330426	0.00403437	-0.001696	-0.00195824	-0.000803189	-0.000690314	0.00473338
-0.0464385	0.00472954	-0.00813681	-0.058301	-0.0588175	0.0447546	-0.0257145	-0.00262158	-0.00839582	-0.00122425	0.0790602	0.0170319	0.0259907	0.163859	-0.0687769	0.00955234	4.66252e-05	0.00283829	0.00928775	0.00426257	0.000569565	0.045974	-0.00451629	0.00440398	0.0481846	0.00861008	-0.00148825	0.0698791	0.102363	0.0535083	0.0164894	-0.00522658	0.0938814	0.0651596	0.0713487	-0.0201425	0.0790979	0.00203962	-0.00236471	-0.000235084	0.000554256	-0.00206829	3.01009e-05	4.45713e-05	0.00102822	-0.00171551	-0.00108866	0.000427786	0.000609573	-0.00026199
0.0490417	0.00117108	-0.00633256	-3.62007e-05	0.0917872	0.0331187	0.00825111	0.0215112	0.0126143	0.00436254	0.109998	-0.00242355	0.0454343	0.18829	0.159666	0.00166037	-0.00174782	0.00405506	0.00564414	-0.00294213	0.000721824	-0.012182	0.00452345	-0.00239958	-0.00067862	0.00595344	0.00149956	0.0792285	0.0754058	-0.0241303	-0.00729793	0.00389756	-0.0124507	0.0818697	0.0155367	0.123909	0.0474716	0.00801343	-0.000421054	-0.000357712	0.000276099	-0.00163307	3.27014e-06	0.000392929	0.00623269	0.0286464	-0.00267878	-0.00471162	-0.0053175	0.00284156
0.01297	-0.00328413	-0.0369128	0.00647317	0.0963277	-0.00395281	0.021949	-0.0173709	-0.0243404	-0.0123936	-0.118397	0.00106769	0.0165064	0.140037	0.256959	-0.0603421	-0.000830446	-0.00894519	-0.0451582	-0.0220485	0.000911443	0.0510339	-0.00838372	0.0175991	0.0205985	-0.0117208	-0.00143453	0.0458252	0.0676501	-0.0168229	0.0227544	-0.00122855	-0.00913106	0.0180133	-0.0187834	0.101431	0.0347326	-0.014363	-0.00035413	0.000448594	0.000336609	-0.00106407	-0.000117014	0.000878949	-0.00245262	-0.00426384	-0.00546037	0.000166356	0.00256113	-0.0125842
0.021974	-0.00164195	-0.0187916	0.0736135	0.0551568	0.0532724	0.00607756	-0.00758959	-0.00311855	0.00906908	0.102193	-0.00244265	0.0140113	0.188578	0.0789229	0.000987261	-0.0028313	-0.00729973	-0.042009	0.00795751	0.00168048	-0.00978991	0.00344289	0.0112008	-0.00296747	0.000340873	-0.0027582	0.0682892	0.0410337	0.0636977	0.00487394	0.000104472	-0.0185145	-0.0345735	-0.0287271	-0.129192	0.11083	-0.0112471	0.00126239	2.85577e-06	0.000483986	0.000576068	3.81485e-05	0.000136237	0.00302048	-0.0040074	-0.0051084	-0.000195599	0.00253276	-0.00777736
0.00825587	-0.000226649	0.0266178	-0.0128793	-0.0179835	-0.0314808	0.00144329	0.0130689	0.00770556	0.00218148	-0.00063644	0.00435256	0.0363059	0.064633	0.14053	0.00607617	-0.00208277	-0.0185008	-0.0421064	-0.0178648	0.00132802	-0.00906454	0.00352661	0.00290095	0.056471	-0.0200858	0.00396113	0.0893759	0.100391	0.0217221	-0.0122423	0.00373144	-0.0229	-0.0368466	-0.0294845	0.12026	0.132329	0.0119745	-0.0015769	0.00043539	0.000988985	-0.00350103	-0.000270418	0.000179312	-7.36555e-06	-0.00215061	-0.00157736	-0.000160511	0.000994433	0.00339824
-0.0364653	0.0035054	0.02389	-0.0208825	-0.0326642	0.0175	0.0046477	0.009235	-0.0134491	-0.000727379	-0.0212089	0.00167516	-0.00368507	0.180755	0.0948971	0.00284123	-0.00193515	-0.00192632	0.0141607	-0.0173649	0.000340479	-0.0123457	0.00303098	0.017475	-0.00118179	-0.0134052	0.0115783	0.0499863	0.0780491	0.0867062	-0.0128719	0.00175225	0.0296491	0.030409	0.000911163	0.0980202	0.0345827	-0.0229454	-0.00043177	0.00125367	0.00177947	-0.00225004	-3.79577e-05	0.000648764	-0.0012581	-0.00201044	-0.000497686	0.000234305	0.000261912	0.000899789
-0.0199107	0.000785311	-0.0268694	0.00339237	0.0406994	0.0599972	0.00723046	0.010493	0.0184431	-0.00355296	-0.00881047	0.0125321	0.0577417	0.0793796	0.228705	0.00331408	-0.00197635	-9.01444e-05	0.00666971	0.00415208	3.53321e-05	-0.00805772	0.00422002	-0.0057321	-0.00259764	-0.00119131	0.0172075	-0.0888746	-0.0725646	-0.0147345	-0.00404038	-0.0149593	0.0616746	0.0361232	0.0131695	0.0102599	0.0445233	0.0103882	0.0283264	-0.0160835	-0.00502501	-0.000403812	-0.000167386	-0.000894142	0.00139781	-0.00332588	0.00191195	0.000660638	0.00446569	-0.00850066
0.0290363	0.00535997	-0.00620401	-0.0174533	0.0686157	0.0184524	0.005793	-0.01273	-0.0119616	0.00828693	-0.0109896	0.00518697	0.00911156	0.0592249	0.0952576	0.00381996	-0.00175874	0.00111705	0.00735347	-0.00804848	0.000780534	-0.0128754	-0.000573553	-0.00269823	-0.0026271	0.00431355	-6.13001e-05	0.0647804	0.100424	0.0666284	0.0170632	0.00346347	-0.0109091	0.0275586	0.0529877	0.105541	0.0236334	-0.0189852	5.67339e-05	0.00159037	0.00111397	9.60889e-05	-6.73801e-05	0.000226863	0.00103414	-0.00324002	-0.00329007	-0.000200856	0.00284823	-0.00860134
0.00761553	0.00257707	-0.0385102	0.000124689	0.0491409	0.0170278	-0.0136143	0.0121598	0.00342409	0.00570858	-0.00243291	-0.00824763	0.0666749	0.188343	0.0532543	0.00271943	-0.00132685	-0.00803986	-0.0392014	-0.00680546	0.000779664	0.0432137	-0.0288138	0.000802427	0.000578346	0.00121121	-0.00645499	0.0398038	0.0769624	0.0273288	-0.00477109	0.00444102	-0.0114073	0.0300866	-0.0326592	0.10093	0.0346096	0.0211122	0.000514776	0.00169794	-0.00097797	-0.0010617	-8.653e-05	0.00118181	2.8065e-05	-0.00600683	-0.0043515	-0.000364687	0.00100102	-0.00619221
-0.0513902	0.000347915	0.0231301	-0.0202089	0.0779701	-0.000572668	-0.0146558	-5.21312e-05	0.0181218	0.00530292	-0.00414584	0.00687934	0.0461376	0.190655	0.136351	0.00743235	-0.00106861	-0.00930874	0.0120485	0.000925567	0.000694492	-0.0110083	0.0128127	0.0110204	0.061644	0.00671201	-8.73137e-05	0.0587531	0.0817892	-0.0173847	-0.00349894	0.00218451	0.074465	-0.0250515	-0.0268544	0.110659	-0.0451756	0.00807122	-0.00160277	0.000285469	0.00129641	-0.00302126	-9.07604e-05	0.000211676	0.00116598	5.72044e-05	-0.000808967	0.000124107	0.00122	-0.000858876
-0.0653805	-0.000525468	0.0256527	-0.00977083	0.0569229	-0.0178454	0.00696719	-0.00583958	-0.00415478	0.00253401	0.0117422	0.00818587	0.0290419	0.195261	0.0273203	0.000462064	-0.00202137	0.00160042	-0.0312805	-0.00601782	0.000984793	0.016933	0.00121952	0.0132611	3.11267e-05	-0.00563598	0.00251857	0.0707933	0.0116795	-0.00246377	0.00631528	-0.0030836	-0.0154389	-0.0241242	-0.02778	0.0167622	-0.0480618	-0.0315281	0.000355691	-8.20032e-05	0.000438973	0.000662499	-4.63051e-05	-0.0010444	0.0119079	0.0483547	-0.00115786	0.00218966	-0.00368147	-0.00179305
-0.0980319	0.00178419	0.0368453	0.00964325	-0.0584882	0.0244142	0.00441113	-0.00983998	-0.0370277	-0.000697558	0.133408	0.00714748	0.0124376	0.0289842	0.148749	0.00223111	-0.00242758	-0.00205057	0.00704324	0.0013262	0.000681703	-0.0108981	-0.00176232	-0.00701838	-0.00568123	-0.00392681	-0.000758178	-0.0475164	-0.0558991	-0.0186498	-0.00565499	0.0013777	0.0275275	-0.0273315	-0.0197157	0.108616	-0.0409289	0.00997202	-0.00107753	0.00836091	-0.00145337	0.000729368	-0.000190129	0.0217902	0.00204685	-0.000548949	-0.00206789	0.000452956	0.00229139	-0.00592151
0.0337133	-0.000118123	-0.0694745	0.0365504	0.0459694	0.0225295	0.0097093	-0.0125052	0.00189055	0.00196203	0.0989159	-0.000953468	0.0281272	0.127737	0.192157	-0.0318585	0.0551536	-0.00473595	0.00829883	-0.00740627	0.00176362	0.0101386	0.00170623	0.0134503	0.0526409	0.00729427	-0.00557191	0.0392969	0.0412726	0.0491979	0.0182139	0.00132441	0.0768036	0.0713608	0.0513253	0.140114	0.109983	0.00211162	0.00107023	-0.000505615	-0.00113533	-5.19131e-06	2.60964e-05	5.97325e-05	-0.00530904	-0.00474283	-0.00432142	0.00028668	0.0010177	-0.00570956
-0.0873605	-0.00242232	-0.0157956	-0.00493	0.0921715	0.0158379	0.00140076	-0.0120467	-0.017533	0.00358853	0.0638954	-0.0320575	0.0483901	0.133419	0.105593	0.00282973	-0.00121575	0.000132882	0.0097117	0.00735474	0.000505933	-0.010536	0.000435292	-0.00453892	0.0006464	0.00525209	-0.00131761	0.0622343	0.0966754	0.0290404	-0.0101257	0.00318155	-0.0229609	0.0260785	0.0068701	0.123567	0.0337476	0.0167804	-0.000792154	0.00120393	0.000233597	0.000218045	7.24429e-06	0.00035724	0.00167016	-0.00149348	-0.00280156	0.000113213	0.000879648	-0.000361426
-0.050445	0.00212534	-0.185915	0.0674876	0.0874227	-0.00253089	0.01186	-0.00196504	-0.0180461	-0.0157647	0.0723253	-0.0427017	0.0475506	0.11512	0.179377	0.000558844	-0.00249174	0.000677773	-0.0290697	-0.0133856	0.00142021	0.0186914	0.00362756	-0.0198844	-0.00376484	0.000252722	0.00196021	0.063367	0.0401554	0.0764089	0.0257229	0.00666142	0.0745778	0.108121	0.0583773	0.168768	0.1082	0.00376184	0.000533967	0.000590818	-0.000467078	-0.00256383	0.000102666	0.000754103	0.000368013	-0.00219808	-0.00461365	-0.000148563	-0.00988366	-0.00714209
-0.0744036	-4.7781e-05	-0.016917	-0.0129229	-0.00971449	0.0444126	0.00208099	-0.0110919	0.0200453	0.0108516	0.0499499	0.00318466	0.0211819	0.110478	0.261837	0.000973801	-0.00200755	-0.00307069	0.00733016	0.00200803	-0.000169838	-0.00756077	-0.000872769	-0.00843446	-0.00431111	-0.00672329	-0.00150466	-0.0601791	-0.0607942	-0.0155225	-0.00606817	0.000863654	-0.02012	-0.0306483	-0.0246796	-0.101048	-0.0382986	0.00290682	-0.0020379	0.000229246	-0.000818519	-1.40426e-05	-0.000204964	-0.0005386	0.00273817	0.000951984	-0.000666697	0.000421166	-0.00230136	0.0039305
0.0411205	-0.000520871	-0.0107304	0.0286032	0.0430766	0.0291052	0.00272122	-0.00111234	-0.0172254	-0.007273	0.0923443	2.22584e-05	0.0455564	0.141875	0.197319	0.00725085	0.0918039	0.000703075	0.0209344	-0.00905982	0.00185786	-0.00758274	0.00352957	0.0101797	0.0316401	0.00721439	0.0167106	0.0511435	0.0484828	0.0483934	0.0101959	-0.0035083	0.0770596	0.0844062	0.054464	0.11811	0.103155	0.0029385	0.000823072	-0.000185023	0.00107976	-0.000969056	-2.23106e-06	0.000366921	0.00214731	-0.00207797	-0.00333801	0.00014536	-0.000952452	-0.00425382
0.0259519	0.00204106	0.00301262	-0.000909116	-0.0417699	-0.00660695	0.00405173	0.0120558	-0.00311334	0.00361203	-0.0287924	0.0142373	0.0518069	0.180176	0.1811	0.00394968	-0.00210155	-0.0010181	0.00768186	0.00625254	0.000388418	-0.00828334	9.70158e-05	0.00020389	-0.00189443	0.0152706	-0.000798482	0.08103	0.0841066	0.0296416	0.020231	0.00361893	0.0688597	-0.0227219	0.00392285	-0.117456	-0.0389131	0.0173311	0.00337976	0.00116121	-0.00410395	0.000543133	3.40374e-06	0.000832982	-0.00323823	-0.00281881	9.61282e-05	0.000591756	-0.00228435	-0.00627774
-0.0333891	0.00031589	-0.0953419	0.0751488	0.053874	0.0380806	0.00058498	0.0091855	-0.0278799	-0.0261379	0.111121	-0.0332741	0.0247346	0.166307	0.204029	-0.0549373	0.000133856	0.000927867	-0.0193347	-0.00388489	-0.0148309	-0.00927797	0.000902455	0.0156821	0.00769012	0.00840745	-0.00168964	-0.0595543	0.0355955	0.0222066	0.021141	-0.00230759	-0.0300731	0.0722165	0.0156908	0.0960738	0.106603	-0.000493387	0.000772548	4.91604e-05	-0.000516704	-0.00192823	-0.000128181	0.000895414	0.00112033	-0.00306014	-0.00583593	0.000358194	0.00319179	0.000526203
0.0537034	-0.00304141	0.0318837	0.041034	-0.0222994	-0.0191421	0.00542607	-0.00262324	-0.0133311	0.00418841	0.0933847	0.00120153	-0.0668793	-0.135159	0.191704	0.00218466	-0.00303319	0.00139822	0.00624403	0.00658461	0.000700848	-0.0141996	-0.00119885	-0.00487564	-0.00603599	-0.000559972	1.89181e-05	0.091842	0.0988575	-0.0171076	0.000235785	0.00177111	-0.0155763	0.0419201	0.0117933	0.0383734	-0.049312	-0.00256081	-2.34895e-05	-9.32403e-05	0.00110154	0.00137954	-0.00012159	0.000684993	0.00110742	-0.00165931	-0.0043235	-0.000385433	-0.00258	-0.0015125
-0.0555213	-0.0014286	0.0139553	0.0661741	0.10304	0.0240063	-0.0101438	-0.00820023	-0.00874366	0.00384284	0.0664175	0.0111744	-0.0578927	0.0323403	0.195516	0.00284532	-0.00225809	-0.000623198	0.00346939	0.00234334	0.000763743	-0.00512581	-0.000239306	-0.00510573	-0.0026895	0.00195462	0.000302488	0.058316	0.0231586	0.0257712	0.0085561	-0.0116965	0.113443	0.0769062	0.0119151	0.080977	0.123071	0.00520752	4.39755e-05	0.000101918	-0.000198699	-0.00087516	-8.80699e-05	0.000223279	-0.000294463	-0.00319173	-0.00373579	0.000463064	0.00188022	-0.000370644
-0.0493027	0.00167766	-0.0362338	-0.0304728	0.0742444	-0.0013737	0.0231155	0.0301476	0.0107196	-0.000710646	-0.00320495	0.00278759	0.00570214	-0.00170729	0.0282206	0.00217309	-0.00112671	-0.00494686	-0.0401807	-0.00622038	0.000779727	-0.00863542	0.00574794	-0.0104483	-0.00202029	0.00279301	0.00660528	0.0999808	0.0692786	-0.0108217	-0.0114695	0.00497202	-0.0165935	-0.0382037	-0.0300917	-0.117725	-0.0253727	-0.0294939	0.0174629	0.00325677	0.00664533	0.0625132	-0.00020101	-0.00269997	-0.0128509	0.009651	-0.000882134	-0.000150802	0.0072315	-0.00844438
0.043007	-0.00161483	0.00705927	0.0565902	0.06967	0.0052393	0.00857182	0.00242927	0.0129486	-0.00140961	0.0992511	-0.00262831	0.0561708	0.0291576	0.072752	-0.0885506	0.077478	0.00127312	0.0108897	-0.00145804	0.00156575	0.0146124	0.00266071	-0.000403955	0.0134441	-0.00726164	0.00711344	0.0633668	0.0785351	0.0115498	0.0211096	-0.0221594	0.0373033	0.0589844	0.00733171	0.0774001	0.107422	0.00405214	-0.000209694	0.0001113	0.000766138	0.00129493	-0.000342668	-0.00039141	-0.000744772	-0.00407029	-0.00359387	0.000338348	0.00279351	0.00272988
-0.0567211	0.00591401	-0.124265	0.00698993	0.0453233	-0.00822303	0.00608618	-0.0103619	-0.0079174	0.00682536	0.122203	-0.00163604	0.00932366	0.0127157	0.0260084	-0.080471	-0.00113501	-0.00252397	-0.0055055	0.00846275	0.000780054	-0.00819674	-0.0184931	0.00373052	0.0217673	0.0120203	0.00033917	0.068856	0.0914938	0.0273031	0.0225001	-0.00111424	-0.025936	0.023861	0.057736	0.012429	-0.0574339	0.0182114	0.00478013	0.00366446	0.00101748	-0.00253186	-0.000350384	-0.00188482	0.0162655	0.0445441	-0.00703901	-0.000191778	-0.00106025	0.00138139
0.00345684	-0.000324406	-0.00889617	-0.00847798	0.0668038	0.0197272	0.00780435	-0.00282742	0.00467799	0.00376648	0.0780112	0.0163236	0.0301735	0.161957	0.244485	0.00376206	-0.00213161	-0.00039527	-0.0196646	-0.0104206	0.000811291	-0.0112748	0.00336857	-0.00243715	-0.00381212	0.00347211	0.00608859	0.0533699	0.0387614	0.0393855	-0.00931697	-0.0112945	0.0784228	0.0877687	0.0106953	0.0895305	0.0442062	-0.00199383	0.0012803	0.0011429	0.000680773	0.000125277	2.22588e-06	-7.12129e-05	0.000253506	-0.00257191	-0.0039194	-0.000139692	0.00465712	0.00193963
0.0410801	0.00573083	0.0316963	0.0676783	0.0890757	-0.0362218	0.0123187	-0.0100792	-0.0108191	-0.00248151	0.0836994	-0.021989	0.0382629	0.0230954	-0.0683598	0.00529819	0.113282	-8.20204e-05	-0.0320698	0.00697997	0.00114488	-0.00873325	0.00161299	0.0176871	-0.00279745	0.000429703	0.00112001	0.0724715	0.0759507	0.00102409	0.0189786	-0.00452889	0.0404359	0.0190855	0.0636484	-0.00128721	0.0878005	-0.00411679	-0.000815482	0.00169706	0.000772868	-0.00117766	-8.15434e-05	0.000373131	-0.000165576	-0.00347437	-0.00308228	0.000621196	0.000573437	0.000642362
0.00952405	0.0047663	0.0366483	0.033602	0.0714582	-0.0156839	0.0249989	0.014409	0.0134508	0.00540017	0.00223203	-0.00365607	0.0417093	0.051609	0.139497	-0.0631931	0.0892468	0.00169366	-0.0340309	-0.0131584	0.00141407	-0.0103648	0.00340677	0.0169781	0.00314563	0.00448724	0.00418488	0.0589831	0.0821054	0.0628559	0.0276506	-2.04425e-06	0.0556673	0.0184172	0.0082467	0.163076	0.0961814	-0.0255363	0.000530155	0.00046968	0.000971746	-0.00254416	-8.79021e-05	0.000741491	0.000601964	-0.00463164	-0.00121875	0.000260261	0.00453745	0.00553391
-0.0885261	0.00190112	0.0138718	0.00379255	-0.0613361	-0.0392906	-0.0111021	-0.00496841	-0.0259811	0.00951369	0.0287917	0.0114791	0.0407773	0.171323	0.111536	0.00229002	-0.00160202	-0.000973413	0.000750082	-0.00403988	0.000362106	-0.0105846	-0.00299282	0.000238724	-0.00106046	0.00318989	-0.00178913	0.0702972	0.0907446	0.0816049	0.0221854	-0.00952996	0.128245	0.117494	0.0591724	0.142043	0.107821	0.00838118	-0.000642987	-0.000132441	0.00216326	0.00095605	5.39306e-05	-0.000328346	0.00103274	-0.00064771	-0.00118564	0.00054543	0.000196349	-0.00296075
0.0609467	0.000478822	0.0446039	-0.0169105	-0.0260273	-0.0132597	0.0148539	-0.0124966	-0.0069643	-0.076011	0.0170971	-0.0263016	0.0486647	0.024757	0.0322815	0.00412254	-0.00198334	-0.00153296	-0.0655359	-0.00826964	0.00039751	-0.0108011	-0.00130345	-0.00307453	-0.00598564	0.00446836	-0.00138569	-0.00915972	0.0437453	-0.0142941	-0.0104544	0.00211207	-0.0133416	-0.0232157	-0.0284825	0.0446292	-0.0424959	0.00956978	-0.0014178	0.00130871	-0.000470981	-0.0009992	-6.21373e-05	0.000498679	-0.000420868	-0.00292289	-0.00442924	0.000101411	-0.00261159	0.00865774
0.0174526	-0.00176387	0.0317213	-0.0188291	-0.0962872	-0.013109	-0.00294991	0.0148546	-0.0024449	-0.00369536	-0.00779264	-0.00924953	-0.0368064	-0.14212	-0.0578725	0.0100506	-0.00151925	0.00134471	0.0187892	-0.0105527	-0.000244575	-0.00901348	0.0189089	-0.00520955	0.0959419	0.0266582	0.000174712	-0.0458155	-0.0582781	-0.00503902	0.000271965	0.0018038	-0.0214568	0.0617831	0.0115787	0.0251905	0.055109	-0.0032704	-0.00173125	-0.000195193	-0.000939888	-0.00116371	-0.000106754	-0.000312924	0.000203016	-0.00149743	-0.000406153	0.000208445	-0.000802525	-0.00458307
-0.0319891	0.00154777	0.0108138	0.0311075	0.0541932	0.0120516	0.0137642	0.000741523	-0.0115003	0.00382403	0.0927353	0.00213784	0.0379926	0.121826	0.159941	-0.0221819	0.0769316	-0.000469695	0.00635252	-0.00520805	0.000970721	0.0320527	-0.00169308	-0.00355618	0.001574	0.0188146	0.000741836	0.0461692	0.0423957	0.053983	0.0132617	-0.00567564	0.107678	0.0589038	0.0450082	0.127428	0.0981513	0.0220768	0.00987351	-0.00117952	0.000694811	0.000742974	-0.000159035	3.44878e-05	-0.00548238	-0.00500504	-0.00367344	0.000587749	0.00264854	0.00238336
0.064752	-0.00294502	-0.0327278	0.0515405	0.141751	-0.00929227	0.0446837	-0.0180232	0.00768526	0.00531881	0.0552162	-0.0318341	0.0346122	-0.143789	0.11278	-0.00957284	0.000584243	-0.000800291	-0.0254537	0.00938763	0.00033046	0.0298228	0.00484001	0.0145745	0.0093154	0.00283385	-8.87001e-05	-0.0244019	0.0925501	-0.00438686	0.0260257	-0.00176666	-0.0236053	-0.0217821	0.00931339	0.133943	-0.048633	-0.0109812	4.17065e-05	-0.00123217	0.000230038	-0.000903929	-6.8074e-05	0.000595524	-0.0016866	-0.0031194	-0.00492892	-0.000256727	8.75491e-05	0.0102905
0.039453	-0.00137648	0.0277084	-0.0139821	-0.167641	0.0841221	-0.0340885	0.00470999	0.00579448	0.00735213	-0.0304007	0.00235997	0.0589677	0.173348	0.03801	0.0148496	-0.000288621	-0.00072429	0.0171364	-0.00675805	0.000837329	0.0429682	0.00260896	0.0137445	0.0591438	0.0169048	0.029237	0.0486523	-0.0121225	-0.00437783	0.0021071	0.00259312	-0.00504187	0.0786915	0.0955759	0.13454	-0.0434772	0.00231874	-0.000579059	-0.000759124	0.00134801	0.00224963	1.60186e-05	0.000605722	0.00558745	-0.00136199	-0.00114385	0.000635041	0.00490208	0.00598134
0.0444178	0.00572178	-0.0150609	0.0494444	0.0809728	-0.00764992	0.0111903	0.0103436	-0.00753521	0.00565123	0.0904884	0.00802236	0.0493763	0.00931377	0.0787264	0.00270919	-0.00143871	0.000804511	0.0161467	0.00502125	0.000895918	-0.00795226	0.00154556	-0.00514953	0.00212549	-0.0165632	0.00950717	0.0687257	0.0850586	0.0119144	0.0209522	0.00546869	-0.0303068	0.0808767	0.0609344	0.114172	0.0975007	-0.0113988	-0.000203096	0.000527205	0.000997542	-0.0016331	-0.000131262	-1.7324e-05	0.000159471	-0.00419727	-0.00505854	0.000521413	-0.000306868	-0.000534083
0.0517843	0.00890521	0.0348229	0.0038421	0.152841	0.00261661	0.0141097	0.0159277	-0.00591605	-0.0063353	-0.0295677	0.0159399	0.0245628	0.0491318	-0.121206	0.00710362	0.160732	-0.000607345	-0.0413928	0.00311564	0.00047009	-0.00702517	0.00239895	-0.00452384	-0.00402331	0.00294779	0.00207858	-0.0463645	0.0450606	-0.00797459	0.000726508	0.00332115	-0.0235543	-0.028306	0.0906199	0.0254261	-0.0427507	0.0116541	-0.00108547	0.000384493	0.000402548	-0.0023998	-5.27254e-05	0.000332573	-0.00502485	-0.00432875	-0.0001438	0.000686518	0.0154142	0.0185707
-0.0260528	0.0112584	-0.0309018	0.00266326	-0.0700688	-0.0247628	-0.0131524	-0.0093666	0.0126293	-0.00321524	-0.126401	-0.0148786	0.0450565	-0.0142263	-0.1983	-0.0930104	0.0949288	-0.00293509	-0.0029478	0.00429258	0.000963388	-0.00465684	-0.0343857	0.0188217	0.00828843	0.00531514	-1.41328e-05	0.0734947	0.0265623	0.0276261	0.0266242	-0.0178024	-0.0222127	0.0358865	0.0108404	0.112247	0.1354	0.0109681	-0.00187003	0.00929951	0.000459686	-0.000351761	-0.000185036	-0.000796778	0.00592077	0.0273351	-0.0173939	0.000957983	-0.00833368	0.0115509
0.0037485	0.00877701	0.0295628	-0.0153013	-0.0855278	-0.00237179	-0.0450372	-0.00841847	-0.00904801	-0.00539161	-0.0756607	0.00482195	-0.0312552	-0.128286	-0.12585	-0.0462385	-0.000638163	0.00160853	-0.0294961	0.00317573	0.00377245	0.0229954	0.00861698	0.0233527	0.0773958	0.00946203	0.0210871	-0.0179584	-0.0359973	-0.0104858	0.00323794	-0.0100643	-0.0158777	-0.0138097	-0.0219225	-0.0690945	-0.0159325	-0.000377156	-0.00205852	-0.00440773	-0.00151361	-0.00311093	-0.000266863	-0.00114967	0.00132232	-0.00234972	-0.00121881	0.000271231	-0.000631663	-0.00243914
0.048713	0.00216112	0.0440924	0.00291515	0.12253	-0.000310866	-0.00475118	0.00112565	0.0243826	-0.00430309	0.00469169	0.00271322	0.0493184	0.0574304	0.130224	0.0091029	0.145844	-0.00251261	0.032202	-0.0108472	0.00154317	0.0260209	0.00122948	0.0170797	0.00267234	-0.00956855	-0.00220739	0.0866891	0.0923194	0.0698255	0.0325534	0.00321281	0.144951	0.0365958	0.000208273	0.100993	0.0867945	0.00559625	-0.00104639	0.000598884	0.000314941	-0.000468431	-0.000188388	0.000359759	-8.46626e-05	-0.00250111	0.000335782	0.000376919	-0.000699993	0.00711732
-0.0222209	0.00518461	0.0127288	0.0501848	0.0411438	0.000436014	0.0113122	-0.00582201	-0.0106384	0.000271174	0.0497858	0.00690698	0.0236476	0.131143	0.144433	0.0051344	-0.0019758	0.00111459	0.00544121	0.00482279	0.000856366	0.0244889	-0.00210253	0.00309408	-0.00299996	0.00296288	-0.000804365	0.0508106	0.0567722	0.0527411	0.0176318	0.00486146	0.0853428	0.0881953	0.0655461	0.0922534	0.101324	-0.00457129	0.00171067	0.00142093	0.000735899	-0.00193091	0.00016597	0.000392707	-0.000971432	-0.00122276	-0.00355517	0.000102243	0.00106125	-0.00466596
0.0311533	-0.000304463	-0.254269	-0.00453186	0.0635389	0.0240082	0.010541	-0.00806106	-0.015817	-0.0188148	-0.0165931	0.00696645	0.00664438	0.0246413	-0.0855611	-0.0507172	-0.0011123	0.000714433	0.0153558	0.00507993	0.000723735	-0.0096021	0.00236503	-0.00939699	0.00541015	0.000296853	-0.000557248	0.0904226	0.00345617	-0.0185851	-0.00598524	-0.000583527	-0.0128688	0.00288022	-0.0183863	0.0259063	0.0508559	-0.00781112	0.000298216	0.000116958	-0.000414375	0.00039238	-0.000121724	-7.77908e-05	0.000404031	-0.0015963	-0.00507069	0.000363613	-0.000805977	0.0061613
-0.00972214	0.00426711	0.0357744	-0.0265958	-0.0935121	-0.0136625	-0.0120237	-0.00930374	-0.00403073	0.009105	-0.0704267	-0.01151	-0.0392576	-0.140479	-0.134405	0.00529641	-0.00157055	-0.000748352	0.00250457	0.00108061	-9.28858e-05	-0.00261214	0.0216195	-0.00546217	-0.00354224	0.00553461	-0.00221851	-0.0288214	-0.0445771	-0.0201487	0.0033117	0.00539536	-0.0245704	0.0461987	0.00588985	0.119979	-0.0335322	0.0100652	-0.00228783	-5.57902e-05	-0.00147573	-0.00234761	-0.0002016	-0.000179479	0.00104195	0.000653936	0.000269813	-0.000392768	0.0100255	-0.000944709
0.0225737	-0.00219756	-0.00833941	0.0635859	0.0429052	0.0352718	0.0208268	-0.00470546	-0.00273104	-0.00285433	0.0833192	0.0128498	0.0371673	0.113128	0.19493	-0.0186969	0.00134281	-0.000868733	0.00454818	0.00385529	0.00108269	0.0172688	0.00633159	-0.000489809	0.0254406	0.00681454	0.00169796	0.0289554	0.0672176	0.0396299	0.0156913	-0.00677911	0.0636276	0.0756916	0.0538777	0.134568	0.0941995	0.000771063	0.00136411	0.000688143	0.00187999	-0.000797894	7.4708e-05	0.00031208	-0.000367988	-0.00194778	0.0307515	0.000462187	0.00156149	-0.00125969
0.0463731	-0.00124444	-0.0184046	-0.00305657	0.107523	0.0129419	0.0110939	-0.013496	0.00486619	0.00369133	0.00336442	0.00385881	0.000417901	0.0514775	0.0349719	0.00458073	-0.00133004	-0.000845225	0.00527083	0.00392208	-9.37607e-05	0.049004	0.000784255	-0.00447144	-0.00195575	0.00176526	-8.90415e-06	0.0988584	0.0322193	0.0319763	-0.0103382	0.00407486	-0.0100877	0.0301587	0.0102353	0.132384	0.0518338	0.00949171	-0.00189456	0.000915582	6.181e-05	-0.00179215	-0.000163557	0.000479733	0.00186045	-0.00444134	-0.00251948	0.000200388	-0.000501402	0.00426878
0.0285076	-0.00108433	0.0212631	0.0569037	0.0473196	0.0429003	0.014957	-0.01426	-0.00778579	0.000552246	0.0717266	-0.00146547	0.0351212	0.126471	0.181454	-0.0180644	-0.000199805	-0.00298048	-0.0335426	-0.0083782	0.00164674	-0.00815484	-0.00332179	0.0202009	0.0662915	0.00839304	-0.0111542	0.0404195	0.0289099	0.0372778	0.0287819	-0.000559266	0.0778894	0.0778603	0.0581279	0.114886	0.087335	0.00288014	0.00153875	0.00121768	-0.000161871	-0.000602033	6.21819e-05	0.000687053	-0.000910186	-0.00341583	-0.00524844	0.000221215	0.00259579	-0.00436022
0.0331905	0.00328718	-0.0122957	0.0428603	0.0375059	0.00861437	0.0176974	0.00272538	-0.00440408	0.0068416	0.0570967	0.00875056	0.0447984	0.130529	0.158999	-0.000405346	-0.000832233	0.0028716	-0.0316655	-0.0120468	-0.0275692	0.029214	-0.0174987	-4.33671e-05	0.0371963	-0.0193761	-0.00966439	0.0440104	0.0347965	0.0471432	0.0217252	-0.00575662	0.0834742	0.0729272	0.0577864	0.121039	0.0928406	0.00670543	0.0136378	-0.000102694	0.000152002	0.0052313	0.000110846	0.000669429	-0.00248858	-0.00468123	-0.00470054	0.000175942	0.00293098	-0.00629825
0.0335542	0.00404856	0.0488493	0.0501326	0.150424	-0.00759761	0.0274284	0.0113097	-0.0141522	0.00502633	0.137007	0.0103515	0.0346419	-0.128274	0.0318314	0.0018723	-0.0015285	0.00239631	-0.0493211	0.00207029	0.000596469	0.0486268	0.00146644	0.0376617	-0.00127743	0.00711113	-0.00106477	-0.0536702	-0.0642442	-0.00776604	-0.00523354	4.69349e-06	-0.014545	-0.0190344	-0.0239591	0.0356568	-0.0313077	-0.0178553	-0.00141114	0.000218891	-0.0009358	-0.0022062	-8.9243e-05	-0.000565335	0.000314231	-0.00445679	-0.00337878	-0.000298145	0.0167894	0.00528172
0.0495332	-0.000282394	0.0283079	0.0233836	0.0966299	-0.00673187	0.0227003	0.00473195	-0.00188089	0.00762626	0.0537841	-0.00618311	0.0714088	-0.133219	0.0372847	0.00598005	-0.00292249	-0.00155428	0.00890646	-0.0119942	0.000674271	-0.0216138	-0.0133022	0.00197686	-0.00666003	-0.0211242	0.00333249	-0.0197684	0.0439056	-0.00684265	-0.000237538	-9.1861e-05	-0.0143281	-0.022515	0.00775847	-0.0877699	-0.0308571	-0.0112471	-2.86128e-07	-0.00192922	-0.000152856	-0.000117315	-0.000204317	-0.000460261	-0.000176806	-0.00281842	-0.00206034	0.000336868	-0.00163424	0.00169381
0.0103754	-0.00123477	0.0362519	-0.0343971	-0.0356048	-0.0145908	-0.0164598	0.0143888	-0.000233772	-0.00220277	-0.0496474	-0.0215144	-0.021412	-0.0950492	-0.107164	0.000430104	-0.000286732	-0.00415565	0.0109545	0.00213964	-0.000251256	-0.00580172	7.15626e-05	-0.00402428	-0.00326873	-0.00244314	-0.00425497	-0.05342	-0.0263901	-0.0223196	-0.00849984	-0.00252053	-0.010054	-0.027029	-0.0177319	-0.0471816	-0.0333301	0.00175775	0.00431497	6.61083e-05	-0.00224861	-0.00101082	-0.000443338	-0.000453996	-0.00164956	-0.000218115	-0.000503935	0.000735817	0.000367526	-0.00405132
0.0160668	-0.00176562	0.0130001	-0.0237737	-0.0653077	-0.00968751	-0.00839665	0.014326	-0.00130413	-0.000190644	-0.0476846	-0.015795	-0.0323725	-0.101411	-0.100245	0.000467402	-0.000300157	-0.00284717	0.0119355	0.00216859	4.97078e-05	-0.00544703	-0.0027734	-0.00755942	-0.00336076	-0.00276484	-0.00477647	-0.055256	-0.0252085	-0.0196025	-0.0070609	-0.00207686	-0.0121112	-0.0245648	-0.0176425	-0.0493997	-0.0357123	0.00081932	-0.00152326	0.00058122	0.000596919	-0.00112845	-0.000516718	-0.00033295	0.00138512	9.32011e-05	-6.88084e-05	0.00132947	0.00206943	0.00280727
-0.0235894	-0.00126588	0.00776753	-0.0785778	-0.0713761	-0.0164909	-0.0201309	0.0183552	0.0218451	-0.00593924	-0.0327191	-0.0141909	-0.024334	-0.0973037	-0.101868	0.000610528	-0.0002843	-0.00303172	0.0120386	0.00201807	-0.000249778	-0.00669016	-0.00238297	-0.00559235	-0.00310767	-0.00253081	-0.00471144	-0.0556895	-0.0289587	-0.0212354	-0.00732637	-0.00235088	-0.0118743	-0.0245899	-0.0172442	-0.0529908	-0.0379282	-0.00148078	-0.00155329	0.000137167	0.000726676	-0.00106852	-0.00045196	-0.000375361	0.00219084	-0.00024398	-0.000853618	0.00120535	-0.000751506	0.00116475
0.0213854	-0.000239586	0.0148017	-0.0360279	-0.0536171	-0.0165863	-0.0255615	0.0100097	0.00231016	-0.00463869	-0.0562131	-0.0211857	-0.0345581	-0.0930532	-0.110885	0.000287246	-0.000364664	-0.00256688	0.00901074	0.00217626	-0.000202518	-0.00778666	-0.00158057	-0.00514856	-0.00311691	-0.00415671	-0.0049286	-0.0571077	-0.0247254	-0.0213566	-0.00726357	-0.00239369	-0.0131155	-0.0253474	-0.0178093	-0.0587535	-0.0461615	-0.000940681	-0.000659783	0.00057294	0.00193925	-0.000881195	-0.000559956	0.000182623	-0.000757024	-0.000267285	-0.000233726	0.00131196	0.00128741	-0.00174159
0.0105321	0.00179012	0.00872761	-0.0490277	-0.0522359	-0.0161923	-0.0219176	0.0119712	-0.000518741	-0.00231517	-0.0295648	-0.0120571	-0.0335543	-0.0856064	-0.103782	0.000422835	-0.000276207	-0.00289619	0.00621138	0.00202077	-0.00044269	-0.0059791	0.000159858	-0.00274815	-0.00253161	-0.000422793	-0.00570357	-0.0585948	-0.0287263	-0.0243946	-0.0117478	-0.00248986	-0.0116544	-0.0235139	-0.0189687	-0.0644424	-0.0449472	0.00114239	-0.00292266	0.00310157	-0.00975298	-0.000795139	0.000140734	-0.000354684	-0.000390433	0.00299879	-0.000723393	0.00048095	-0.000938224	-0.000342817
0.0246851	-0.000983191	0.017023	-0.0530363	-0.0611831	-0.0122749	-0.0200969	0.0134877	3.97966e-05	-0.00319319	-0.0371384	-0.0174117	-0.0215872	-0.10345	-0.100772	0.000449739	-0.000293065	-0.0036458	0.0122393	0.00245474	-6.31279e-05	-0.00620608	-0.00288331	-0.00658839	-0.0031408	-0.00287536	-0.00525708	-0.0566547	-0.0269107	-0.0200228	-0.00674249	-0.002288	-0.0132408	-0.0250717	-0.0172385	-0.0580345	-0.0340953	0.000502083	-0.0016816	5.24089e-05	0.000390102	-0.000781504	-0.000485511	-0.000382308	0.00127514	-0.00022256	-0.000822729	0.00124925	-0.000649597	0.0032397
0.0151204	-0.000987482	-0.0111418	-0.054858	-0.0822369	-0.0188409	-0.0244705	0.0125858	-0.00441838	0.0024886	-0.0572836	-0.0141447	-0.037435	-0.0940844	-0.117675	0.000759109	-0.000288391	-0.00316939	-0.0280109	0.00501108	-0.00147479	-0.00602104	0.00127692	-0.00200627	-0.00245631	0.000388985	-0.00150912	-0.0578719	-0.0271416	-0.0211621	0.0155476	-0.000825438	-0.00701308	-0.0174293	-0.0184945	0.00950555	-0.0391244	-0.00590173	-0.00210748	-0.000628847	-0.00908457	4.53665e-05	-0.000181909	-0.000411861	-6.46153e-05	0.00400908	-0.00331715	0.00107097	-0.00236025	-0.000491805
0.0157826	0.00211609	0.0143605	-0.0329483	-0.0358242	-0.0183436	0.00926991	-0.00051703	-0.0286783	0.00656119	-0.0552582	-0.0117935	-0.0250736	-0.0407786	-0.0984093	0.000639939	-0.000341069	-0.00184083	0.00848889	0.00227745	0.00688751	-0.0100555	-0.00133596	0.0282156	-0.00277868	-0.00219121	-0.00201942	-0.0592889	-0.0184066	-0.017292	-0.006683	-0.00293296	-0.011842	-0.0265074	-0.0190091	-0.0671041	-0.038918	0.000210999	-0.00188848	0.000284953	0.00128826	-0.000659008	-0.000489592	-0.000381645	-0.000647586	0.000172076	5.33092e-05	0.000793184	-0.00368513	-0.00171415
0.019408	-0.0020178	-0.0424315	-0.0186156	-0.0410466	-0.00633995	-0.0144819	0.00829201	0.0311833	0.00623115	-0.0576518	0.00987047	-0.0397026	-0.086554	-0.111309	0.000341299	-0.000260062	-0.00375384	0.0105971	-0.000136262	-0.000637794	-0.010036	-0.000492164	-0.00814345	-0.00240543	-0.00363456	-0.00443687	-0.0559814	-0.0197412	-0.0212538	-0.00713224	-0.00221495	-0.0121792	-0.0239433	-0.0185105	-0.0670281	-0.0359154	-0.00125678	-0.000268868	0.000203592	0.00272094	-0.000585208	-0.000494013	-8.99258e-05	0.000657756	-0.000455244	-0.000484535	0.00224241	-0.0017211	0.0107535
0.0222401	-0.00245905	0.0181359	-0.0546183	-0.0633248	-0.0114991	-0.00740973	0.0161258	-0.00596514	-0.000121613	-0.0546876	-0.013008	-0.0034147	-0.0487201	-0.109661	0.000501125	-0.00028207	-0.0040871	0.0114609	-0.00469842	-0.00148658	-0.00776304	-0.00233975	0.0215298	-0.00318331	-0.00232734	-0.00518239	-0.0556027	-0.03242	-0.0209312	-0.00674037	-0.0025025	-0.0120454	-0.0244052	-0.016496	-0.0519744	-0.0365701	0.00119293	-0.00144792	0.0004514	0.000467586	-0.00108662	-0.000471476	-0.00033295	0.000921071	-0.000242665	-0.000534945	0.0016013	-0.00213012	-0.00216362
-0.0281503	-0.00117541	0.0450828	-0.0354487	0.0340352	-0.017867	-0.0372286	0.0070812	0.00572019	-0.00474294	-0.0511375	-0.0160164	-0.051154	-0.0827004	-0.118668	0.000249435	-0.000232679	-0.00492667	-0.0369903	-0.0017607	4.77521e-05	-0.0114157	-2.35408e-05	-0.00879783	-0.00338336	-0.00457908	-0.00356895	-0.0615662	-0.0328671	-0.019512	-0.00446584	-0.00193601	-0.0132964	-0.0276875	-0.0196642	-0.0700735	-0.0430726	-0.00200281	0.000323688	-0.000263361	-0.000866323	-3.05513e-05	-0.000357551	-0.000504238	1.90141e-05	-0.000460844	-0.00214625	0.000820566	-0.000878567	0.00232194
0.0109976	-0.00148293	0.0198045	-0.0100831	-0.0378054	-0.0119617	0.00470886	0.0240588	-0.00341649	-0.00215248	-0.0589539	-0.0112432	-0.0391328	-0.0990531	-0.104516	0.000280163	-0.000350059	-0.00319238	0.0112501	0.00215087	0.000324682	-0.0096811	0.00104274	-0.00768313	-0.00276462	-0.00255817	-0.00495604	-0.0575341	-0.0250677	-0.0222124	-0.00518387	-0.00271338	-0.013187	-0.0237616	-0.018389	-0.0577891	-0.0363516	-0.000111612	-0.00119944	0.000922071	0.000887136	-0.00102184	-0.000493085	-0.000293606	0.00160377	-0.000149439	0.00112994	0.00063064	-0.00206558	0.00193447
-0.00957755	-0.00123135	0.00727693	-0.0655517	-0.0633261	-0.0151965	-0.00709947	-0.00345454	-0.00670771	-0.00301111	-0.0494458	-0.0111331	-0.0170661	-0.0956612	-0.103992	0.000519913	-0.000299951	-0.00294348	0.0123097	0.00255909	-0.000542952	-0.00723335	-0.00319193	-0.00618177	-0.0027728	-0.00295186	-0.00483318	-0.0565725	-0.0279265	-0.0216935	-0.00738406	-0.00208794	-0.01214	-0.0242649	-0.0172699	-0.0527659	-0.0371052	0.00102025	-0.00145685	-8.49252e-06	0.000434387	-0.000881175	-0.000459932	-0.000425065	0.0010004	-0.000216277	0.000802453	0.00128557	-0.00114358	0.00248237
0.0370558	-0.00157018	-0.0248804	-0.0339254	-0.0695806	-0.0062757	-0.000860026	0.0248521	0.00214017	0.00228639	-0.0477326	-0.00328998	-0.0538307	-0.103759	-0.00262348	0.000615804	-0.000369587	-0.00269245	0.0105867	0.00171347	-5.53031e-05	-0.00619825	-0.0035388	-0.00645309	-0.00278632	-0.00272976	-0.00490935	-0.0650296	-0.0243056	-0.020512	-0.00976067	-0.00262451	-0.0119534	-0.0265534	-0.0171508	-0.0650112	-0.0329584	0.000210033	-0.00217159	-0.000840774	0.000532777	-0.000985519	-0.000503877	-0.000521757	0.00109241	-0.000568605	0.000291305	0.000923255	-0.000375475	-0.00458342
0.0240918	-0.00231071	0.0124897	-0.0156619	-0.0422805	-0.0120287	-0.0142494	0.012948	-0.00417284	0.00153404	-0.0512214	0.00321789	-0.0429232	-0.0995397	-0.106258	0.000500744	-0.000202513	-0.00204466	0.0144028	-0.00680713	0.000294235	-0.00992006	0.000194432	0.0172383	-0.00353442	0.0169178	-0.00510096	-0.0572931	-0.0224795	-0.0193421	-0.00594927	-0.00280426	-0.00989348	-0.0206988	-0.0170289	-0.0600617	-0.0383387	0.0014427	-0.00165369	-4.32921e-05	0.000583539	-0.001182	-0.000438383	-0.000312825	0.00122098	-0.000651537	-0.000499646	0.00158416	-0.00163634	0.00579079
0.0211535	0.00243875	0.0182917	-0.0283073	-0.0503882	-0.0159518	0.00725683	0.00268355	0.00298816	-0.0019035	-0.0371424	-0.00434888	-0.0393803	-0.0842468	-0.122117	0.00053431	-5.62703e-06	-0.00449103	0.0178265	0.0022419	0.000326508	-0.00384107	-0.00264174	-0.00821086	-0.00286923	0.00782076	0.0352097	-0.041301	-0.0294083	-0.0188765	0.000109791	-0.00238547	-0.00632558	-0.0222963	-0.0125956	-0.0489146	-0.0409808	0.00580942	-0.00259713	0.00181352	0.00157153	-0.00130896	-0.000732606	-0.000502122	0.00177081	9.34063e-05	0.000550094	0.000981546	-0.00101821	-0.0019367
-0.00365714	0.00284529	0.0139888	0.0184934	-0.0318167	-0.0202524	-0.0122051	0.015416	0.0120972	-0.00212157	-0.0281319	-0.0133505	-0.0535962	-0.0963555	-0.0974909	0.000403083	-0.00034565	-0.00332686	0.00483903	-0.000367783	0.000980532	-0.00814375	0.000487309	-0.00675683	-0.00348224	-0.00332818	-0.00341738	-0.0576277	-0.0283885	-0.0225467	-0.0109972	-0.00287576	-0.0120925	-0.0255672	-0.0153815	-0.06925	-0.043004	0.00499333	-0.00012166	-0.0157373	0.0010287	0.000293232	-0.000987057	-0.000354286	1.2228e-05	0.000110996	-0.00958714	0.000880961	-0.000457276	-0.000579096
0.00981203	-0.00155295	0.0130953	-0.0287943	-0.0571	-0.0159174	-0.00740574	0.0231949	0.00788655	-0.00376322	-0.0529759	-0.0164624	-0.03668	-0.0984516	-0.10344	0.000555302	-0.000241873	-0.00337113	0.0109385	0.00223133	-0.000417061	-0.00694076	3.97206e-07	-0.00465455	-0.00185973	-0.00254224	-0.00460455	-0.0568103	-0.01884	-0.0218877	-0.011267	-0.00241761	-0.0124704	-0.0239147	-0.0170588	-0.0577762	-0.0363677	-0.00127329	-0.0016239	0.00211846	0.00129009	-0.00167391	-0.00111597	-0.000238869	0.0241569	-0.00131371	0.000864893	0.000784255	-0.00125019	-0.000505079
-0.051805	-0.000832454	-0.0608682	-0.0123864	-0.0176631	-0.0014506	0.00197449	0.00749642	-0.0382059	-0.0256729	-0.0430036	0.00838439	0.0459568	0.101565	-0.127213	-0.000385418	7.92206e-05	-0.000898506	0.00593405	-0.00297236	-0.000223245	-0.0125372	-0.000234622	-0.0090619	-0.00278495	-0.00358222	-0.00408393	-0.0772539	-0.0306056	-0.0190096	-0.00488774	-0.000982233	-0.0100041	-0.0343658	-0.0145229	-0.086001	0.144693	-0.00771081	-0.0179511	0.0409445	0.00157553	-0.00276388	-0.000295212	-0.000698441	6.32974e-05	5.36922e-05	0.00640402	-0.000273889	-0.00299726	-0.000119742
0.02708	-0.0010045	-0.0163663	-0.0572128	-0.0627879	-0.0110869	-0.00514945	-0.00100112	0.00148594	0.000739262	-0.0600544	-0.0137812	-0.0348364	-0.0866108	-0.129736	0.000729703	-0.000375456	-0.00296993	0.00930386	0.00438353	-0.000389383	-0.00697994	-0.00374625	-0.00614508	-0.00317602	-0.000484937	-0.00449261	-0.0577148	-0.0258041	-0.0171473	-0.00972494	-0.00164607	-0.0116389	-0.0228802	-0.0184064	0.0115144	-0.0392414	0.000611077	-0.00176906	0.000113736	7.75785e-06	-0.000719507	-9.12645e-06	-0.000517836	0.000757468	-0.000512979	0.000331962	0.00123503	-0.000917486	0.000914212
0.0389576	0.00225382	0.0106837	0.0571056	-0.0318268	-0.0128223	-0.0378369	0.0162913	0.000242225	-0.00231901	-0.0571886	0.000637768	-0.0514642	-0.0422082	-0.0975263	0.000475443	-0.000188777	-0.00401359	0.0119067	0.00209616	0.000142522	-0.00862869	-0.00102788	-0.0061192	-0.00277036	-0.00076337	-0.00472181	-0.0574526	-0.0263112	-0.017175	-0.00719955	-0.00288484	-0.0123142	-0.0234864	-0.0193281	-0.0607173	-0.0333443	-0.00107718	-0.00156324	-0.000221916	0.000478059	-0.0012151	-0.0007145	-0.000456597	0.00155539	-0.000571389	9.18679e-05	0.00111913	-0.0134941	0.00945994
0.0103148	0.00169224	0.0131164	-0.0462455	-0.0420745	-0.0126011	-0.0062546	0.0139577	-0.00246692	0.00306588	-0.0625703	-0.0103034	-0.0271032	-0.0929966	-0.10584	0.000543505	-0.000339558	-0.00339171	0.0104061	0.0018996	0.00022678	-0.00626939	-0.000429688	-0.00515998	-0.00225338	0.00142737	-0.00604411	-0.0549939	-0.0256454	-0.0208525	-0.0110424	-0.00281104	-0.0102398	-0.0231573	-0.0183781	-0.0499992	-0.0337373	0.000476488	0.0080964	-8.81102e-05	-0.00979666	0.000294572	-0.000579049	-0.00030105	0.000443301	0.000374764	-0.000516622	0.000823939	0.000901469	-0.00467109
0.0142833	-0.00103564	-0.0412007	-0.0485786	-0.0348073	-0.0129694	-0.00258867	-0.038891	0.00224908	0.00565644	0.00556254	0.00637143	0.0021407	0.003301	-0.087183	0.00104133	-0.000488937	-0.00365488	0.0126448	0.00282687	-4.34018e-05	-0.00832206	-0.0032631	-0.00639263	-0.00240677	-0.00364604	-0.00671145	-0.0624553	-0.0242875	-0.0168068	-0.00999092	-0.00225301	-0.0100582	-0.0272562	-0.0147354	-0.0691865	-0.0385581	0.00339447	0.00104148	0.00050381	0.000943064	-0.000857646	-0.000537596	-0.000574049	0.00410273	-8.76432e-05	0.00190804	0.000796881	-0.00253945	0.0168016
0.0204619	-0.00148293	0.0513978	-0.0368997	-0.0578389	-0.0208224	0.0083107	0.0194779	0.00499394	-0.00573385	-0.0477882	-0.0129836	-0.0276482	-0.0787911	-0.10774	0.000623554	-6.5621e-05	-0.00368671	0.0097064	0.00245513	-0.000245273	-0.00725461	-0.00148143	-0.00878475	-0.0033046	-0.00547991	-0.00555244	-0.0563307	-0.0268798	-0.0187351	-0.00500158	-0.0020805	-0.0135683	-0.0235302	-0.0172855	-0.0615412	-0.0358161	4.93944e-05	-0.00124522	2.28553e-05	-0.00096866	-0.00104534	-0.000388265	-0.000132699	0.000804687	0.000364411	0.00205791	0.00141588	-0.000145425	0.00648188
0.0100628	0.00183807	0.0373375	-0.0372154	-0.0495616	-0.0154335	-0.00754508	0.0160494	-0.00252728	-0.00203885	-0.0597316	-0.0110632	-0.028091	-0.0943289	-0.103738	0.000430104	-5.99141e-05	-0.00373665	0.0105153	0.00152281	-0.000135781	-0.00609502	-0.0022731	-0.00429851	-0.00260516	-0.00389545	-0.00498821	-0.053067	-0.0257608	-0.0194225	-0.00722745	-0.00216411	-0.010495	-0.025957	-0.0178708	-0.0487224	-0.0346588	0.000546127	0.00641538	0.000292275	0.00122687	-0.00152918	-0.000452451	0.00189257	-0.00593331	0.000551896	-0.000371589	0.000992248	0.00084798	-0.00435661
0.0232348	-0.000821368	0.0341163	-0.0584243	-0.0638168	-0.0113249	-0.0053419	0.0132901	0.005763	-0.00173459	-0.0590159	-0.0163126	-0.0368815	-0.103323	-0.110698	0.000247497	-0.000363022	-0.0025712	0.0128455	0.00239178	-1.03846e-05	-0.00764152	-0.00170331	-0.00242356	-0.00225043	-0.00193448	-0.00521332	-0.0591928	-0.0261115	-0.0208225	-0.00962604	-0.00239246	-0.0128398	-0.0283612	-0.018532	-0.0653363	-0.0367762	0.00155102	-0.00109498	0.000687144	0.00137129	-0.000817719	-0.00108998	0.000228918	0.000991736	0.000538001	0.000876333	0.00133898	-0.000169157	0.000418171
-0.00143596	-0.000840772	0.0153717	-0.0520863	-0.0528746	-0.0207037	-0.0247249	0.0100704	-0.000427876	-0.00261844	-0.0584386	0.0349132	-0.0295826	-0.0862614	-0.111507	-0.000244472	-0.000602912	0.021571	0.0058474	0.00270278	-0.000758437	-0.008445	0.000494928	0.00408198	-0.00276738	-0.00311586	-0.0053678	-0.0607051	-0.0227956	-0.0205218	-0.0146058	-0.00202574	-0.0109423	-0.027957	-0.017449	-0.0661285	-0.044069	0.00263075	0.00451098	-0.000144163	-0.00312273	-0.000386643	-0.000102055	0.00321221	-0.000504499	0.000329949	-0.00205268	0.00136041	0.000770489	-0.004717
0.018421	-0.00069429	0.0209215	-0.109507	-0.115862	-0.029764	-0.0160013	0.00789846	-0.00866034	-0.000211288	-0.0532167	0.0580472	-0.0140154	-0.100347	-0.137226	-1.35999e-05	-0.000180113	-0.00558364	-0.0436934	0.00285568	-0.00363193	0.0323294	0.00145567	0.0120576	-0.00234343	0.00811483	0.0236343	-0.0534242	-0.0208221	-0.0155853	-0.00108721	-0.00129657	-0.0108516	-0.0169077	-0.0170684	-0.000450633	-0.0567079	0.0106518	-0.00182763	0.00377647	0.000823354	0.00029417	-0.00046715	-0.000189287	-0.0104827	-0.000908599	-0.00170024	0.00136245	-0.000458967	0.00371801
0.0154543	-0.0018133	0.0174719	-0.0286711	-0.0385488	-0.0101648	0.00217359	0.000897955	-0.00385014	-0.00364141	-0.0232488	-0.0116049	-0.0252513	-0.10527	-0.109584	0.00058382	-0.000241603	-0.00394644	0.0130863	0.00221219	-0.000270704	-0.00599878	-0.00137526	-0.00739759	-0.00294743	-0.00344319	-0.00473942	-0.055742	-0.0179758	-0.0211305	-0.00865804	-0.00254329	-0.0122026	-0.0260468	-0.0173388	-0.0526762	-0.0361245	0.000262048	-0.00243949	0.000363101	0.00104368	-0.001351	-0.000406283	-0.000232602	0.0212641	-0.00114343	0.0020963	0.00103999	-0.000222233	0.00428183
0.0496349	-0.00110988	0.0228624	-0.0215936	0.0511149	0.0466221	0.0113982	-0.0185519	-0.00446981	0.00572898	-0.0595558	0.0446954	-0.0336546	-0.0970995	-0.11528	0.000317065	-0.000238977	-0.00292654	-0.0320737	0.00328067	-0.000177282	-0.0072182	-0.00222532	-0.00982986	-0.00279953	0.0283994	-0.0020445	-0.0645712	-0.0143884	-0.018376	-0.00377297	-0.00255844	-0.0110826	-0.0193126	-0.0186404	-0.0613296	-0.0392068	0.0054917	-0.000884285	-0.00175126	0.00197851	-0.000660451	-0.000482336	-0.000705721	0.000665204	0.000286936	-0.00508848	0.00130708	-0.00243513	-0.0130498
0.0240134	-0.000239586	0.0222487	-0.00845837	-0.0435012	-0.0129596	0.0067107	0.00225456	0.00138133	-0.00591286	-0.0478127	-0.0238813	-0.027189	-0.0995755	-0.116578	0.000409628	-0.000370888	-0.00268997	0.013895	0.00267611	-4.46193e-05	-0.00622449	-0.00290959	-0.00637037	-0.0029214	-0.000866963	-0.00488449	-0.0594469	-0.0174967	-0.0189019	-0.00307711	-0.00250093	-0.0128049	-0.0254318	-0.0184276	-0.0513433	-0.0400556	0.00461298	-0.00082557	0.000804782	0.00132868	-0.000761104	-0.00270684	-3.42168e-05	0.012087	-0.000319144	-0.000884039	0.00130614	0.0126363	-0.00564437
0.0105928	0.00214443	0.0456892	-0.0687134	-0.0534494	-0.0192148	-0.00839472	0.0105008	0.00241269	-0.0050258	0.177018	-0.00767612	-0.0278157	-0.0924804	-0.0928391	0.000360401	-4.4042e-05	-0.00280946	0.0112428	0.000454262	3.83382e-05	-0.00615083	-0.0012479	-0.00681169	-0.00241024	0.00145128	-0.00285573	-0.0566539	-0.0261844	-0.0202245	-0.0115003	-0.00241132	-0.0103903	-0.0254957	-0.0155671	-0.0560824	-0.0366421	-0.000363938	-0.00416021	0.000506981	0.0356897	0.0115967	-0.000733561	-0.000469182	0.00261141	0.000892053	0.000508797	0.000552597	-0.0017358	-0.0172706
0.0330184	-0.00179611	0.0116005	-0.0420938	-0.00253663	-0.0153985	0.00686548	-0.00347487	-0.00436755	-0.00219239	-0.0454442	-0.0160517	-0.0463939	-0.0984021	-0.105021	0.000459001	-0.000305898	-0.00422684	0.00722647	0.00279546	6.94192e-05	-0.00691956	-0.00232468	-0.00917508	-0.00350445	-0.00376716	-0.00507073	-0.055675	-0.0240169	-0.0177271	-0.00758647	-0.00243243	-0.0122993	-0.0239156	-0.017485	-0.0530842	-0.039263	0.000971793	-0.00065379	-0.000577268	0.00183233	-0.00135887	-0.000338205	-0.000517836	0.00171128	-0.000182949	0.00204829	0.0014583	-0.000217146	0.00489895
0.0132797	-0.00293007	0.04462	-0.0656393	-0.0844164	-0.0165795	-0.0190056	0.0189384	0.0145339	-0.00040573	-0.0425555	0.0118094	-0.0416017	-0.0956258	-0.120006	0.000975388	-0.000209663	-0.00326588	-0.0387787	-0.00181886	-0.0012477	-0.00783335	-0.00181824	-0.00305112	-0.00311999	0.0257029	-0.00330716	-0.0625551	-0.0263138	-0.0180732	-0.00750142	-0.000422464	-0.0117979	-0.0222758	-0.0203479	-0.00318801	-0.0358559	0.00195253	-0.00162656	0.00145127	0.000164619	-0.000660453	-0.000605098	-0.000193738	0.00154183	-4.70056e-05	-0.00371397	0.00132994	2.39477e-05	-0.000793863
0.0435013	0.00222825	0.025887	-0.0391537	-0.0414876	-0.0134344	-0.0119204	0.00863048	-0.00382125	0.00472072	-0.0407359	0.000270565	0.0657229	0.222894	-0.12202	0.000562938	8.07283e-05	-0.00181015	0.00990197	0.00373645	-0.00175355	-0.00558373	-0.00200966	-0.00567685	-0.00287554	0.0010675	-0.00258735	-0.0831675	-0.0424657	-0.0154914	-0.0126175	-0.000684899	-0.0093549	0.061876	0.00741414	0.11278	-0.0521763	0.00369152	-0.00134497	-0.00113033	-0.00100017	-0.000639838	-2.88846e-05	-4.03224e-05	0.00213475	0.000712896	-0.001134	0.0013966	0.00247707	0.00662405
0.0270576	-0.00209002	0.0264213	-0.0360105	-0.057184	-0.0223229	0.017686	0.00611159	0.0315985	-0.0122344	-0.0675132	0.0144652	-0.0533084	-0.0998964	-0.0581315	-0.000302119	-0.000512639	-0.00146545	-0.0512238	-0.00256368	-0.00110805	0.0183766	0.000786104	0.0336226	-0.00233342	0.00163769	-0.0016487	-0.0567348	-0.0338859	-0.0226703	-0.0219522	-0.00123416	0.00536818	0.0470411	-0.0169193	-0.0645824	0.0394158	0.00599642	-0.00165697	0.000134368	-0.00156348	-0.000861571	-0.000476868	-0.000118544	0.00149687	0.00167506	-0.00443968	0.00141183	0.000906085	0.0147374
0.00517665	0.00276892	0.0131237	-0.076259	-0.0652918	-0.0220656	-0.0102139	0.0154333	0.0155374	-0.00251294	-0.0403596	-0.0107515	-0.0379501	-0.0957995	-0.108707	0.000717257	-2.62684e-07	-0.000324181	0.00229605	-0.000221795	-0.00150305	-0.0050867	-0.0010721	-0.00446251	-0.00200483	0.00527711	0.0031805	-0.0643249	-0.0251483	-0.015855	-0.0109916	-0.00131159	-0.00974161	0.0576956	0.0075739	0.0156345	0.046313	0.00291861	-0.00147631	0.000309485	0.00117834	0.000112665	-0.000175633	-0.000403818	0.000971502	0.000514682	0.0135337	0.000686426	0.000200015	-0.00266682
-0.0652166	0.00277933	-0.00898392	-0.0190355	0.144325	0.00114985	0.0166351	0.00852842	-0.02958	0.00779282	-0.0280018	0.00468809	-0.0346871	-0.0555718	0.0715705	0.000274647	-5.70087e-05	-0.00494142	-0.0171181	-0.000754173	-0.000942894	-0.0144986	0.00289855	-0.00987862	-0.00245892	-0.00504383	-0.00243003	-0.0846416	-0.0233497	-0.0234217	-0.010637	-0.00133602	-0.0150915	-0.0243025	-0.0203668	-0.0859788	-0.0519013	-0.012602	0.00125374	0.00243178	0.00152821	-0.00102593	-0.000708609	-0.000296268	0.00107314	-0.00069211	-0.000831756	0.000251531	-0.00173547	-0.0199471
-0.0442474	0.00215175	-0.0615632	0.00363236	-0.0271545	-0.0262742	0.0143028	0.0284676	0.0129533	0.00576461	-0.0595034	-0.0102821	0.0520713	0.136353	0.0614435	9.08794e-05	-0.000209409	0.0100993	-0.044549	0.0138853	0.000523134	0.0394934	0.00214399	-0.00674077	-0.00332002	0.00644233	-0.00185185	0.118813	-0.012133	0.0143636	-0.00881082	-0.000125018	-0.0107602	-0.024165	-0.0259288	0.102365	0.107938	-0.0159159	-2.75594e-05	-0.00139524	-0.000267527	0.00083829	-0.000156482	-0.000138551	0.00013394	-0.00964759	-0.00178456	0.00300825	0.00523596	-0.00364525
-0.000813077	-1.43362e-05	-0.0107461	0.00533143	0.00437597	0.133011	-0.00654766	0.00921405	0.022587	-0.00597794	0.197743	-0.00598527	-0.0388796	-0.0884021	0.0530344	0.000759191	3.1878e-05	-0.00385601	0.00782954	0.00543242	-0.00166877	-0.00917055	0.0018473	-0.00581393	-0.00244032	0.00578783	0.00235116	-0.0622945	-0.0162317	-0.0109234	-0.0129317	-0.000844459	-0.00733713	0.057534	0.00294045	0.0117309	-0.0472814	-0.00646873	-0.00150933	0.000875776	-0.000340622	-0.000257424	-0.000577453	-0.000205549	0.00299516	-0.000624216	0.000800017	0.000382922	-0.000776298	0.00144903
-0.00563868	-0.00060105	0.069876	-0.038213	-0.120846	0.039007	0.00234036	0.00988256	0.0197151	-0.00384469	-0.0578515	3.17127e-05	0.055605	0.0231278	-0.173135	-0.000166077	0.000687453	-0.00254359	0.00809478	0.00165651	-0.000232818	-0.0105052	0.00193781	-0.00585585	-0.0030973	-0.00179051	-0.00329818	0.0309788	-0.00681008	-0.016005	-0.0116999	-0.00333135	0.00578535	0.0809098	0.0196464	0.0492671	0.0958091	-0.00029313	-0.000223403	-0.000420157	-0.00117057	0.000843651	5.87197e-05	-0.000259811	0.00359144	0.00189658	-1.02289e-05	-0.00051169	0.00358711	-0.0146458
0.00974771	0.000866937	0.0102046	-0.0302834	-0.0603083	-0.0162265	-0.00372053	0.00431337	0.000465335	-0.00952126	0.00565488	-0.0108752	-0.0421762	-0.0509421	0.0589848	0.000272342	-9.73499e-06	-0.00391719	0.00973933	0.000226561	-0.000472705	-0.00761647	-0.000802091	-0.00978254	-0.00242421	-0.00249423	-0.00195152	-0.0682914	-0.0325864	-0.0200563	-0.0113585	-0.00156712	-0.01126	-0.0235783	-0.0179845	0.00951381	-0.0476596	0.00171821	-0.00182489	-0.000684641	0.00015567	-0.000393396	-0.000167501	-0.000416249	-0.00866993	-0.000563311	-0.000252443	0.000191077	-0.000188917	-0.00614893
0.0066279	-0.00142065	-0.0217672	-0.0116549	-0.0234654	0.0289081	0.00948644	-0.0214333	0.0201728	-0.00278067	-0.0240581	-0.0109884	-0.0411062	-0.0875526	-0.090249	0.000510695	-0.000143762	-0.0041538	-0.0287369	0.00739791	-0.00097788	-0.0111402	0.00150861	-0.00801425	-0.00256142	0.00027074	-0.00301801	-0.0671606	-0.0221884	-0.0267475	-0.0142359	-0.00148581	-0.00974578	-0.0229282	-0.0216863	-0.0619705	-0.0467982	-0.00333243	0.00644152	-0.000330978	-0.00681524	-0.00228439	-5.17367e-05	0.0017288	0.000111588	0.0047891	-0.00247759	0.000715454	0.00108373	-0.00322022
-0.00221945	0.00293917	0.0297704	-0.0278644	-0.041895	-0.00797472	0.0223959	-0.02416	-0.00324605	0.00710761	0.0246096	0.000980453	0.0498485	-0.0331376	-0.17692	-9.4657e-05	-0.000270668	0.0169658	-0.0186017	-0.00797379	0.00216513	-0.00717203	0.0131166	0.0371091	-0.00252325	0.00272705	-0.00419467	0.159943	0.0142227	-0.031816	-0.00788956	-0.00123956	-0.0118396	-0.021882	-0.0212535	0.11106	-0.0624275	0.00468901	-0.00121046	-0.000646087	-0.00120419	-0.000578312	5.28127e-05	-0.000412022	0.00335482	8.76207e-05	-0.00390562	0.000461257	0.00235803	0.00331607
-0.0300828	-5.88117e-05	0.010913	0.0754114	-0.0389027	-0.0259737	-0.000175009	0.0117112	0.00498943	0.000531571	-0.0257161	-0.00632919	0.0131936	0.00782707	-0.00758064	2.45673e-05	-0.000447231	0.0298782	0.00531357	-0.000678316	0.000855552	-0.00956322	0.00175922	-0.00682575	-0.00268248	-0.00497465	-0.00780075	-0.0789907	-0.0274399	-0.022515	-0.0185255	-0.00260858	-0.0108583	-0.0291076	-0.0161193	-0.0843171	-0.0493133	0.00481463	0.00826644	-0.00210125	-0.00846049	-0.000907269	0.000125556	0.00307631	0.000786731	0.000589722	0.00172697	-0.00260223	-0.00596175	-0.00383748
-0.0472384	0.000813264	-0.0572948	0.067871	0.0748077	0.0190702	0.0157779	-0.020846	-0.0456545	0.00154571	0.0244107	0.00330727	-0.0657512	-0.110959	0.0264689	-0.00067001	-0.000242574	-0.00316977	0.0145785	-0.00426972	0.000212192	-0.00744895	-0.00114229	-0.00856726	-0.00113914	0.00168955	0.00519441	-0.0555792	-0.0226911	-0.00708486	-0.0106747	-0.000940356	0.0330931	-0.0232987	-0.0167606	0.0212091	0.0231378	-0.0116975	-0.000519674	0.0182285	0.00177868	0.0270521	4.0192e-05	0.00123848	-0.00178244	0.00018993	0.000489109	-0.000875209	-0.00186552	-0.0157908
0.0327304	-0.00146232	-0.019858	-0.00661672	0.0116334	-0.00661189	-0.0122992	0.0151992	-0.00131963	0.000705793	-0.0405791	-0.014118	-0.0138476	-0.100989	-0.0847159	0.000725194	-0.000365385	-0.00326513	0.0121944	0.00320785	0.000421758	-0.00962868	-0.000855047	-0.00885696	-0.00321442	0.0160491	-0.0052778	-0.0595067	-0.0284979	-0.0207653	-0.0057781	-0.00253525	-0.00827671	-0.0238579	-0.0169735	-0.0651995	-0.0375983	-0.00856952	-0.000531962	-0.000874902	0.00271563	-0.00148391	-0.000516008	-0.000429772	0.00203446	0.000152729	-0.000908001	0.00158389	-0.000690921	0.00404387
-0.0439806	-0.00234255	-0.0138053	-0.00899053	0.114226	0.0249429	0.0137123	-0.00670247	-0.0201695	0.00649393	-0.0300129	-0.00165581	-0.0461388	-0.105502	0.0698721	-0.000201512	-0.000502212	0.0152582	-0.0298835	0.000873909	0.000513075	0.0249505	0.0162615	0.0381193	-0.00309658	0.00291025	-0.00270825	-0.075145	0.019317	-0.0121479	-0.00512911	-0.000353281	-0.0140576	-0.0196998	-0.0154031	-0.0795347	-0.0491899	-0.00181746	0.000114729	-3.42392e-05	0.00166058	-0.0014989	-0.000519248	-0.000743094	0.000286581	-0.000553834	-0.00335374	0.000107377	-0.00504034	-0.0102808
0.0349295	0.000210755	-0.0178749	0.0909713	-0.0372802	0.0159773	0.00367791	0.00863534	0.00546053	0.00591824	-0.0198481	0.00372216	0.0707422	0.0271951	-0.0177711	0.000491645	-0.000307097	-0.00265862	-0.039186	0.00583428	0.00106506	-0.011339	-0.00115728	0.0318679	-0.00247063	-8.19279e-05	0.0177914	-0.0858831	-0.0303447	-0.0145671	-0.00460192	-0.00103735	-0.00639862	0.0620092	-0.0168398	0.00506936	-0.0522711	0.00202507	-0.00099211	-0.00171544	-0.000109577	0.000307695	-0.000106482	-0.000839333	0.0030144	0.00027841	-0.00137255	0.0012292	0.00248178	-0.00637868
0.017522	0.000696903	0.0848427	-0.0366017	-0.0330564	-0.0220451	-0.0214686	-7.92803e-05	0.00491997	0.00403684	0.0204495	-0.00351352	-0.0385093	0.0247225	-0.00978078	0.000911129	0.000107918	-0.00332794	0.00918036	-0.000199811	-0.00115819	-0.00447627	-0.000747134	-0.00786196	-0.00286623	-0.00259934	0.000812262	-0.0884478	-0.029906	-0.0173642	-0.00902885	-0.000426634	-0.00797173	0.0753181	0.00861328	0.0240828	-0.0435978	0.000218719	-0.000775167	0.000181842	-0.00056482	-0.000612653	-2.86418e-05	-0.000499248	0.00299252	0.000442789	-0.000617757	0.000515377	-0.000420625	-0.00388824
0.0017488	-0.000970077	0.0557779	-0.0527875	-0.0686721	-0.0304013	-0.0111675	0.0162133	-0.00446016	-0.00543091	-0.0537541	-0.0175961	0.0379312	0.00354033	-0.119476	0.000276713	-0.000227083	-0.00433396	0.0101372	0.00205384	-0.000454848	-0.00765083	-0.00016623	-0.00567534	-0.00412803	-0.00504128	-0.00772071	-0.0703361	-0.038186	-0.0204772	-0.0141865	-0.00298321	-0.0120949	-0.0331287	-0.015238	-0.0769356	-0.0463593	0.0040078	-0.00162816	-0.000713485	-0.000727798	-9.36974e-05	-0.000788003	-0.000172627	-0.000434308	0.000356484	-0.000464126	-0.000416834	-0.000315194	0.000821238
-0.0414542	0.0004918	-0.0487826	0.0244643	0.0463649	-0.0152619	0.023681	-0.00543067	-0.0105418	0.002427	-0.0346933	0.00561846	-0.00673855	-0.0259508	-0.0528794	-0.000789736	0.00132642	-0.00334069	-0.0396611	0.00284522	0.000180515	-0.0106254	0.0067588	0.000612599	-0.00437859	0.00389295	0.0303105	-0.0510272	-0.0205165	-0.0154123	-0.011996	-0.000939438	-0.0106467	-0.023172	-0.0176242	-0.0800471	-0.0277718	0.000971864	0.000160861	0.000655443	0.00234633	-0.00049176	-0.000451376	-0.000510314	-0.000501136	0.00131718	-0.00298878	0.00128675	-0.000817157	0.00476947
0.0384638	0.000187837	-0.0656317	0.0280546	0.128395	0.0476941	0.0110034	-0.0265801	-0.0153707	0.00499913	0.00853865	0.0311896	0.0438703	-0.0380658	-0.0814576	-0.000497035	-7.73552e-05	-0.00200253	-0.0196759	0.000661897	-1.119e-05	-0.0122688	0.00284366	-0.00156227	-0.00165225	-0.00213939	0.0146892	-0.0733907	-0.0190827	-0.0206728	-0.0138203	-0.000434145	-0.012445	-0.0254871	-0.0169009	-0.0697074	0.0394019	-0.00928222	0.00696532	0.00196664	0.00856578	-0.00224069	-0.00148958	0.0121582	-0.00333858	-0.015653	0.0108006	0.00179307	-0.00427864	-0.0122998
-0.0226289	-0.00199829	-0.0450593	-0.0197176	-0.0439563	-0.0135137	-0.0113684	0.0197911	-0.00804087	-0.00138452	-0.0553179	0.00698482	-0.0174766	-0.006189	-0.0487449	0.00184914	-0.000256181	-0.00158287	0.0169653	0.00483565	-0.000217573	-0.00787532	-0.000659824	-0.0079283	-0.00280508	0.00415435	-0.00260814	-0.0447565	-0.0402753	-0.0202976	-0.0121207	-0.000820185	-0.00786367	-0.0195231	-0.0151767	0.021413	0.0369293	0.00780265	-0.000220116	-0.000565618	0.000824775	-0.000255724	-0.000160066	-0.000280546	0.00487914	0.000389264	-0.000860692	0.00170323	0.000192852	0.00950244
-0.00255928	-0.00157373	-0.0287724	-0.037729	-0.0469653	-0.00265759	-0.0135742	0.020073	0.0107153	-0.00231859	0.0616125	-0.0169993	-0.0519361	-0.094347	-0.0918402	0.00116425	-0.0002537	-0.00314857	0.00621378	-0.000142457	0.000212154	-0.00808887	0.000433255	-0.00694008	-0.0027433	-0.00367833	-0.00349368	-0.0612569	-0.0285918	-0.0195992	-0.0125613	-0.00206229	-0.0103704	-0.0246644	-0.0181836	-0.0741461	-0.0425255	0.000896019	-0.000523189	0.000441982	0.000221578	-0.000308912	-0.000860002	-0.000613055	-3.56504e-07	-0.000763341	-0.000510032	0.000385898	-0.000829672	-0.00547187
0.0147888	-0.00119527	-0.0534528	-0.0451362	-0.0203236	0.0129691	0.00317068	0.0130153	0.00872524	-0.000881034	-0.0324589	-0.00388906	0.0593209	0.1977	0.0867982	9.17195e-05	-0.000317344	-0.000326435	0.0136629	-0.0020602	0.00057833	-0.0060117	-4.4366e-05	-0.00814202	-0.00190708	0.000693443	-0.00197506	-0.097107	-0.00916726	0.0223131	0.000572713	-0.000405083	-0.00783218	0.0694562	-0.0120211	-0.0120261	0.124685	0.00361623	-0.000861246	-0.00285342	0.00140995	-0.000569407	-0.00023038	1.16481e-05	0.00438331	4.98527e-05	0.00084114	-3.19123e-05	0.0017646	0.00142371
-0.0841077	0.00344544	0.0216379	-0.0548021	-0.0242432	-0.00411221	0.0114187	-0.0188537	0.00709654	0.00233626	-0.0484775	0.00520425	0.0487644	0.0250391	-0.0101638	0.00133143	0.000112973	0.00130988	-0.010814	-0.0037526	0.000799471	-0.00993816	1.64565e-05	-0.0034337	-0.00227912	-0.00268965	-0.00320442	-0.0797251	-0.0311989	-0.012617	-0.013938	-0.000786329	-0.0104182	-0.0272843	-0.0102277	-0.0342462	-0.0394609	-0.00330569	0.00999721	-0.000713179	-0.00042397	0.0420312	-0.000598233	-0.000641094	-0.00948515	-0.00082007	-0.00207421	0.000997165	-0.00054964	-0.00154707
-0.0478988	-0.000123723	0.0258094	-0.00014632	0.0411762	-0.0185487	0.0150304	-0.000531642	-0.0041942	-0.00457794	-0.042409	0.00461955	0.0121592	0.168659	0.248132	6.70624e-05	0.000145077	-0.00562325	0.011286	-0.00112651	0.00113757	-0.0153893	-0.000510758	-0.00643844	-0.00275061	-0.00315756	-0.00626798	-0.0969326	0.023004	-0.0213705	0.00271889	-0.00186943	0.00525176	-0.0250105	-0.0142156	-0.10406	-0.0629413	0.00648029	-7.58336e-05	-0.00241346	0.00190702	-0.000342352	-0.000304939	-0.000315549	0.00214766	-0.00100047	-0.000235844	0.000478037	-0.000316391	0.00196713
-0.0306491	-0.00167397	0.0496206	-0.0404636	-0.0422558	-0.0241435	0.0181584	0.0140179	0.0129815	0.00439024	-0.0118535	0.0220989	0.0637777	-0.0381065	-0.115266	0.000345437	-0.000262079	-0.00295635	0.00571586	-0.00313387	0.000314011	0.00590572	-0.000630793	-0.00553398	-0.00297628	-0.0039748	-0.0058772	-0.065943	-0.0266813	-0.0212209	-0.0119226	-0.0030039	-0.00994799	-0.0294304	-0.0157612	-0.0649782	-0.0414693	0.00137262	-0.00271269	-0.00253086	-0.00504006	0.00505967	-0.000583956	-0.000380405	-0.000686166	0.00044489	0.000812368	-0.000127755	0.0010326	-0.0035904
0.0215151	-0.000964634	-0.0311971	-0.0333199	-0.0520181	-0.0159896	0.0166309	-0.0489095	0.00156128	9.35522e-05	-0.0428365	0.0204253	0.0493652	0.0913817	-0.12573	0.00083758	-4.35811e-05	-0.00479427	0.0133591	0.00319716	-0.00048916	-0.00892426	0.000268965	-0.00379969	-0.00250598	-0.000602071	-0.00608894	-0.0714249	-0.0258166	-0.0188497	-0.0171257	-0.00228408	-0.00815363	-0.0316942	-0.0150685	-0.0690752	-0.0396941	0.000183766	-0.000223646	-0.00176794	-0.00724184	-0.000869247	-0.00109363	-6.73439e-05	-0.0123656	-6.16491e-05	-0.00157895	-0.00954634	0.00213248	-0.00905812
0.0145976	0.0026257	-0.00718312	0.0178535	0.124991	-0.0141557	0.0153486	0.0129834	0.0174299	-0.00472145	-0.0541497	-0.0136275	-0.039645	0.000920778	0.0898699	0.000282165	-0.000428015	-0.00428384	0.00724888	0.00318253	0.000552992	-0.0132908	0.000199044	0.0261344	-0.00232722	-0.00307514	-0.00451509	-0.0865801	-0.0276899	-0.0186092	-0.00968965	-0.00152169	-0.0128362	-0.0226938	-0.0149242	-0.0783147	-0.0495633	-0.00228739	0.0332344	0.000353263	0.000499781	0.0184557	-0.000390163	-0.000215647	-0.0013066	-0.00065784	0.00040888	0.00102981	0.00739918	0.00952676
0.0458766	8.1511e-05	-0.0247057	0.0110207	0.101559	-0.0173436	0.0138278	-0.0424266	0.00439901	0.00303442	0.163304	0.0019891	0.064794	0.0100154	0.0807102	-0.000174745	-0.000258143	-0.00685528	0.0148756	0.00308999	0.000644616	-0.0119481	0.0010021	-0.00686223	-0.00189289	0.00190672	-0.00810046	-0.0851101	-0.0287521	-0.027344	-0.0144325	-0.00249775	-0.0093533	-0.0292601	-0.0125741	-0.0874142	-0.0422642	-0.00450794	0.000946249	-0.000530706	-0.00701065	5.40056e-05	-0.0010095	1.39587e-05	-0.0103004	0.000370353	0.000212091	-0.0112846	-0.00182392	-0.00155923
0.0204413	-0.00183728	-0.155094	0.0171856	-0.0195915	0.0256935	0.0125387	0.00344662	-0.0166427	0.00065456	-0.0544018	-0.00206073	-0.0541855	-0.0731163	0.218955	-0.000509746	-0.000400905	-0.00454305	0.0111524	0.00160346	9.02675e-05	-0.0132457	-0.00169448	-0.00775241	-0.00243221	-0.0044369	-0.00401374	-0.0815185	-0.0299209	-0.0223727	-0.00333911	-0.00244281	-0.0148995	-0.027573	-0.016596	-0.0940457	-0.0556019	0.00673438	-0.000398773	-0.000725095	0.000576047	-0.000309762	-0.000353364	-0.000338858	0.000205344	-0.000597303	-0.00108639	0.000332668	-0.0012715	-0.0119728
-0.035018	0.00218028	-0.0275199	-0.0312895	-0.0501585	0.0176979	-0.00246027	-0.0228387	0.0115594	-0.00381364	-0.0319616	-0.00874717	-0.00448696	0.00173145	0.000754949	0.000786515	-0.000342991	-0.0035652	0.007833	-0.000500202	0.000344087	-0.0111803	0.00051508	-0.0101451	-0.00261646	-0.00296443	-0.00487271	-0.0704249	-0.0294225	-0.0194873	-0.0138418	-0.00254853	-0.0108131	-0.0284633	-0.0149157	-0.0797404	-0.0475249	0.00237728	0.000720746	-0.00119137	0.000301189	-0.000580846	-0.000466783	-0.000576344	0.00384168	-0.000127083	0.00163074	-0.000548755	-0.00212494	-0.000805557
-0.0159331	-0.00042293	0.0189131	-0.0936932	-0.104608	0.00210527	-0.0209521	0.00845094	0.0201276	-0.00129876	0.0238863	-0.00549989	-0.0179626	0.0225199	-0.0664354	1.87295e-05	0.000114327	-0.00261725	-0.000166632	0.00030786	-0.00467193	-0.00485702	-0.0194897	0.00603586	-0.00148271	0.000882439	-0.00201389	-0.0663669	-0.0515216	-0.0015705	-0.0083913	-0.0014842	-0.0140805	0.0568029	0.00620606	0.109065	0.0401815	0.00263279	0.00934791	-0.000916801	-0.00767925	0.000373858	0.000749511	0.0028884	-0.00358553	0.00594732	0.0060545	0.00069391	-0.0011858	-0.00225101
-0.0125445	0.000379003	0.0755223	-0.053598	-0.0524371	0.00363369	-0.011046	0.00558829	0.0184485	0.000534269	-0.0575488	0.0076804	-0.0100337	0.0911161	-0.062908	0.00155351	9.7725e-05	-0.00172078	0.00528438	0.00105996	0.000130199	0.0152669	-0.00100472	-0.00772813	-0.00291804	-0.00104925	0.00103114	-0.0833563	-0.00193676	-0.0180035	-0.0107901	-0.000465822	-0.0104345	-0.022852	0.00332703	0.107804	0.111423	-0.0018122	-0.000115302	-0.00175428	-2.56602e-05	0.000272946	-3.15601e-05	-1.17888e-05	-0.000429672	0.00164642	0.000254876	-0.000640569	-0.00143214	0.00246234
0.0145811	0.00234042	-0.00642043	-0.0214227	0.138265	-0.0169527	0.0199466	0.014243	0.0112736	0.00233065	-0.0568685	2.89073e-06	-0.0191739	-0.0103846	-0.0307397	0.000642173	-5.58341e-05	-0.00711059	0.00838996	0.000914033	0.00127931	-0.00957975	-0.000114898	-0.00465004	-0.00157361	-0.00194264	-0.00401355	-0.0863409	0.0390257	-0.0170204	-0.0106567	-0.000347567	0.00374225	-0.025451	-0.0107146	0.0193445	-0.0454691	0.00831601	0.00087663	0.00846337	0.00146916	-0.00064643	-0.000493455	2.58864e-05	-0.0100673	-0.00122666	-0.000151857	0.000607527	0.000810566	-0.00683073
0.00841029	0.000635354	0.0228953	-0.00562406	-0.0995593	-0.0157859	-0.0139985	0.00299807	0.00602025	-0.00351553	-0.0192393	0.00259229	-0.0444134	-0.0591888	-0.141136	0.000661181	5.0746e-05	-0.0042207	0.00987383	0.00114023	-0.00182056	-0.00642685	0.00202112	-0.00832548	-0.00184143	0.00238266	0.00474264	-0.0668693	-0.0354167	-0.0161784	-0.00332589	6.34126e-05	0.0327158	0.0594917	0.0910988	0.0840458	0.13203	-0.000807772	-0.00171533	0.00246631	-0.000593598	0.000498855	3.67064e-05	7.81092e-05	0.0016832	0.0017523	-0.000699554	0.00113694	-0.00583638	-0.00435644
0.040636	-0.00173587	0.0121726	0.00711398	-0.0166148	-0.00945482	0.0160165	-0.00305304	-0.00044874	-0.00988866	-0.0545907	0.00222997	0.00877936	-0.0320626	-0.151883	0.000466016	0.0405583	-0.00490985	0.0150495	0.000683463	0.000458997	-0.00892368	-0.00267207	-0.0109601	-0.00322923	0.00876261	-0.00482827	-0.0433705	-0.0417124	-0.0180538	-0.00851696	-0.00156383	-0.0104203	-0.0182449	-0.018034	0.134222	-0.0468707	-0.00403691	-0.000407916	1.80053e-05	0.00917887	-0.000852119	-0.000382437	-0.000486863	0.000886778	0.000672039	-0.00122682	0.00201102	0.00032709	0.00403256
0.054405	0.00131941	0.0359586	0.0466384	0.115439	-0.00543003	0.0216884	0.00986904	-0.00184534	0.00885429	-0.00029718	-0.00757007	-0.0675216	-0.134084	-0.0718049	-0.00086951	-0.000415159	0.0196081	0.0231897	-0.00189972	0.00222064	-0.0102473	0.000356883	-0.00485537	-0.00128486	-0.0128312	0.00917671	-0.0837558	0.00247091	-0.0171914	0.0416409	0.0111589	0.0835599	0.0342212	-0.00784262	0.113209	0.117415	-0.00636826	-0.00046821	-0.00117103	0.000542875	0.000220933	-0.000116406	2.31856e-05	0.00074798	0.0003427	-0.000416178	0.00113612	-0.0207691	0.00809367
-0.0259577	-0.000716295	-0.0184418	0.0525171	0.0252086	0.0466545	0.0144389	-0.0121605	-0.0292561	-0.00402711	0.0303779	0.00655955	0.057771	0.0917943	0.177465	0.000557885	7.4911e-05	0.0176832	0.00839694	0.000945871	0.00104561	-0.00864277	0.00438207	0.00183782	0.0177499	-0.0116881	0.00312284	0.0918757	0.0181297	0.0974167	0.045741	0.012596	0.0436454	0.0681327	0.041471	0.0861614	0.0795806	-0.00771151	-0.01397	-0.000110978	0.00901471	-0.00160108	-0.000248358	-0.000297025	-0.000101297	0.00174451	0.00135336	-0.000674655	0.00293633	-0.00222955
0.00595662	0.00145594	0.000205283	0.0114652	0.0772392	0.0269336	0.00862471	0.0143943	-0.0185907	-0.000405734	-0.0288987	0.000487511	0.0612588	0.144234	0.151394	0.000676918	0.000620566	-0.00253008	0.00898019	0.00243892	0.000319529	-0.0106252	0.00429427	0.00225399	-0.00143052	0.00496892	0.00464303	0.156509	0.0403674	0.0269066	0.0025745	0.0020444	0.0230888	0.0842939	0.0527074	0.113943	0.107784	0.00181814	-5.758e-05	-0.0024227	0.000880325	-0.000770817	9.54503e-05	0.000187333	-0.000245438	0.000709959	0.00578469	5.89883e-05	0.000524823	-0.0150194
-0.0399133	3.07702e-05	0.00221657	-0.0226586	0.0731861	0.0177928	0.0173345	-0.0030725	-0.0391085	0.0072521	0.11813	-0.00611447	0.0534895	0.149767	0.230247	-5.58014e-05	0.000701989	0.000554624	0.0235918	-0.00905311	0.001624	-0.00714495	0.0023826	0.0187388	-0.00229879	0.00249705	0.00238016	0.105778	-0.00699887	0.0087614	0.0427183	-0.0110726	0.027807	0.0820075	-0.00339801	0.104308	-0.00307733	0.00197898	0.00048502	-0.00153098	-0.00102175	-0.000634806	-5.68975e-05	-0.000527123	0.00189245	-0.000340334	-0.00089423	4.90355e-05	0.000847625	-0.00421262
0.00420998	-0.0029933	0.0156296	0.0674415	0.0433298	0.0624695	0.0223132	-0.00678209	-0.000489283	-0.000124084	0.101029	0.00493082	0.0730397	0.122462	0.183252	-0.000197422	0.000918685	-0.0023059	0.0100634	0.00256298	0.00236763	0.00342783	0.00103749	0.0100595	-0.00142492	0.0054405	-0.00186956	0.0843484	0.00233675	0.0979081	0.0495287	0.00887531	0.00994839	0.0579588	0.0286048	0.0749499	0.0698936	-0.00723067	-0.00459972	-0.00246387	0.00762667	-0.00284378	-2.26107e-05	0.00112864	0.00178317	0.00548498	0.0056259	-6.60473e-05	0.00389929	-0.00567216
-0.045643	0.000251792	-0.0322041	0.0819946	0.0745178	0.0239253	0.0199614	-0.0145482	-0.0272812	-0.00201905	0.103302	0.0155242	0.0747698	-0.0235993	0.24955	-0.00152303	0.000204111	-0.00206096	0.00592632	-0.000876446	0.00148295	-0.0122514	-0.000918055	-0.00128876	-0.00234047	0.000828249	0.00154727	0.108357	0.00324284	0.00845898	-0.00602483	-0.00332041	0.0310353	0.0321882	-0.00790922	0.124421	0.0926719	0.00630646	0.00129901	0.0176009	0.000514345	-0.000476811	0.000149715	-0.0001	-0.00146773	0.000861915	-0.000384371	0.000366438	0.00355405	-6.69589e-05
0.0126116	-0.000469201	-0.0306122	0.0580406	-0.00818545	-0.0137799	0.0133785	0.0052014	-0.0243533	0.00238405	-0.045432	0.0063305	-0.0143135	0.124794	-0.230023	0.000665328	0.000202031	0.0185753	-0.0302405	-0.00457647	0.00139578	-0.0100607	0.00686418	-0.00636689	-0.00150687	0.00387839	-0.00218895	0.15449	0.0366058	-0.00821446	-0.0155363	0.000421191	0.0739639	0.0668614	0.0602264	0.0885524	-0.00373554	0.00419022	-0.00128067	-0.00142715	0.00112911	0.000594034	-0.000137289	-0.000104716	-0.000939439	0.000400751	-0.00242687	-6.29515e-05	0.0012256	-0.0189956
0.00736759	-0.000541339	0.0607754	0.0969901	0.0649502	0.0157564	0.0268334	-0.00962033	-0.0104488	-0.00151096	0.11183	0.0194136	0.0585631	0.0459275	0.222426	-0.000363528	0.000902847	-0.000261693	-0.0130432	0.00579867	-5.42709e-05	0.0499588	0.00190011	-0.00316789	-0.00184643	0.000736513	0.00242366	0.0852252	-0.00061566	0.0132857	0.00416388	-0.00539232	0.015946	0.0601873	0.0443427	0.104499	0.100602	0.00508248	0.000489686	-0.00168691	-0.00132781	9.12807e-05	-6.49504e-06	5.31706e-05	0.0025496	0.00123452	-0.00228084	0.000809746	0.00292863	0.00313609
-0.0196531	-0.00104212	0.0244492	-0.0265643	-0.048277	0.0232276	-0.00822025	0.0378905	0.0187974	-0.00184755	-0.07762	0.00520607	0.0589583	0.220208	0.069175	0.000619886	-0.000371479	0.00184717	0.0256541	0.00399415	0.00203682	-0.00500362	-0.000435138	0.0314197	-0.0019358	0.00251246	-0.00126805	0.118724	0.00927011	-0.0180655	-0.0172326	-0.00120088	0.00759989	0.0551881	-0.013006	0.121671	0.100236	0.00543166	-0.000116178	-0.000900691	0.00167038	-0.000178792	-0.00266229	-0.000191602	0.0027213	0.000206013	-8.95215e-05	3.16588e-05	0.000292623	0.00394173
0.0183908	0.00066459	0.007144	0.0469222	0.0314717	0.0430744	0.0146678	-0.00522336	-0.0152789	0.00459178	0.0999903	0.013704	0.061552	0.113113	0.207756	0.0110745	0.000537076	-0.00220705	-0.0201453	-0.00255099	0.000141345	-0.00705464	0.00393136	-0.00268086	-0.000425799	0.00557459	0.00119832	0.072925	0.0258045	0.0907785	0.0067382	0.00227408	0.0104089	0.0674252	0.0413706	0.0970886	0.0792655	0.00531483	0.00126136	2.71789e-06	-0.000756658	-0.000575479	-0.000158844	8.41934e-05	-0.013278	-0.00122354	-0.00101451	0.000419721	0.00285327	0.000825378
0.00972677	-0.000424134	-0.0241253	0.0738627	0.042675	0.0178064	0.0212558	-0.0206554	-0.0225816	-0.0024406	0.0935678	-0.00710431	0.0543425	0.0866982	0.215436	0.000304715	-1.39025e-05	-0.00298822	0.00778119	0.00470183	-0.000193752	-0.00839334	0.000726876	-0.001019	-0.00175107	0.00221405	0.000549315	0.0630689	0.0260461	0.0922508	0.0111367	0.00804508	0.0143826	0.0351099	-0.013905	0.1018	0.0846334	0.000440862	0.00102505	-0.00111218	-0.000484118	0.000250165	-0.000237081	-0.000121381	-0.000732646	0.000644755	0.00174605	0.000320013	0.00282992	-0.0170682
0.0489504	0.000507604	0.0260072	0.0919245	0.107279	-0.00971756	0.0238075	-0.00187504	-0.013789	-0.00478011	-0.0578681	-0.00256799	-0.0562909	-0.0566716	-0.163701	0.000603504	3.29601e-05	-0.00354582	0.00992663	0.0026476	0.000704134	-0.00863432	-0.00163717	-0.00716386	-0.00248564	0.00973155	0.00180887	0.110378	0.0348707	-0.0135874	0.00788157	-0.000463718	0.0193542	0.0262764	0.00566756	0.136231	0.0186677	0.0099994	0.001538	-0.00196913	0.000708012	0.000873368	-0.000326876	-0.00034763	0.000188761	0.000688203	-0.000677335	0.0010517	0.00195424	0.0132269
0.0413231	-0.000618678	0.0231897	0.064295	0.0675343	0.0146147	0.0162325	0.00660826	-0.00170987	0.0078171	0.0920268	0.0164475	0.059404	-0.0047174	0.224783	-0.000135198	6.30336e-05	-0.00189688	-0.0187274	-0.000411333	0.00102849	0.0357149	-0.00169612	0.0219611	-0.00357737	0.00372734	0.0150278	0.100312	0.0370183	-0.0182384	-0.00963435	0.000701026	-0.0107596	0.0373553	-0.0191666	0.142418	-0.00371588	0.00568134	-0.000380878	-0.00176088	0.00144832	0.000352272	3.06365e-05	-0.000481588	0.00213057	-0.00015652	-0.00330311	0.0011197	0.00287193	0.019808
-0.0134863	-0.00270999	0.0122101	-0.015055	0.0152702	-0.00624282	0.0169798	-0.0142	0.0161521	-0.00775314	-0.0072255	-0.00173822	0.0567489	0.124126	0.216721	-0.0179287	0.000399663	-0.00926555	-0.0115289	-0.00217621	0.0120171	-0.00956613	-0.000324534	-0.00474657	0.0043963	-0.00376899	-0.00567849	0.0933022	0.030982	0.09139	-0.00279951	0.00651014	0.0430946	0.0538364	0.0473308	0.0855941	0.0828206	0.00983534	-0.00177816	-0.00224334	-2.96895e-05	0.00031238	-0.000239634	1.78309e-05	0.00264329	0.00320507	-0.00205813	1.38139e-05	-0.0131889	0.00495601
-0.0304221	0.00112345	-0.0453318	-0.0268143	0.041488	0.0112811	0.019724	-0.0339909	-0.0290289	-0.00668897	-0.0541545	0.014877	0.0401187	0.112985	0.111845	-0.000888588	0.000371932	0.0156962	-0.0239021	0.00865175	-0.000115038	0.00462538	0.00117837	0.0199165	-0.00228087	0.0033163	0.0042628	0.0992193	0.0296852	0.0868678	0.00105338	0.00839436	0.0734808	0.080804	0.0568741	0.0919535	0.0908358	0.00387515	0.000210553	-0.00283195	-0.000998839	8.94197e-06	-0.000152631	-0.000179743	0.00154011	0.00212016	-0.0028541	0.000319086	0.00124192	-0.0174904
-0.0388347	0.000429111	-0.0108691	0.097774	-0.00603886	0.0528595	-0.00272179	0.00638133	0.0190949	-0.0071674	0.11326	0.00195173	-0.00447218	0.00798488	0.184259	0.000403061	0.000138772	-0.00339104	0.00787892	0.000939092	-0.00123105	-0.00797752	0.000536915	-0.00332442	-0.00244544	0.0159059	-0.00397448	-0.074499	-0.0254535	-0.0144797	-0.0108978	-0.0019217	-0.00609504	-0.0196273	-0.00278669	0.0134526	0.0178143	0.0111387	0.000130381	4.25529e-05	0.00252644	-0.00122482	-0.000138459	-0.000286015	0.0186558	0.00103071	-0.00542364	0.000319505	0.00228848	0.00106479
-0.0117908	-0.000656961	0.0131926	0.0123356	0.0623487	0.0250907	0.0220895	-0.0375065	-0.0251602	-0.00276187	-0.0651405	-0.00487016	0.0295511	0.0982771	0.227255	-0.000236787	-9.99036e-05	0.0127331	-0.00750407	-0.00195533	0.00131807	0.0346999	0.00148964	0.0213271	-0.00159706	0.00603751	0.00328798	0.102281	0.0235196	0.0936354	0.0346281	0.00129076	0.0494568	0.0638413	0.0484249	0.083818	0.085406	0.00775351	0.00108091	-0.00161051	-0.000464701	0.000208152	-0.000470237	0.000360636	-0.000868853	5.08266e-05	-0.00153339	0.000520194	0.00220683	-0.0231772
0.0123151	0.00162748	0.00183594	-0.0372863	0.135195	-0.0179554	0.0179021	-0.00679897	-0.00756159	0.00276558	-0.0490366	0.00246028	-0.00817546	0.0474717	0.258523	-0.000805906	0.000984279	0.014609	0.00548444	-0.000996808	0.00104428	-0.0119499	0.00316626	0.0203623	-0.00166611	0.00198366	-0.000224992	0.108892	0.0387835	0.0196711	0.00895419	0.00114336	0.0176119	0.0742765	-0.00498913	0.127077	-0.00738466	-0.00531977	-3.80003e-05	-0.00061033	0.00247857	0.000356046	-0.000112638	0.000280296	-2.84411e-05	0.000122054	0.0102893	0.000681459	0.00292881	0.0138321
-0.0491448	0.000601989	0.0232891	0.0660459	0.0398444	0.0296915	0.0180626	-0.0151865	-0.0261552	0.002753	0.171295	0.0167995	0.0518263	0.116078	0.0561852	-0.000740291	0.00019208	-0.00090156	0.0119054	0.000762937	0.00112756	-0.0121173	0.000746095	-0.00362169	-0.00244337	0.00152028	0.000306456	0.141361	0.0394644	0.0137041	0.00817786	0.000449532	0.00121113	0.0396091	0.00104779	0.11811	0.0956296	0.00263147	-0.000340377	-0.00268015	-6.95819e-05	-0.000296935	9.74081e-05	-0.0001	-3.58545e-05	0.00170216	-0.00100783	0.000427333	0.00382077	0.000514864
0.0111819	0.00187589	-0.0497675	-0.0496139	-0.0786561	-0.028048	-0.0119799	0.0199982	0.00676826	-0.00111776	-0.0586536	0.00103929	0.014992	0.182261	0.182327	0.00060978	0.000315203	-0.000141844	0.00934152	0.000482188	-0.0013135	-0.0094566	0.00260282	-0.000301591	7.59281e-05	0.00331555	0.000846875	0.162236	0.0782808	0.0153218	0.020646	-0.000982243	0.0246349	0.0702696	0.0588727	0.0967775	0.102872	0.00692771	-0.001238	0.000417291	0.00108599	-0.000505315	0.000138733	0.000481607	0.00190085	-0.000167585	-0.000566569	3.40709e-05	-0.0197805	0.00607511
0.0479571	0.000520537	0.0224678	0.0673119	0.0949928	0.0094939	0.017762	-0.00880343	0.00430961	-0.00140601	-0.00817626	0.0128096	0.0575917	0.141319	0.253202	-0.000286265	-3.64637e-05	-0.00315089	-0.0160707	-0.00148141	-0.000469474	0.0288497	0.00179445	0.0264252	-0.00136169	0.00429068	0.00120497	-0.100005	-0.028556	-0.00909113	-0.00253344	-0.000165505	0.0268595	0.0531724	0.00998735	-0.00844453	0.0214714	0.00826241	-0.000163313	-0.00161911	0.000784381	-0.000376271	-8.18243e-05	-0.000169866	0.000845943	-0.00151333	-0.00176056	0.00151308	0.00429495	0.00785134
-0.0123331	0.000748696	-0.0150656	0.0663392	0.0410474	0.0520538	0.010242	-0.0160969	0.02623	0.00218728	0.129166	-0.00689397	0.0503473	0.10587	0.189086	-0.0046433	0.000162288	-0.00345951	0.00586332	0.00440178	0.00177251	0.0327481	-0.00273645	-0.00066777	0.0149768	0.00283976	0.00106643	0.104477	0.0159402	-0.00593544	0.0403437	0.00430209	0.0458794	0.0616541	0.0422384	0.0837903	0.0786096	0.00308902	0.000637501	-0.00133635	0.000814441	-0.000637309	-0.000206865	0.000595501	-0.00936706	0.00170599	0.000451056	-0.000359028	0.00222293	-0.00239967
-0.0303202	0.00199971	0.0233474	0.0527155	0.0622865	-0.00280508	0.0174568	0.00663169	-0.0252847	-0.0353435	-0.0966843	-0.0232753	0.0371586	0.0367279	0.192408	-0.000991012	-0.000197572	0.0381245	0.0121592	-0.00895974	0.00299007	-0.0069297	0.0022374	0.0177121	-0.00225473	0.000956076	0.0164541	0.124839	-0.0100539	0.00888694	0.0359358	-0.010962	0.000522988	0.0419392	0.0545836	0.0874813	0.0741149	0.00429309	0.00107611	-0.00124813	-0.00171165	0.000798085	9.28599e-05	-0.000111059	0.0108977	-0.000806538	-0.00286798	-0.000545512	0.00476932	-0.0155301
-0.0366996	0.00104233	-0.118372	0.0471119	0.0391349	0.0441711	0.0275372	-0.0227121	-0.0319449	-0.00257695	0.133061	-0.00193213	0.0522472	0.0991048	0.22323	0.00736079	-0.00070921	0.0224032	0.0139988	0.000420899	0.0022958	0.00920321	-0.0198934	0.0105672	0.0329852	0.0066666	0.00270152	0.099789	0.00255916	0.0848017	0.0117952	0.0122851	0.0144982	0.0630818	-0.023864	0.105544	0.0641582	-0.00945354	-0.000401348	-0.00239887	-0.000160647	-0.000231536	0.000393387	-1.50368e-05	0.00144921	-0.0155752	-0.000319446	-5.22236e-05	0.00428473	-0.00632582
0.046746	-0.00292336	0.0325806	-0.0158206	0.0811159	0.0123142	0.0161138	-0.0179404	-0.00903146	0.000374969	0.0453143	0.00759324	0.0408118	0.121323	-0.137962	0.00304847	4.53587e-05	-0.00270394	0.0118102	0.00251072	0.000763313	0.0463954	0.00249383	0.0206151	9.22807e-05	0.00329195	0.000150443	0.132651	0.0311719	-0.00953422	0.0275528	0.00118386	-0.000195898	0.0372432	0.0530946	0.10886	-0.0663992	0.00594172	0.000116649	-0.00178523	0.0011776	-0.000175982	-0.000100997	-0.000237393	0.00192087	-0.0004884	-0.00301617	0.00214031	0.000439715	0.00869506
-0.0225677	-0.000489837	0.00314664	0.055836	0.0653579	0.0485073	0.0162524	-0.0146038	-0.0370751	0.0118365	0.0356192	-0.0138176	0.0408565	0.0557835	0.115073	-0.00105793	-3.35374e-05	-0.00309718	-0.0498875	0.00682817	0.000266865	0.0200776	0.0030223	-0.00114096	-0.00203228	0.00613677	0.00421802	0.121196	-0.0104768	-0.0130716	0.019455	9.45987e-05	0.0228563	0.0383595	-0.0197982	-0.00611585	0.00774848	0.00938077	0.000486946	-0.00144221	-0.00230786	-0.000762532	0.000497118	-0.000106526	0.000982564	-0.00062103	-0.00437099	-0.000340083	0.00315202	-0.0176217
-0.0589748	-0.000137485	0.0108104	-0.0198179	0.0616105	0.010267	0.0307444	0.0180698	-0.0263418	-0.00205329	-0.036982	0.0121057	0.0672256	-0.0121927	0.195589	0.000266513	0.000472893	-0.000992645	0.00636296	-0.000861581	0.000714522	-0.0104075	0.00138143	0.00261528	-0.00117211	0.00289223	0.000372146	0.119537	0.0463294	0.107296	-0.00109565	-0.0054241	0.0189358	0.0782055	-0.00543522	0.101264	0.100004	-0.00193412	0.00146419	0.0177127	-0.000338518	9.88909e-05	-6.86635e-05	0.000187667	0.00248758	9.47852e-05	0.00169911	1.86549e-06	0.00295634	-0.0157064
0.0136017	0.000976167	0.0124145	0.0695031	0.0455312	0.0443278	0.030283	-0.0115347	-0.000846343	0.00251846	0.121344	-0.00616804	0.0277809	0.0852646	0.187477	0.00365394	0.000138418	0.0245603	-0.00388854	-0.00276049	0.000131926	0.0116301	0.00268958	-0.00390621	0.0212611	-0.00177965	0.00339805	0.102882	-0.0145399	0.00128953	0.0296037	0.00322981	0.0445439	0.0474112	0.0497875	0.103436	0.0736162	0.0103878	1.49022e-05	-8.90144e-05	-0.000335733	4.57974e-05	0.000336373	0.000450068	0.000152489	0.00115826	0.0185111	0.00120542	0.000588047	0.0144112
0.0173454	-4.26044e-05	-0.0250477	0.045437	0.0910843	0.00885555	0.0150447	0.0060607	0.00974071	-0.000530986	0.0737606	0.0211846	0.0557882	0.04524	0.21626	-0.000678196	0.000732149	-0.000108514	-0.0297683	-0.00472388	0.000423667	0.0576311	0.00106429	0.0200928	-0.00204708	0.00297248	0.00330603	0.0898299	0.011023	0.00219643	-0.00876998	-0.00866217	0.0634079	0.0776105	0.0126064	0.106047	0.115974	0.00414963	-0.000563096	-0.00185729	-0.000255381	-0.000578898	-9.12962e-05	-6.14722e-05	-0.000331215	0.000318963	-0.0027246	0.000245127	0.00330512	-0.00169191
-0.0150423	-0.0005287	0.0228045	-0.0670726	0.101392	0.000365287	-0.00457462	0.00563513	-0.00246138	0.00698702	-0.0279435	0.00812001	-0.0466794	0.017613	0.0738422	0.000829908	-0.000139348	-0.00115267	0.00957377	0.00683912	0.00151624	0.00471061	-0.000441099	-0.00288797	-0.00137013	0.00311542	0.00332959	0.11349	0.0142718	-0.0278235	0.00409126	-0.0008486	-0.00922246	0.0498835	-0.0112259	0.117256	0.114095	0.00595041	0.000420347	0.00154926	0.000548403	-0.000686221	-0.000476464	0.000229289	0.00106748	0.00236355	0.00175706	1.29146e-05	0.00126995	-0.0101459
-0.0399391	-0.000560703	0.0288556	0.00453773	-0.0216985	-0.0331992	-0.0195836	0.0163115	0.0197164	0.000698992	0.0132927	-0.00858847	0.0482061	0.0143842	0.0583973	0.000810762	0.000669537	0.0153258	0.013719	0.000302866	0.000883529	0.0431468	0.00261139	0.0195517	-0.0020512	0.00467758	0.0229088	0.0898051	0.00547653	0.0259434	0.00442244	0.000173773	0.00792195	0.0775068	0.0536311	0.106413	0.105269	0.00399791	0.000108152	0.000970396	-0.000414388	0.00107137	-0.000618798	-3.77479e-06	-0.000426308	0.00113699	-0.000510827	0.000461529	6.76442e-06	-0.00902437
-0.00607996	0.000588717	0.0385344	0.0599503	0.0637564	0.00606275	-0.0305937	0.0071781	-0.00416472	-0.00188848	0.0829439	0.019818	-0.0424889	-0.00435519	0.114502	0.00122968	-6.60427e-06	-0.00121944	0.00223708	0.00659452	0.00104011	-0.0105534	0.00385768	-0.00361055	-0.000448941	-0.00213221	0.00187038	0.113848	0.0296501	0.0167716	0.00234566	0.000500323	0.00970528	0.0368381	-0.0031261	0.138858	-0.00651233	-0.00108341	-0.000197042	0.000729745	0.00172369	-0.000403317	-0.00194869	-0.000407505	-0.00426384	0.00150969	0.0363176	0.000488218	0.00407366	-0.00436656
0.0178859	0.00228267	-0.01017	-0.0528303	0.00317581	-0.0115596	0.0119842	0.00583029	-0.000881889	0.000349762	-0.00666615	-0.0067779	0.0505416	0.173975	0.240451	0.000127577	0.000877581	-0.00257047	0.00706996	0.00224968	-0.000862402	-0.00832641	-0.00108588	-0.00571591	-0.00259865	0.00573623	-0.00344371	0.124898	0.0315247	-0.0176591	-0.00970607	-0.00100403	-0.0118166	0.100636	0.0140906	-0.104545	-0.0654554	0.00412003	-0.00123431	-0.00323214	0.00396134	-3.70506e-05	-0.000269956	-0.000412744	0.00550353	0.000266723	0.000247455	-0.000200514	-0.000399442	-0.0136725
-0.00648672	-0.000435951	-0.0392606	-0.0796195	-0.0485087	-0.00370582	0.00160765	0.0124966	-3.37676e-05	0.00434266	-0.0192531	-0.00673676	0.0469641	0.0751828	-0.163018	-0.000173025	-6.70298e-05	-0.0014981	0.00964925	0.000229753	5.20378e-05	-0.00691947	-0.00131261	-0.00246673	-0.00181019	0.0267425	-0.00295667	-0.0734129	-0.0283641	-0.0139977	-0.00992979	-0.00151325	0.00627734	-0.0276821	-0.0169551	-0.00177976	0.043155	0.00658904	-0.00045315	-0.00153095	-0.000647616	-0.000553979	2.3271e-05	-0.000401682	0.0013741	0.000706667	0.00139967	-0.000663212	-0.00109692	-0.00388596
-0.0170689	2.38123e-05	0.00172699	0.0489696	0.0335502	0.0495216	-0.016719	0.023351	0.0024746	-0.0136201	0.081333	-0.00217195	0.0512227	0.12434	0.180228	0.00060055	0.000129606	-0.00181042	0.00150628	-0.00472823	0.0021521	-0.000654503	0.00157528	-0.000467959	0.0243305	-0.00643584	0.00141534	0.105047	0.017254	0.0886327	0.00843424	0.0161294	0.0172359	0.0503494	0.0346228	0.0884182	0.0760166	0.00549548	0.000483343	0.000783689	0.000547097	-0.000640582	-6.14333e-05	0.000520252	0.00170701	0.00116389	-0.012744	0.000220646	-0.0238378	0.000343268
0.0279773	-0.00108308	-0.0391031	-0.027263	-0.00263129	-0.0214301	0.0106726	-0.0171266	0.00876205	0.00213764	0.033981	0.0133192	0.0408014	0.143114	-0.187573	0.000384993	-0.000437488	-0.000844921	0.0154995	0.00439476	0.00117285	0.0415231	0.00152117	-0.00390548	-0.0018422	-0.00618538	0.0116001	0.110279	0.0415856	0.129873	0.0219965	0.00950042	0.0741371	0.0636677	-0.00314113	0.0998876	0.105646	0.0109376	0.00160899	-0.00291266	-0.00612485	0.00156745	0.000830338	-0.000243169	0.00375223	-0.00184078	-0.000970808	-0.0140793	-0.00880224	-0.000139317
0.0551607	-0.00181022	0.0653998	-0.0455265	-0.0582166	-0.0232225	0.013388	-0.0184747	-0.00460637	0.00443366	-0.00992674	0.0050506	0.0582425	0.0198239	0.277784	0.00068822	-2.02002e-05	-7.01494e-05	0.00515062	0.000917228	0.000190252	0.00252778	0.00126545	0.0116433	0.0362538	0.00204089	0.000960092	-0.0973197	0.0164201	-0.0140238	0.0116803	-0.000829394	-0.00662126	-0.0290124	-0.0061198	0.141973	0.0267678	-0.00130556	-0.0017236	-0.000875735	0.00160877	-0.000202823	1.82475e-05	0.000272027	0.00232213	0.00125383	0.00125983	0.00102496	-0.000988711	-0.0173948
-0.104053	1.18363e-05	0.0185114	0.0171177	0.0810367	-0.000465649	-0.000788448	0.00327915	0.0291504	-0.000452894	-0.0415468	-0.00072496	-0.0112458	-0.106301	0.0378204	0.000651426	0.0196485	-0.00188468	0.0105612	-0.000912852	-0.000191835	-0.0130403	-0.00561771	-0.00341875	-0.00173899	6.49792e-05	0.00029493	-0.0845097	0.00906683	-0.0204801	-0.00752444	-0.00213975	0.0217902	0.0443236	-0.00700125	0.134834	0.124326	-0.0126238	-0.000448131	0.00131111	-0.00403131	0.000766026	-0.000414856	-5.34461e-05	0.00214003	0.00205862	-0.00391965	0.000566444	-0.000320207	0.00713954
0.00817642	0.00383086	0.0849039	0.0705673	0.002115	-0.0219499	0.0137824	-0.0139067	0.0096258	-0.00335167	-0.0749257	0.00687731	0.000584926	-0.0473476	-0.0152923	0.00114176	4.06616e-05	-0.00454646	0.00734818	-0.000847103	-0.000321751	-0.0119555	0.00225218	-0.00609695	0.0300273	-0.0030158	-0.00329808	-0.085948	-0.0181586	0.0189059	-0.0156669	-0.000410293	-0.00714335	-0.022566	0.0107751	0.00209348	-0.0455342	-0.00271394	0.00329803	0.000932816	0.00167964	0.000223028	0.000240279	-0.00683452	0.000407394	0.00194368	-0.000112622	0.000514633	-0.00441288	-0.00305976
-0.020741	-0.00174824	-0.0265842	0.0921748	-0.0414125	-0.035395	0.0151002	0.00470291	0.0249524	-0.00176042	0.0341616	0.00121725	0.0510567	0.0298407	-0.0592489	0.000590525	-0.000365217	-0.00311978	0.00841212	-0.00336955	-0.000110675	-0.0100561	0.00164356	-0.00495776	-0.00110634	0.00224391	0.00127115	0.139322	-0.0106295	0.118413	0.050849	0.00990041	0.0231917	0.0647139	0.0365266	0.0926032	0.104104	-0.00157156	-4.07533e-05	-0.024785	0.000366279	-0.000799649	-0.000722211	-4.58929e-05	-0.000231922	0.000498478	-0.000245407	0.000532648	0.00480485	-0.00346522
0.0436121	0.00325008	0.0213781	0.0399121	0.0840506	0.017523	0.0185698	-0.00323841	-0.00360925	0.00418033	-0.0337343	0.0129118	-0.039628	-0.00839734	0.218108	-0.000312106	-0.000398896	0.0192986	-0.0255358	-0.00925894	0.00230049	0.0260985	0.0123086	0.0258704	-0.00330788	-0.00664974	0.0035898	0.154101	0.0163034	-0.0287035	0.00302932	-0.000529633	0.0242372	-0.0162703	-0.0185332	0.0240404	-0.0642593	-0.0117175	-0.00143913	-0.00016478	0.00258499	-0.000818887	-9.86626e-05	-0.000304352	0.000931692	-0.000751675	0.015488	0.000877298	0.00415226	-0.0159223
0.0138538	0.00298464	0.0654745	0.0820811	0.0438466	-0.0027394	0.0366438	0.0206353	0.0583447	0.000159387	0.117893	0.0149394	0.0538567	-0.0613388	-0.119827	0.000139083	0.000166571	-0.00103797	0.00655633	-0.0111357	0.00200348	-0.0100593	-0.000219983	0.02234	-0.0015798	5.35893e-05	0.00245079	0.145123	0.0517173	0.108431	0.00752729	-0.00610776	0.0249828	0.0439304	-0.0125296	0.0991472	0.114765	0.00160689	-0.00139637	0.000951473	-0.0018182	-0.000847491	-0.000782891	-0.000447197	0.000203522	0.00143012	0.00473943	-0.000116566	0.0038768	-0.00258132
-0.0653293	-0.00027051	-0.0126623	0.0764099	0.0807384	-0.0292261	0.0170403	-0.0256614	-0.0252907	0.00294102	-0.0679317	0.0186107	-0.00307214	-0.0205824	0.125774	-0.015273	-0.00505013	-0.00562394	-0.0230103	-0.00422785	0.00204876	-0.0074165	0.00308347	0.00638647	-0.0189133	-0.0122405	-0.00496277	0.103988	0.00447422	-0.0181811	0.00655755	0.00817234	0.0125416	0.0576759	0.0449329	0.0929152	0.0644452	0.0101474	-0.000259064	-0.0046719	0.00173398	0.000859262	-0.000465932	0.000453339	0.000190762	-0.00342664	0.00038199	0.000537228	0.00647619	0.0143669
-0.00751054	-0.000514005	0.0240106	-0.0151109	-0.00881956	0.00408276	-0.0219539	0.00873539	0.0128635	-0.0111318	0.0274377	0.0215193	0.0475154	0.143938	0.0489084	0.000863467	0.000118586	-0.00150298	0.00513235	0.00836967	0.000510089	-0.0053348	0.00283401	-0.0021846	-0.00238743	-0.0022533	-0.000793545	0.13896	0.0434279	0.00880645	0.000859403	-8.41335e-05	-0.00843148	0.0345552	0.0559488	0.103398	0.0878156	0.00718185	-0.000376887	0.00152644	-0.0072985	-0.000303539	0.000536019	0.000224784	0.00412359	0.00227334	0.0109806	-0.000846445	0.00236218	-0.00668932
0.0220104	-0.00333066	-0.0434936	0.0596356	0.0763275	-0.00651724	0.00917071	-0.017537	-0.0176827	0.000439076	-0.00933828	-0.0436917	0.0279693	0.0840742	0.169866	0.000182031	-3.47516e-05	0.0222727	-0.0439858	-0.00406533	0.00227383	0.04138	-0.00130553	0.022679	-0.00193736	-0.000147898	0.00600134	0.0933745	0.0103584	0.079237	0.0190546	0.00658213	0.0511109	0.0576997	0.0397539	0.0791256	0.0970148	0.0154919	0.000334378	0.000747714	0.000462504	0.000596138	-0.000336941	5.03056e-05	-0.0013127	0.00106407	-0.0029725	0.00119485	0.00528615	0.00931023
0.0258231	0.000652568	0.00444619	-0.0372576	-0.0523954	0.0606299	0.00980546	0.014217	-0.00499383	0.00284689	0.023887	0.0122045	0.056995	0.185811	0.163563	0.000195663	0.000935407	0.00793374	0.00752785	-0.00372609	0.000392312	-0.0065143	-0.00131021	0.0158651	-0.00176532	0.00717912	-0.000460901	0.115133	0.00385605	-0.0120045	0.033806	-0.000676998	0.00441217	0.0940862	-0.00677521	0.11413	0.00896033	0.000601324	-0.00442562	-0.00304011	0.000870467	-0.000724184	-0.00034901	-0.000270568	0.000480056	-0.010894	-0.000766489	0.00107532	-6.0188e-05	-0.0040304
0.00123422	0.00348492	-0.160893	0.0479677	0.0354497	0.020752	0.0191184	-0.0285817	0.00821444	0.0147194	0.110866	-0.0367633	0.0449067	0.0408726	0.219033	0.000177495	-0.00076509	-0.000108723	-0.0176488	-0.00485156	0.00199267	0.0157159	0.00260204	0.00814853	-0.000362868	0.00364027	-0.0160865	0.0756217	0.0268119	0.107924	0.0117895	0.00179776	0.0172737	0.0756699	0.0399626	0.0978063	0.0983096	0.0123743	-0.000496417	0.00140066	-0.00217033	-0.000627697	-0.000198018	-0.000196268	0.0190655	0.00140483	-0.00281383	0.000884745	0.00401243	-0.013918
0.0288859	0.00131958	0.0235639	0.0930125	0.105635	0.0104333	0.0193824	-0.00984253	-0.00326462	-0.000976481	0.00677637	0.0112711	0.0621007	0.0681178	0.271085	-0.000715233	-0.000184868	-0.00214344	0.00976191	0.00475863	0.000997674	-0.00968984	-0.00129326	-0.00787649	-0.00241666	0.00349657	-0.00288946	0.150862	0.00151269	-0.0125984	-0.0138582	-0.00127908	-0.0110028	-0.0191657	-0.0209467	-0.00476569	0.0239634	-0.00465853	-0.000621259	-0.00244737	0.00173327	-0.00111466	0.000111023	-0.00010977	-0.00798023	-0.00152807	-0.00136186	0.0013205	-0.022146	0.0131866
[truncated: 13 more rows]
[truncated: 20 more columns]

## Sheet: d (shap for ADD task)
shap beeswarm plot
age	gender	education	trailA	trailB	boston	digitB	digitBL	digitF	digitFL	animal	gds	lm_imm	lm_del	mmse	npiq_DEL	npiq_HALL	npiq_AGIT	npiq_DEPD	npiq_ANX	npiq_ELAT	npiq_APA	npiq_DISN	npiq_IRR	npiq_MOT	npiq_NITE	npiq_APP	faq_BILLS	faq_TAXES	faq_SHOPPING	faq_GAMES	faq_STOVE	faq_MEALPREP	faq_EVENTS	faq_PAYATTN	faq_REMDATES	faq_TRAVEL	his_NACCFAM	his_CVHATT	his_CVAFIB	his_CVANGIO	his_CVBYPASS	his_CVPACE	his_CVCHF	his_CVOTHR	his_CBSTROKE	his_CBTIA	his_SEIZURES	his_TBI	his_HYPERTEN
[truncated: 307 more rows]
[truncated: 20 more columns]

## Sheet: e (heatmap for COG task)
	lm_del	mmse	mri_demo	faq_bills	faq_remdates	faq_taxes	trailb	faq_travel	animal	lm_imm	faq_events	faq_mealprep	education	faq_payattn	faq_shopping
[truncated: 7 more rows]

[truncated: 1 more sheets: f (heatmap for ADD task)]
