# Supplementary material for: Multimodal deep learning for Alzheimer’s disease dementia assessment
Source: Nat Commun. 2022 Jun 20;13:3404. doi: 10.1038/s41467-022-31037-5 (PMC9209452; doi:10.1038/s41467-022-31037-5)
Supplement: Supplementary file 4 — Source Data [file 41467_2022_31037_MOESM4_ESM.zip › Source Data for Fig 4.xlsx]

## Sheet: c (shap violin plot)
Group	shap	region
AD	0.0164663	hippocampus
AD	-0.00320124	hippocampus
AD	0.00394834	hippocampus
AD	0.0324572	hippocampus
AD	0.0506542	hippocampus
AD	0.0262868	hippocampus
AD	0.0695388	hippocampus
AD	0.0378588	hippocampus
AD	-0.0135654	hippocampus
AD	0.0573252	hippocampus
AD	0.0145294	hippocampus
AD	0.019551	hippocampus
AD	0.0100801	hippocampus
AD	0.0470521	hippocampus
AD	0.0352942	hippocampus
AD	0.0455296	hippocampus
AD	0.023453	hippocampus
AD	0.0219987	hippocampus
AD	0.0533704	hippocampus
AD	-0.00262768	hippocampus
AD	0.0292559	hippocampus
AD	0.0309806	hippocampus
AD	0.0158471	hippocampus
AD	0.0197097	hippocampus
AD	0.0100917	hippocampus
AD	-0.000696999	hippocampus
AD	0.020303	hippocampus
AD	0.00426781	hippocampus
AD	0.0275524	hippocampus
AD	0.0180962	hippocampus
AD	0.051722	hippocampus
AD	0.0274533	hippocampus
AD	-0.0126368	hippocampus
AD	0.067408	hippocampus
AD	0.0253625	hippocampus
AD	0.0236063	hippocampus
AD	0.0405096	hippocampus
AD	0.0248844	hippocampus
AD	0.0346596	hippocampus
AD	0.0202825	hippocampus
AD	0.0294621	hippocampus
AD	0.0412147	hippocampus
AD	0.0102544	hippocampus
AD	0.00849499	hippocampus
AD	0.0191356	hippocampus
AD	0.0229217	hippocampus
AD	0.0358418	hippocampus
AD	0.0341298	hippocampus
AD	0.0481098	hippocampus
AD	0.0106773	hippocampus
AD	0.0186437	hippocampus
AD	0.0214431	hippocampus
AD	0.0222154	hippocampus
AD	0.00322306	hippocampus
AD	0.0200916	hippocampus
AD	0.0153635	hippocampus
AD	0.00557164	hippocampus
AD	0.0287679	hippocampus
AD	0.0327334	hippocampus
AD	-0.00230739	hippocampus
AD	0.0235763	hippocampus
AD	0.0726949	hippocampus
AD	0.00384491	hippocampus
AD	0.0379365	hippocampus
AD	0.0408519	hippocampus
AD	0.0237873	hippocampus
AD	0.0235776	hippocampus
AD	0.00403472	hippocampus
AD	0.0191881	hippocampus
AD	0.0805637	hippocampus
AD	0.00908231	hippocampus
AD	0.0286032	hippocampus
AD	0.0272474	hippocampus
AD	-0.00417014	hippocampus
AD	0.0195079	hippocampus
AD	0.000347414	hippocampus
AD	0.0323524	hippocampus
AD	0.0349432	hippocampus
AD	0.0223412	hippocampus
AD	0.00555246	hippocampus
AD	0.0145107	hippocampus
AD	0.0290728	hippocampus
AD	-0.00104227	hippocampus
AD	0.0194766	hippocampus
AD	0.00101569	hippocampus
AD	-0.0120485	hippocampus
AD	0.0449708	hippocampus
AD	0.0401484	hippocampus
AD	0.0377408	hippocampus
AD	0.0236202	hippocampus
AD	0.0381954	hippocampus
AD	0.043469	hippocampus
AD	0.00866517	hippocampus
AD	0.0390768	hippocampus
AD	0.0522388	hippocampus
AD	0.0374619	hippocampus
AD	0.013566	hippocampus
AD	-0.00562253	hippocampus
AD	0.00366232	hippocampus
AD	0.00167771	hippocampus
AD	0.017207	hippocampus
AD	0.0198696	hippocampus
AD	-0.00710228	hippocampus
AD	-0.0133698	hippocampus
AD	-0.0101534	hippocampus
AD	0.0237416	hippocampus
AD	0.0568004	hippocampus
AD	-0.0133958	hippocampus
AD	0.0685608	hippocampus
AD	0.00748949	hippocampus
AD	0.0407263	hippocampus
AD	0.0105378	hippocampus
AD	-0.00348272	hippocampus
AD	0.0493618	hippocampus
AD	0.0205063	hippocampus
AD	0.0404001	hippocampus
AD	-0.0164807	hippocampus
AD	0.0129093	hippocampus
AD	0.0419644	hippocampus
AD	0.0159863	hippocampus
AD	0.0257352	hippocampus
AD	0.00118154	hippocampus
AD	0.0127935	hippocampus
AD	0.0311845	hippocampus
AD	0.0132922	hippocampus
AD	0.0462144	hippocampus
AD	0.0130988	hippocampus
AD	0.0299496	hippocampus
AD	0.0170064	hippocampus
AD	0.0412002	hippocampus
AD	0.0225301	hippocampus
AD	-0.00485	hippocampus
AD	0.0448307	hippocampus
AD	0.00860827	hippocampus
AD	0.0270918	hippocampus
AD	-0.00483429	hippocampus
AD	0.0264946	hippocampus
AD	0.0175541	hippocampus
AD	0.01389	hippocampus
AD	0.022335	hippocampus
AD	0.0176213	hippocampus
AD	0.025756	hippocampus
AD	0.0526435	hippocampus
AD	0.0374135	hippocampus
AD	0.00284683	hippocampus
AD	0.0511344	hippocampus
AD	0.00715929	hippocampus
AD	0.0326278	hippocampus
AD	0.011358	hippocampus
AD	0.0327567	hippocampus
AD	0.0207543	hippocampus
AD	-0.0207953	hippocampus
AD	0.014753	hippocampus
AD	0.00868939	hippocampus
AD	0.0288251	hippocampus
AD	0.0125055	hippocampus
AD	0.0107737	hippocampus
AD	0.0079625	hippocampus
AD	0.0505997	hippocampus
AD	-0.0014114	hippocampus
AD	0.0149384	hippocampus
AD	0.0229014	hippocampus
AD	0.0221132	hippocampus
AD	0.0370484	hippocampus
AD	0.0366226	hippocampus
AD	0.0715182	hippocampus
AD	0.0183218	hippocampus
AD	0.0112411	hippocampus
AD	0.020728	hippocampus
AD	0.0240679	hippocampus
AD	0.0162756	hippocampus
AD	0.0140644	hippocampus
AD	0.00797186	hippocampus
AD	-0.00964218	hippocampus
AD	-5.12244e-05	hippocampus
AD	-0.000331043	hippocampus
AD	-0.0141683	hippocampus
AD	0.0206798	hippocampus
AD	0.0375862	hippocampus
AD	-0.00589488	hippocampus
AD	0.0296252	hippocampus
AD	0.0049188	hippocampus
AD	-0.0032846	hippocampus
AD	0.00626059	hippocampus
AD	0.0176764	hippocampus
AD	0.0175884	hippocampus
AD	0.0047847	hippocampus
AD	0.0209304	hippocampus
AD	0.035313	hippocampus
AD	0.00257678	hippocampus
AD	0.00733336	hippocampus
AD	0.00680085	hippocampus
AD	0.00263935	hippocampus
AD	0.00714423	hippocampus
AD	0.0100663	hippocampus
AD	0.00931533	hippocampus
AD	-0.0135516	hippocampus
AD	-0.0083435	hippocampus
AD	0.0119823	hippocampus
AD	0.0146933	hippocampus
AD	0.0108779	hippocampus
AD	0.0240139	hippocampus
AD	0.00699287	hippocampus
AD	0.00328866	hippocampus
AD	0.0268018	hippocampus
AD	0.0170234	hippocampus
AD	0.0165015	hippocampus
AD	0.00490547	hippocampus
AD	-0.0011244	hippocampus
AD	0.00371205	hippocampus
AD	0.0105276	hippocampus
AD	0.00410837	hippocampus
AD	-0.000701826	hippocampus
AD	0.0254307	hippocampus
AD	-0.0053616	hippocampus
AD	0.0126533	hippocampus
AD	-0.0003163	hippocampus
AD	0.0103479	hippocampus
AD	-0.00251688	hippocampus
AD	0.020975	hippocampus
AD	-2.67558e-05	hippocampus
AD	0.0613292	hippocampus
AD	-0.00499095	hippocampus
AD	0.00446033	hippocampus
AD	0.00408171	hippocampus
AD	0.00425961	hippocampus
AD	0.00242021	hippocampus
AD	-0.00753965	hippocampus
AD	0.0180807	hippocampus
AD	0.0179807	hippocampus
AD	0.0170072	hippocampus
AD	0.00559812	hippocampus
AD	-0.00220285	hippocampus
AD	-0.00118305	hippocampus
AD	0.00490317	hippocampus
AD	0.00247035	hippocampus
AD	0.0187898	hippocampus
AD	0.00355364	hippocampus
AD	-0.0128038	hippocampus
AD	0.00868251	hippocampus
AD	0.0142288	hippocampus
AD	0.0282953	hippocampus
AD	0.00715637	hippocampus
AD	0.00577052	hippocampus
AD	0.00928403	hippocampus
AD	0.00349899	hippocampus
AD	0.0281921	hippocampus
AD	0.00812148	hippocampus
AD	0.00667678	hippocampus
AD	0.0107797	hippocampus
AD	0.00567283	hippocampus
AD	0.00348024	hippocampus
AD	-0.00950665	hippocampus
AD	0.0110238	hippocampus
AD	0.00775696	hippocampus
AD	0.0225704	hippocampus
AD	0.00695348	hippocampus
AD	-0.00233473	hippocampus
AD	-0.00082085	hippocampus
AD	0.0289132	hippocampus
AD	0.0167205	hippocampus
AD	-0.00776158	hippocampus
AD	0.0336022	hippocampus
AD	0.00699921	hippocampus
AD	-0.00727676	hippocampus
AD	-0.00773388	hippocampus
AD	0.0142083	hippocampus
AD	0.00415782	hippocampus
AD	0.00240237	hippocampus
AD	0.0347209	hippocampus
AD	0.0326266	hippocampus
AD	0.00903166	hippocampus
AD	-0.0096634	hippocampus
AD	-0.0112761	hippocampus
AD	0.0238956	hippocampus
AD	0.023225	hippocampus
AD	0.0137633	hippocampus
AD	-0.0105191	hippocampus
AD	-0.00202583	hippocampus
AD	-7.54154e-05	hippocampus
AD	0.0364526	hippocampus
AD	0.00142622	hippocampus
AD	0.0183137	hippocampus
AD	0.00571203	hippocampus
AD	0.0091555	hippocampus
AD	-0.0209473	hippocampus
AD	-0.0159003	hippocampus
AD	0.0141028	hippocampus
AD	0.00507714	hippocampus
AD	-0.000469503	hippocampus
AD	-0.00766911	hippocampus
AD	0.0211093	hippocampus
AD	0.0148106	hippocampus
AD	0.0645848	hippocampus
AD	0.0232521	hippocampus
AD	0.0409184	hippocampus
AD	0.0076836	hippocampus
AD	-0.00309571	hippocampus
AD	0.0402138	hippocampus
AD	0.0554438	hippocampus
AD	0.0326619	hippocampus
AD	0.0382147	hippocampus
AD	0.0161832	hippocampus
AD	0.0488932	hippocampus
AD	-0.00458421	hippocampus
AD	0.03824	hippocampus
AD	0.0318775	hippocampus
AD	0.0143603	hippocampus
AD	0.0191505	hippocampus
AD	0.0066571	hippocampus
AD	0.0150403	hippocampus
AD	-0.0128493	hippocampus
AD	0.000797475	hippocampus
AD	0.0193	hippocampus
AD	0.0185536	hippocampus
AD	0.0106523	hippocampus
AD	-0.0202816	hippocampus
AD	-0.0283652	hippocampus
AD	0.0110271	hippocampus
AD	0.0319635	hippocampus
AD	-0.00414212	hippocampus
AD	0.0601192	hippocampus
AD	-0.00439842	hippocampus
AD	0.0140581	hippocampus
AD	0.0769883	hippocampus
AD	-0.00352552	hippocampus
AD	-0.00236981	hippocampus
AD	0.0503729	hippocampus
AD	0.0174545	hippocampus
AD	0.0242996	hippocampus
AD	0.0290379	hippocampus
AD	6.6755e-05	hippocampus
AD	0.0162139	hippocampus
AD	0.035104	hippocampus
AD	0.0288329	hippocampus
AD	0.0236078	hippocampus
AD	-0.0153529	hippocampus
AD	0.0324303	hippocampus
AD	0.0339436	hippocampus
AD	0.0148722	hippocampus
AD	-0.00774938	hippocampus
AD	-0.00668742	hippocampus
AD	-0.00784126	hippocampus
AD	0.000770108	hippocampus
AD	-0.00687148	hippocampus
AD	0.0135561	hippocampus
AD	-0.00104826	hippocampus
AD	0.0145743	hippocampus
AD	0.0297366	hippocampus
AD	-0.00190018	hippocampus
AD	-0.0206327	hippocampus
AD	0.0286722	hippocampus
AD	0.00480316	hippocampus
AD	-0.0087122	hippocampus
AD	-0.0059379	hippocampus
AD	-0.00988706	hippocampus
AD	0.0409738	hippocampus
AD	-0.00458895	hippocampus
AD	0.0276831	hippocampus
AD	-5.36804e-05	hippocampus
AD	0.0484483	hippocampus
AD	0.00254647	hippocampus
AD	0.0464841	hippocampus
AD	-0.00417691	hippocampus
AD	-0.0197651	hippocampus
AD	-0.0194492	hippocampus
AD	-0.0115269	hippocampus
AD	0.0216445	hippocampus
AD	0.0289022	hippocampus
AD	0.0333199	hippocampus
AD	-0.0059703	hippocampus
AD	0.00329931	hippocampus
AD	0.0323317	hippocampus
AD	-0.000119809	hippocampus
AD	-0.0102321	hippocampus
AD	0.0588957	hippocampus
AD	0.0258577	hippocampus
AD	0.00650635	hippocampus
AD	0.0270969	hippocampus
AD	0.0230639	hippocampus
AD	0.0293471	hippocampus
AD	0.0127896	hippocampus
AD	0.0118063	hippocampus
AD	0.0266385	hippocampus
AD	-0.00011167	hippocampus
AD	0.0339596	hippocampus
AD	-0.0166645	hippocampus
AD	0.0142589	hippocampus
AD	0.0199971	hippocampus
AD	0.0219404	hippocampus
AD	0.00974566	hippocampus
AD	0.0114569	hippocampus
AD	0.0226948	hippocampus
AD	0.0240417	hippocampus
AD	-0.00395069	hippocampus
AD	0.00801611	hippocampus
AD	0.011504	hippocampus
AD	0.0270474	hippocampus
AD	0.000176906	hippocampus
AD	0.0113811	hippocampus
AD	0.0295659	hippocampus
AD	0.0069557	hippocampus
AD	-0.00189913	hippocampus
AD	0.0609374	hippocampus
AD	0.00996626	hippocampus
AD	0.0561228	hippocampus
AD	-0.0213143	hippocampus
AD	0.0122314	hippocampus
AD	-0.00556273	hippocampus
AD	0.00224104	hippocampus
AD	0.0199821	hippocampus
AD	-0.00517644	hippocampus
AD	0.00693976	hippocampus
AD	0.0270111	hippocampus
AD	-0.00504209	hippocampus
AD	-0.01598	hippocampus
AD	-0.0109339	hippocampus
AD	-0.000495857	hippocampus
AD	0.0235625	hippocampus
AD	0.0259763	hippocampus
AD	0.0140878	hippocampus
AD	-0.00262364	hippocampus
AD	0.0468674	hippocampus
AD	-0.012348	hippocampus
AD	0.00345328	hippocampus
AD	0.0285644	hippocampus
AD	-0.018649	hippocampus
AD	0.00527944	hippocampus
AD	0.0141778	hippocampus
AD	-0.00551882	hippocampus
AD	0.0606247	hippocampus
AD	0.0583666	hippocampus
AD	0.0381241	hippocampus
AD	-0.00628042	hippocampus
AD	0.0331685	hippocampus
AD	0.0226399	hippocampus
AD	0.0351695	hippocampus
AD	0.0169923	hippocampus
AD	0.0477549	hippocampus
AD	0.0493383	hippocampus
AD	-0.000410019	hippocampus
AD	0.00699603	hippocampus
AD	0.0227971	hippocampus
AD	-0.000367801	hippocampus
AD	0.0146181	hippocampus
AD	0.0115952	hippocampus
AD	0.0184946	hippocampus
AD	0.0342796	hippocampus
AD	-0.0134149	hippocampus
AD	0.0249489	hippocampus
AD	0.0209736	hippocampus
AD	0.0469086	hippocampus
AD	0.0100713	hippocampus
AD	0.00236568	hippocampus
AD	-0.0255398	hippocampus
AD	0.0762619	hippocampus
AD	0.0568698	hippocampus
AD	-0.0150169	hippocampus
AD	-0.010339	hippocampus
AD	0.05016	hippocampus
AD	0.0577547	hippocampus
AD	-0.0282079	hippocampus
AD	0.021431	hippocampus
AD	-0.0354356	hippocampus
AD	0.0075363	hippocampus
AD	0.0421171	hippocampus
AD	0.0173008	hippocampus
AD	-0.0354462	hippocampus
AD	0.0179572	hippocampus
AD	0.0170611	hippocampus
AD	0.00448458	hippocampus
AD	0.00883833	hippocampus
AD	-0.00927764	hippocampus
AD	-0.00768595	hippocampus
AD	0.00810042	hippocampus
AD	-0.00180828	hippocampus
AD	0.00247524	hippocampus
AD	-0.0360833	hippocampus
AD	0.00873667	hippocampus
AD	0.00127663	hippocampus
AD	-0.00672834	hippocampus
AD	0.0166147	hippocampus
AD	0.0124956	hippocampus
AD	0.00699201	hippocampus
AD	-0.00689873	hippocampus
AD	0.00401056	hippocampus
AD	0.0119804	hippocampus
AD	0.0190981	hippocampus
AD	-0.0437241	hippocampus
AD	-0.026034	hippocampus
AD	-0.0295112	hippocampus
AD	-0.021199	hippocampus
AD	-0.0121118	hippocampus
AD	0.0199777	hippocampus
AD	0.0188648	hippocampus
AD	0.00692107	hippocampus
AD	0.022721	hippocampus
AD	0.0275783	hippocampus
AD	0.0399759	hippocampus
AD	-0.0518772	hippocampus
AD	0.0393438	hippocampus
AD	0.0328179	hippocampus
AD	0.0241576	hippocampus
AD	0.0582573	hippocampus
AD	0.0365949	hippocampus
AD	0.00159942	hippocampus
AD	0.00396067	hippocampus
AD	0.0785979	hippocampus
AD	0.0311075	hippocampus
AD	0.00351619	hippocampus
AD	-0.0199456	hippocampus
AD	0.0429869	hippocampus
AD	0.0206795	hippocampus
AD	0.0337734	hippocampus
AD	0.018749	hippocampus
AD	0.0187298	hippocampus
AD	-0.00405741	hippocampus
AD	0.000860288	hippocampus
AD	0.00312317	hippocampus
AD	0.0110289	hippocampus
AD	-0.0165313	hippocampus
AD	-0.0263845	hippocampus
AD	0.00199218	hippocampus
AD	0.03475	hippocampus
AD	0.0397593	hippocampus
AD	0.0159378	hippocampus
AD	0.0505042	hippocampus
AD	0.0369525	hippocampus
AD	0.0214468	hippocampus
AD	-0.0150013	hippocampus
AD	-0.00663241	hippocampus
AD	0.0607002	hippocampus
AD	-0.0216458	hippocampus
AD	-0.00440648	hippocampus
AD	0.0150958	hippocampus
AD	0.00113637	hippocampus
AD	0.0221408	hippocampus
AD	-0.0338902	hippocampus
AD	-0.0119978	hippocampus
AD	-0.00232492	hippocampus
AD	0.015252	hippocampus
AD	0.0565607	hippocampus
AD	0.082637	hippocampus
AD	0.0685583	hippocampus
AD	0.0432758	hippocampus
AD	-0.00701764	hippocampus
AD	0.0444934	hippocampus
AD	0.0186639	hippocampus
AD	0.0102348	hippocampus
AD	0.03059	hippocampus
AD	-0.0464279	hippocampus
AD	-0.0391129	hippocampus
AD	-0.0119557	hippocampus
AD	0.00304137	hippocampus
AD	0.046199	hippocampus
AD	-0.005256	hippocampus
AD	0.036999	hippocampus
AD	0.0212052	hippocampus
AD	0.0229432	hippocampus
AD	0.0512035	hippocampus
AD	0.0202278	hippocampus
AD	-0.0139682	hippocampus
AD	0.0125714	hippocampus
AD	0.00731001	hippocampus
AD	0.00994961	hippocampus
AD	-0.0382975	hippocampus
AD	-0.00557689	hippocampus
AD	-0.0221312	hippocampus
AD	-0.0198462	hippocampus
AD	-0.0313449	hippocampus
AD	-0.000613519	hippocampus
AD	0.0453247	hippocampus
AD	-0.00984723	hippocampus
AD	0.0110952	hippocampus
AD	0.0425539	hippocampus
AD	-0.0127874	hippocampus
AD	0.0392641	hippocampus
AD	0.0335343	hippocampus
AD	-0.04171	hippocampus
AD	-0.0345556	hippocampus
AD	0.0116698	hippocampus
AD	0.0232923	hippocampus
AD	0.0401535	hippocampus
AD	-0.0204188	hippocampus
AD	-0.00100746	hippocampus
AD	0.0538117	hippocampus
AD	0.0306588	hippocampus
AD	-0.00343246	hippocampus
AD	0.0745881	hippocampus
AD	0.0418208	hippocampus
AD	0.017103	hippocampus
AD	0.00987424	hippocampus
AD	0.0502661	hippocampus
AD	0.0304323	hippocampus
AD	0.00972839	hippocampus
AD	0.0190112	hippocampus
AD	0.0136655	hippocampus
AD	-0.000929916	hippocampus
AD	-0.00829665	hippocampus
AD	-0.00674256	hippocampus
AD	0.0306656	hippocampus
AD	-0.0107154	hippocampus
AD	0.00765422	hippocampus
AD	0.00801234	hippocampus
AD	0.0140553	hippocampus
AD	-0.000239775	hippocampus
AD	0.0426236	hippocampus
AD	0.0267394	hippocampus
AD	-0.0109654	hippocampus
AD	-0.00929154	hippocampus
AD	0.00183559	hippocampus
AD	0.0505495	hippocampus
AD	0.0208249	hippocampus
AD	0.0342568	hippocampus
AD	-0.0132674	hippocampus
AD	0.0543302	hippocampus
AD	0.0655244	hippocampus
AD	0.0455042	hippocampus
AD	-0.027838	hippocampus
AD	0.00160029	hippocampus
AD	0.0103688	hippocampus
AD	0.032856	hippocampus
AD	0.0370173	hippocampus
AD	0.0155138	hippocampus
AD	0.0206699	hippocampus
AD	0.0119925	hippocampus
AD	0.0230773	hippocampus
AD	0.0362594	hippocampus
AD	0.0201597	hippocampus
AD	-0.0235061	hippocampus
AD	0.0201234	hippocampus
AD	0.0339411	hippocampus
AD	0.0305403	hippocampus
AD	0.0260126	hippocampus
AD	0.0129246	hippocampus
AD	0.011904	hippocampus
AD	0.0482689	hippocampus
AD	-0.00424392	hippocampus
AD	0.0491788	hippocampus
AD	0.015657	hippocampus
AD	0.0535869	hippocampus
AD	0.0575801	hippocampus
AD	-0.0270068	hippocampus
AD	0.0169074	hippocampus
AD	-0.0126033	hippocampus
AD	0.0418043	hippocampus
AD	0.0156117	hippocampus
AD	0.0553	hippocampus
AD	0.00140768	hippocampus
AD	0.0285148	hippocampus
AD	0.0298433	hippocampus
AD	0.0209485	hippocampus
AD	0.084589	hippocampus
AD	-0.0149986	hippocampus
AD	0.0396988	hippocampus
AD	0.00290427	hippocampus
AD	0.0140278	hippocampus
AD	0.0246532	hippocampus
AD	0.016686	hippocampus
AD	-0.00285188	hippocampus
AD	0.0137895	hippocampus
AD	0.032999	hippocampus
AD	0.00136658	hippocampus
AD	0.0116291	hippocampus
AD	0.0414564	hippocampus
AD	-0.000913376	hippocampus
AD	0.0283465	hippocampus
AD	-0.00432033	hippocampus
AD	-0.0103754	hippocampus
AD	0.0323249	hippocampus
AD	0.0028583	hippocampus
AD	0.0294731	hippocampus
AD	0.0389722	hippocampus
AD	0.0557281	hippocampus
AD	0.0280691	hippocampus
AD	-0.00946693	hippocampus
AD	0.0737517	hippocampus
AD	-0.0175554	hippocampus
AD	0.00907745	hippocampus
AD	-0.00931543	hippocampus
AD	0.00191124	hippocampus
AD	0.0741814	hippocampus
AD	0.0529004	hippocampus
AD	-0.0179671	hippocampus
AD	0.0328974	hippocampus
AD	-0.0120083	hippocampus
AD	0.0136753	hippocampus
AD	0.0465806	hippocampus
AD	0.0141079	hippocampus
AD	0.00489241	hippocampus
AD	0.0062415	hippocampus
AD	-0.0100564	hippocampus
AD	-0.000306232	hippocampus
AD	0.0038849	hippocampus
AD	0.0503811	hippocampus
AD	-0.0144135	hippocampus
AD	-0.00231191	hippocampus
AD	0.0600769	hippocampus
AD	0.00758873	hippocampus
AD	0.0189596	hippocampus
AD	0.0257867	hippocampus
AD	0.00425387	hippocampus
AD	0.0476102	hippocampus
AD	0.0570841	hippocampus
AD	0.063728	hippocampus
AD	-0.00114263	hippocampus
AD	0.00919613	hippocampus
AD	0.0470777	hippocampus
AD	0.000743181	hippocampus
AD	-0.0173945	hippocampus
AD	0.0300779	hippocampus
AD	0.0376815	hippocampus
AD	0.0251102	hippocampus
AD	-0.00892187	hippocampus
AD	-0.0257912	hippocampus
AD	0.00349828	hippocampus
AD	0.00128986	hippocampus
AD	0.00506026	hippocampus
AD	0.0500681	hippocampus
AD	0.0246694	hippocampus
AD	0.0126563	hippocampus
AD	0.05078	hippocampus
AD	0.00948325	hippocampus
AD	0.00706586	hippocampus
AD	-0.0194252	hippocampus
AD	0.0409156	hippocampus
AD	-0.00919582	hippocampus
AD	0.0295778	hippocampus
AD	-0.0187156	hippocampus
AD	0.0014314	hippocampus
AD	0.0375266	hippocampus
AD	0.0168991	hippocampus
AD	0.0209518	hippocampus
AD	0.00997658	hippocampus
AD	0.00901564	hippocampus
AD	-0.0197394	hippocampus
AD	-0.0101612	hippocampus
AD	0.030575	hippocampus
AD	0.0928455	hippocampus
AD	0.00849613	hippocampus
AD	0.0191178	hippocampus
AD	0.0127652	hippocampus
AD	0.10557	hippocampus
AD	-0.0228023	hippocampus
AD	0.000429018	hippocampus
AD	0.00521958	hippocampus
AD	0.00990798	hippocampus
AD	0.040276	hippocampus
AD	0.0549861	hippocampus
AD	0.0188214	hippocampus
AD	0.0216606	hippocampus
AD	-0.0212819	hippocampus
AD	0.015562	hippocampus
AD	0.0448085	hippocampus
AD	0.013482	amygdala
AD	0.00375571	amygdala
AD	0.0017829	amygdala
AD	0.0224599	amygdala
AD	0.0109789	amygdala
AD	0.00972498	amygdala
AD	0.0307546	amygdala
AD	0.0276438	amygdala
AD	0.0143327	amygdala
AD	0.0148416	amygdala
AD	0.0106751	amygdala
AD	0.0255336	amygdala
AD	0.0172206	amygdala
AD	0.0284629	amygdala
AD	0.0166829	amygdala
AD	0.0365694	amygdala
AD	0.0410893	amygdala
AD	0.0112521	amygdala
AD	0.0249315	amygdala
AD	0.00682199	amygdala
AD	0.0100613	amygdala
AD	0.0208959	amygdala
AD	0.00661258	amygdala
AD	0.0158511	amygdala
AD	0.0179465	amygdala
AD	0.00982484	amygdala
AD	0.0164084	amygdala
AD	0.00196264	amygdala
AD	0.00984542	amygdala
AD	0.0108717	amygdala
AD	0.0145166	amygdala
AD	0.0139087	amygdala
AD	0.00231299	amygdala
AD	0.0181688	amygdala
AD	0.0085352	amygdala
AD	0.0207147	amygdala
AD	0.0135662	amygdala
AD	0.00607702	amygdala
AD	0.0255953	amygdala
AD	0.0174414	amygdala
AD	0.0199665	amygdala
AD	0.0147152	amygdala
AD	0.00486268	amygdala
AD	0.000540286	amygdala
AD	0.0139755	amygdala
AD	0.0207899	amygdala
AD	0.00387344	amygdala
AD	0.0136872	amygdala
AD	0.0183003	amygdala
AD	0.0118365	amygdala
AD	0.0157522	amygdala
AD	0.0134835	amygdala
AD	0.0174156	amygdala
AD	-0.00108326	amygdala
AD	0.00458422	amygdala
AD	0.0304339	amygdala
AD	0.0153719	amygdala
AD	0.0178785	amygdala
AD	0.0116669	amygdala
AD	0.000813752	amygdala
AD	0.00899088	amygdala
AD	0.0264117	amygdala
AD	-0.00256769	amygdala
AD	0.0100326	amygdala
AD	0.013114	amygdala
AD	0.00561881	amygdala
AD	0.0170162	amygdala
AD	0.0167369	amygdala
AD	0.0161625	amygdala
AD	0.0178518	amygdala
AD	0.00381973	amygdala
AD	0.0101876	amygdala
AD	0.0179605	amygdala
AD	0.0213779	amygdala
AD	0.0182591	amygdala
AD	0.00249071	amygdala
AD	0.0028885	amygdala
AD	0.0220767	amygdala
AD	0.00563941	amygdala
AD	0.00823059	amygdala
AD	0.00944515	amygdala
AD	0.0214581	amygdala
AD	0.00772822	amygdala
AD	0.00908174	amygdala
AD	0.00299959	amygdala
AD	-0.00692734	amygdala
AD	0.0223866	amygdala
AD	0.0371923	amygdala
AD	0.0170935	amygdala
AD	0.0138603	amygdala
AD	0.0302314	amygdala
AD	0.0318356	amygdala
AD	0.0109259	amygdala
AD	0.0213534	amygdala
AD	0.0386391	amygdala
AD	0.0299553	amygdala
AD	0.00655864	amygdala
AD	-0.00992515	amygdala
AD	0.00822487	amygdala
AD	-3.85147e-05	amygdala
AD	0.00533974	amygdala
AD	0.0164557	amygdala
AD	-0.0128371	amygdala
AD	-0.0027455	amygdala
AD	-0.00789182	amygdala
AD	0.00307841	amygdala
AD	0.0408119	amygdala
AD	-0.00240998	amygdala
AD	0.0355942	amygdala
AD	0.0065651	amygdala
AD	0.0233762	amygdala
AD	0.000872272	amygdala
AD	-0.000220217	amygdala
AD	0.0232277	amygdala
AD	0.0289	amygdala
AD	0.0356425	amygdala
AD	-0.00420206	amygdala
AD	0.0156532	amygdala
AD	0.0311454	amygdala
AD	0.00418088	amygdala
AD	0.00329301	amygdala
AD	0.00546784	amygdala
AD	0.00814293	amygdala
AD	0.0114567	amygdala
AD	0.00419971	amygdala
AD	0.0193951	amygdala
AD	0.0100567	amygdala
AD	0.013965	amygdala
AD	0.0078008	amygdala
AD	0.020844	amygdala
AD	0.0128117	amygdala
AD	0.00160418	amygdala
AD	0.0218336	amygdala
AD	-0.000184871	amygdala
AD	0.0113002	amygdala
AD	-0.00315361	amygdala
AD	0.00748852	amygdala
AD	0.0112117	amygdala
AD	0.00711765	amygdala
AD	0.0191021	amygdala
AD	0.0177351	amygdala
AD	0.00609869	amygdala
AD	0.0186267	amygdala
AD	0.0167947	amygdala
AD	-0.00189589	amygdala
AD	0.032807	amygdala
AD	0.0231201	amygdala
AD	0.0133697	amygdala
AD	0.0105659	amygdala
AD	0.0170003	amygdala
AD	0.00707864	amygdala
AD	-0.0074449	amygdala
AD	0.00464132	amygdala
AD	0.0141825	amygdala
AD	0.0188236	amygdala
AD	0.00591726	amygdala
AD	0.00217279	amygdala
AD	0.00723796	amygdala
AD	0.027923	amygdala
AD	0.00856288	amygdala
AD	0.00140989	amygdala
AD	0.0169257	amygdala
AD	0.0056574	amygdala
AD	0.0266073	amygdala
AD	0.0262073	amygdala
AD	0.0223604	amygdala
AD	0.0031911	amygdala
AD	0.0037114	amygdala
AD	0.00344217	amygdala
AD	0.00466824	amygdala
AD	0.00641608	amygdala
AD	-8.24112e-05	amygdala
AD	0.00324114	amygdala
AD	-0.00430564	amygdala
AD	-0.000853333	amygdala
AD	0.0063907	amygdala
AD	-0.00300977	amygdala
AD	0.00605922	amygdala
AD	0.0120641	amygdala
AD	-0.00556352	amygdala
AD	0.00260542	amygdala
AD	-0.00208732	amygdala
AD	-0.00257134	amygdala
AD	-0.00380248	amygdala
AD	0.0057153	amygdala
AD	0.00389622	amygdala
AD	0.00378025	amygdala
AD	-0.00417254	amygdala
AD	0.00934755	amygdala
AD	0.00217346	amygdala
AD	0.00209013	amygdala
AD	0.00202205	amygdala
AD	0.00370481	amygdala
AD	0.00395776	amygdala
AD	0.00486684	amygdala
AD	0.00385311	amygdala
AD	-0.00679524	amygdala
AD	-0.00372862	amygdala
AD	0.0100457	amygdala
AD	0.00651754	amygdala
AD	-0.00120397	amygdala
AD	0.00205986	amygdala
AD	0.004709	amygdala
AD	0.00123605	amygdala
AD	0.00228989	amygdala
AD	0.00535749	amygdala
AD	0.00111539	amygdala
AD	0.00376672	amygdala
AD	0.002828	amygdala
AD	-0.00342334	amygdala
AD	0.00373322	amygdala
AD	-0.00270214	amygdala
AD	-0.00311021	amygdala
AD	0.00590735	amygdala
AD	0.000182341	amygdala
AD	-0.00497489	amygdala
AD	-0.000933603	amygdala
AD	-4.1027e-06	amygdala
AD	-0.00517205	amygdala
AD	0.00399888	amygdala
AD	-0.00136002	amygdala
AD	0.00282289	amygdala
AD	0.00271173	amygdala
AD	-0.00109004	amygdala
AD	0.00349255	amygdala
AD	0.00347702	amygdala
AD	0.00346336	amygdala
AD	0.00102196	amygdala
AD	0.00633866	amygdala
AD	0.00461819	amygdala
AD	9.31257e-05	amygdala
AD	0.00388959	amygdala
AD	-0.00434979	amygdala
AD	-0.00143825	amygdala
AD	0.00206134	amygdala
AD	-0.00213012	amygdala
AD	0.0121299	amygdala
AD	0.00575272	amygdala
AD	-0.00797906	amygdala
AD	0.000519319	amygdala
AD	0.00476016	amygdala
AD	0.00705929	amygdala
AD	0.000931438	amygdala
AD	0.005422	amygdala
AD	0.00298896	amygdala
AD	0.00087638	amygdala
AD	0.00497233	amygdala
AD	0.00212342	amygdala
AD	0.00170514	amygdala
AD	0.00662737	amygdala
AD	-0.00138412	amygdala
AD	0.000286981	amygdala
AD	-0.00738749	amygdala
AD	0.0032463	amygdala
AD	-0.00370905	amygdala
AD	0.00414424	amygdala
AD	0.00279649	amygdala
AD	-0.00501498	amygdala
AD	0.00317105	amygdala
AD	0.00373525	amygdala
AD	0.00456643	amygdala
AD	-0.00656278	amygdala
AD	0.00626868	amygdala
AD	0.00177107	amygdala
AD	-0.00193985	amygdala
AD	-0.00791053	amygdala
AD	0.00564795	amygdala
AD	0.000948782	amygdala
AD	0.00147724	amygdala
AD	0.00357863	amygdala
AD	0.00667287	amygdala
AD	0.00577412	amygdala
AD	-0.00838008	amygdala
AD	-0.00653357	amygdala
AD	0.00838629	amygdala
AD	0.00106471	amygdala
AD	0.00431239	amygdala
AD	-0.000351107	amygdala
AD	0.0053441	amygdala
AD	0.00371422	amygdala
AD	0.00608661	amygdala
AD	-4.04544e-05	amygdala
AD	0.00308566	amygdala
AD	0.00688975	amygdala
AD	-0.00173761	amygdala
AD	-0.0124774	amygdala
AD	-0.00554957	amygdala
AD	0.00419896	amygdala
AD	0.00826923	amygdala
AD	-0.000925123	amygdala
AD	-0.00870761	amygdala
AD	0.00505492	amygdala
AD	0.00320228	amygdala
AD	0.00608166	amygdala
AD	0.00945653	amygdala
AD	0.0173232	amygdala
AD	-0.000268465	amygdala
AD	-0.00112308	amygdala
AD	0.0065767	amygdala
AD	0.0151977	amygdala
AD	0.00878539	amygdala
AD	0.0258593	amygdala
AD	0.00848436	amygdala
AD	0.0139996	amygdala
AD	-0.00916592	amygdala
AD	0.00308247	amygdala
AD	0.0139085	amygdala
AD	0.000363185	amygdala
AD	0.0118486	amygdala
AD	0.00270033	amygdala
AD	0.0101333	amygdala
AD	-0.00383892	amygdala
AD	0.000892653	amygdala
AD	0.00904192	amygdala
AD	0.00282243	amygdala
AD	0.00511927	amygdala
AD	-0.00870885	amygdala
AD	-0.00243078	amygdala
AD	0.00806254	amygdala
AD	0.0177963	amygdala
AD	-0.00428562	amygdala
AD	0.0110016	amygdala
AD	0.0142275	amygdala
AD	0.0196816	amygdala
AD	0.0132909	amygdala
AD	-0.00805048	amygdala
AD	0.014738	amygdala
AD	0.00743795	amygdala
AD	0.00642537	amygdala
AD	0.00878457	amygdala
AD	0.0179614	amygdala
AD	-0.00188253	amygdala
AD	0.00958912	amygdala
AD	0.014095	amygdala
AD	0.0142976	amygdala
AD	0.0127103	amygdala
AD	-0.0129109	amygdala
AD	0.0108226	amygdala
AD	0.00925552	amygdala
AD	0.00376632	amygdala
AD	-0.00270884	amygdala
AD	-0.00398489	amygdala
AD	-0.0006757	amygdala
AD	-0.00544893	amygdala
AD	-0.00398374	amygdala
AD	0.00320802	amygdala
AD	-0.00250366	amygdala
AD	0.000135452	amygdala
AD	0.0126192	amygdala
AD	-0.0038087	amygdala
AD	-0.0132957	amygdala
AD	0.00516845	amygdala
AD	0.00356945	amygdala
AD	0.0035495	amygdala
AD	-0.0103709	amygdala
AD	-0.00676583	amygdala
AD	0.0105731	amygdala
AD	-0.00321885	amygdala
AD	0.0151074	amygdala
AD	0.0118721	amygdala
AD	0.0185948	amygdala
AD	0.00240159	amygdala
AD	0.00265954	amygdala
AD	-0.00483742	amygdala
AD	-0.00860828	amygdala
AD	-0.00264569	amygdala
AD	-0.00331599	amygdala
AD	0.00688299	amygdala
AD	0.00689598	amygdala
AD	0.00978124	amygdala
AD	-0.00744167	amygdala
AD	0.00328286	amygdala
AD	0.00700333	amygdala
AD	0.00107313	amygdala
AD	0.000318973	amygdala
AD	0.0154193	amygdala
AD	0.00806765	amygdala
AD	0.00249321	amygdala
AD	0.0120826	amygdala
AD	0.0090135	amygdala
AD	0.0149577	amygdala
AD	0.00195129	amygdala
AD	0.00817229	amygdala
AD	0.010169	amygdala
AD	0.00607272	amygdala
AD	0.0072749	amygdala
AD	-0.00518545	amygdala
AD	-0.000122426	amygdala
AD	0.0134251	amygdala
AD	0.00615731	amygdala
AD	0.0131781	amygdala
AD	0.00636217	amygdala
AD	0.000527158	amygdala
AD	0.0154031	amygdala
AD	-0.00300447	amygdala
AD	-0.00352478	amygdala
AD	0.00854045	amygdala
AD	0.00882107	amygdala
AD	-0.00136398	amygdala
AD	0.00229097	amygdala
AD	0.0148906	amygdala
AD	0.00558419	amygdala
AD	-0.00306391	amygdala
AD	0.0118002	amygdala
AD	0.00305	amygdala
AD	0.00734967	amygdala
AD	-0.00647746	amygdala
AD	0.00469882	amygdala
AD	-0.00187386	amygdala
AD	0.0054339	amygdala
AD	0.00347935	amygdala
AD	0.000547902	amygdala
AD	0.000483797	amygdala
AD	0.0186138	amygdala
AD	0.00691413	amygdala
AD	-0.0114382	amygdala
AD	-0.00574008	amygdala
AD	0.00347767	amygdala
AD	0.0171588	amygdala
AD	-0.00043231	amygdala
AD	0.0110013	amygdala
AD	0.00790202	amygdala
AD	0.0132147	amygdala
AD	-0.00241454	amygdala
AD	-0.00131076	amygdala
AD	0.0117653	amygdala
AD	-0.00983486	amygdala
AD	0.000864634	amygdala
AD	0.00574391	amygdala
AD	3.14482e-05	amygdala
AD	0.0213022	amygdala
AD	0.015054	amygdala
AD	0.0110748	amygdala
AD	-0.0117996	amygdala
AD	0.00930316	amygdala
AD	0.0024699	amygdala
AD	0.01013	amygdala
AD	0.005889	amygdala
AD	0.020345	amygdala
AD	0.0214397	amygdala
AD	-0.00819582	amygdala
AD	0.00213617	amygdala
AD	0.012663	amygdala
AD	0.00229185	amygdala
AD	0.00543514	amygdala
AD	-0.00388691	amygdala
AD	0.00969847	amygdala
AD	0.00991089	amygdala
AD	-0.00448069	amygdala
AD	0.00938486	amygdala
AD	0.0125521	amygdala
AD	0.00988188	amygdala
AD	-0.0110734	amygdala
AD	-0.0106385	amygdala
AD	-0.00815209	amygdala
AD	0.0116077	amygdala
AD	0.0155723	amygdala
AD	-0.00863247	amygdala
AD	0.00260055	amygdala
AD	0.0145109	amygdala
AD	0.00756662	amygdala
AD	-0.0171305	amygdala
AD	0.00404824	amygdala
AD	-0.0255679	amygdala
AD	-0.000765286	amygdala
AD	0.0352454	amygdala
AD	0.00790355	amygdala
AD	-0.035723	amygdala
AD	0.0192651	amygdala
AD	0.00442328	amygdala
AD	0.0150978	amygdala
AD	0.00947822	amygdala
AD	-0.0189113	amygdala
AD	0.00450711	amygdala
AD	0.00663384	amygdala
AD	0.000144017	amygdala
AD	-0.0096338	amygdala
AD	-0.0166351	amygdala
AD	0.0133486	amygdala
AD	-0.0014648	amygdala
AD	-0.00667818	amygdala
AD	0.00213769	amygdala
AD	0.00495293	amygdala
AD	0.00870233	amygdala
AD	0.00306966	amygdala
AD	-0.0130352	amygdala
AD	-0.000501393	amygdala
AD	0.00790285	amygdala
AD	-0.0426794	amygdala
AD	-0.0216323	amygdala
AD	-0.0185153	amygdala
AD	-0.0274078	amygdala
AD	0.00681938	amygdala
AD	0.0130458	amygdala
AD	-0.00180067	amygdala
AD	0.00528948	amygdala
AD	0.00148586	amygdala
AD	0.00382083	amygdala
AD	0.00831059	amygdala
AD	-0.047583	amygdala
AD	0.0127093	amygdala
AD	0.00590998	amygdala
AD	0.0130496	amygdala
AD	0.0147232	amygdala
AD	0.00952765	amygdala
AD	-0.00718172	amygdala
AD	0.012161	amygdala
AD	0.0184071	amygdala
AD	0.019933	amygdala
AD	0.00563071	amygdala
AD	-0.0199256	amygdala
AD	0.0211226	amygdala
AD	0.00884963	amygdala
AD	0.00844313	amygdala
AD	0.00889466	amygdala
AD	0.00915236	amygdala
AD	0.00527214	amygdala
AD	-0.00753358	amygdala
AD	-0.00175849	amygdala
AD	0.0137973	amygdala
AD	-0.00534471	amygdala
AD	-0.011155	amygdala
AD	-0.00428458	amygdala
AD	0.00817442	amygdala
AD	0.0114887	amygdala
AD	-0.011184	amygdala
AD	0.00995958	amygdala
AD	3.20836e-05	amygdala
AD	0.0100075	amygdala
AD	-0.0151194	amygdala
AD	-0.00710318	amygdala
AD	0.0180055	amygdala
AD	-0.0261992	amygdala
AD	-0.0240468	amygdala
AD	0.0126624	amygdala
AD	-0.00743933	amygdala
AD	0.0163737	amygdala
AD	-0.0224399	amygdala
AD	-0.0127859	amygdala
AD	0.00859978	amygdala
AD	0.00554988	amygdala
AD	0.0139862	amygdala
AD	0.00317899	amygdala
AD	0.0122475	amygdala
AD	0.00469442	amygdala
AD	-0.0165743	amygdala
AD	0.00839151	amygdala
AD	0.00305126	amygdala
AD	0.00158114	amygdala
AD	0.00963962	amygdala
AD	-0.0225431	amygdala
AD	-0.00840664	amygdala
AD	-0.00331658	amygdala
AD	-0.00592821	amygdala
AD	0.00900926	amygdala
AD	-0.00426884	amygdala
AD	0.00548703	amygdala
AD	0.00377604	amygdala
AD	0.00292929	amygdala
AD	0.0108747	amygdala
AD	0.00973649	amygdala
AD	-0.00533731	amygdala
AD	0.00314956	amygdala
AD	-0.00205072	amygdala
AD	-1.75633e-05	amygdala
AD	-0.035492	amygdala
AD	-0.00497471	amygdala
AD	-0.0184216	amygdala
AD	-0.0223378	amygdala
AD	-0.0260675	amygdala
AD	-0.00139492	amygdala
AD	0.00435584	amygdala
AD	-0.0140439	amygdala
AD	-0.0095166	amygdala
AD	0.0174579	amygdala
AD	-0.0037563	amygdala
AD	0.00717216	amygdala
AD	0.0191688	amygdala
AD	-0.0212921	amygdala
AD	-0.0275534	amygdala
AD	0.00213921	amygdala
AD	0.0265579	amygdala
AD	0.0131717	amygdala
AD	-0.0117317	amygdala
AD	0.00686997	amygdala
AD	0.027522	amygdala
AD	0.000183919	amygdala
AD	-0.00863286	amygdala
AD	0.0457662	amygdala
AD	0.0499142	amygdala
AD	0.00503621	amygdala
AD	0.0147498	amygdala
AD	0.026559	amygdala
AD	0.049846	amygdala
AD	-0.011451	amygdala
AD	0.020377	amygdala
AD	0.0229208	amygdala
AD	-0.0084847	amygdala
AD	-0.00616895	amygdala
AD	-0.00390856	amygdala
AD	0.010419	amygdala
AD	-0.0150855	amygdala
AD	0.0315222	amygdala
AD	0.00277176	amygdala
AD	0.00133245	amygdala
AD	-0.0179801	amygdala
AD	0.0244069	amygdala
AD	0.0142545	amygdala
AD	-0.00398272	amygdala
AD	-0.01497	amygdala
AD	0.0105023	amygdala
AD	0.0218514	amygdala
AD	0.0197958	amygdala
AD	0.0184082	amygdala
AD	-0.0129849	amygdala
AD	0.0557098	amygdala
AD	0.0325332	amygdala
AD	0.0472721	amygdala
AD	-0.0307106	amygdala
AD	0.00347347	amygdala
AD	0.00379986	amygdala
AD	0.027012	amygdala
AD	0.0134166	amygdala
AD	0.00253754	amygdala
AD	0.0119064	amygdala
AD	0.0122933	amygdala
AD	-0.00571475	amygdala
AD	0.0253272	amygdala
AD	0.00941429	amygdala
AD	-0.0227687	amygdala
AD	0.00318524	amygdala
AD	0.0234116	amygdala
AD	0.0214767	amygdala
AD	0.0156181	amygdala
AD	0.00561635	amygdala
AD	0.02077	amygdala
AD	0.0296111	amygdala
AD	0.00742595	amygdala
AD	0.0507053	amygdala
AD	0.0205679	amygdala
AD	0.0391204	amygdala
AD	0.045592	amygdala
AD	-0.0157847	amygdala
AD	0.025362	amygdala
AD	-0.0127484	amygdala
AD	0.0382614	amygdala
AD	0.00675019	amygdala
AD	0.0362121	amygdala
AD	0.0284918	amygdala
AD	0.0244569	amygdala
AD	0.0260927	amygdala
AD	0.0199491	amygdala
AD	0.0404633	amygdala
AD	-0.00807262	amygdala
AD	0.0145534	amygdala
AD	0.00925655	amygdala
AD	0.0158665	amygdala
AD	0.0241404	amygdala
AD	0.0221518	amygdala
AD	0.00721068	amygdala
AD	0.0150311	amygdala
AD	0.0407001	amygdala
AD	0.0352001	amygdala
AD	0.0316836	amygdala
AD	0.0356518	amygdala
AD	0.0263248	amygdala
AD	0.0131035	amygdala
AD	-0.000489598	amygdala
AD	-0.0171261	amygdala
AD	0.0126037	amygdala
AD	0.0147859	amygdala
AD	0.0408618	amygdala
AD	0.0708602	amygdala
AD	0.0225679	amygdala
AD	0.01815	amygdala
AD	-0.00963375	amygdala
AD	0.0366181	amygdala
AD	-0.0175737	amygdala
AD	0.0134745	amygdala
AD	-0.00816322	amygdala
AD	-0.0118932	amygdala
AD	0.0438778	amygdala
AD	0.0450468	amygdala
AD	1.8851e-05	amygdala
AD	0.00734864	amygdala
AD	0.0118121	amygdala
AD	-0.00762024	amygdala
AD	0.0286007	amygdala
AD	0.0107228	amygdala
AD	0.0167214	amygdala
AD	0.0271871	amygdala
AD	-0.00477414	amygdala
AD	-0.00520785	amygdala
AD	0.00978052	amygdala
AD	0.0322981	amygdala
AD	-0.0109049	amygdala
AD	-0.00200111	amygdala
AD	0.0325589	amygdala
AD	-0.00222939	amygdala
AD	0.0160866	amygdala
AD	0.0319795	amygdala
AD	-0.0126525	amygdala
AD	0.0322963	amygdala
AD	0.0420548	amygdala
AD	0.0385693	amygdala
AD	0.0186168	amygdala
AD	0.00965165	amygdala
AD	0.0299826	amygdala
AD	0.00178406	amygdala
AD	-0.00767248	amygdala
AD	0.0391263	amygdala
AD	0.0361723	amygdala
AD	0.0260521	amygdala
AD	-0.00750017	amygdala
AD	-0.0203711	amygdala
AD	0.0283853	amygdala
AD	0.0140848	amygdala
AD	0.00845594	amygdala
AD	0.0225814	amygdala
AD	0.0241267	amygdala
AD	0.0178935	amygdala
AD	0.037281	amygdala
AD	0.0296746	amygdala
AD	0.00910761	amygdala
AD	-0.0163444	amygdala
AD	0.0548405	amygdala
AD	-0.0125903	amygdala
AD	0.0363169	amygdala
AD	0.00277261	amygdala
AD	0.00598037	amygdala
AD	0.0452222	amygdala
AD	0.0217418	amygdala
AD	0.0165035	amygdala
AD	0.00704038	amygdala
AD	0.0139814	amygdala
AD	-0.0136303	amygdala
AD	-0.0114177	amygdala
AD	0.0267269	amygdala
AD	0.0595381	amygdala
AD	0.0145849	amygdala
AD	0.0110595	amygdala
AD	0.00515732	amygdala
AD	0.0764253	amygdala
AD	0.00420528	amygdala
AD	0.011892	amygdala
AD	-0.00320612	amygdala
AD	-0.00477007	amygdala
AD	0.0299405	amygdala
AD	0.0233587	amygdala
AD	0.00944751	amygdala
AD	0.0251129	amygdala
AD	-0.0176702	amygdala
AD	0.0144671	amygdala
AD	0.0485395	amygdala
AD	9.84649e-05	ant temp lobe med part
AD	-0.00501642	ant temp lobe med part
AD	0.00562378	ant temp lobe med part
AD	0.0124181	ant temp lobe med part
AD	0.00590566	ant temp lobe med part
AD	0.00883673	ant temp lobe med part
AD	0.0206252	ant temp lobe med part
AD	0.0180221	ant temp lobe med part
AD	0.0121997	ant temp lobe med part
AD	0.00834962	ant temp lobe med part
AD	0.00617709	ant temp lobe med part
AD	0.0113943	ant temp lobe med part
AD	0.0173152	ant temp lobe med part
AD	0.0228402	ant temp lobe med part
AD	0.00637366	ant temp lobe med part
AD	0.00804036	ant temp lobe med part
AD	0.02619	ant temp lobe med part
AD	0.00364444	ant temp lobe med part
AD	0.00465415	ant temp lobe med part
AD	0.00517904	ant temp lobe med part
AD	0.0124309	ant temp lobe med part
AD	0.0127529	ant temp lobe med part
AD	0.0116227	ant temp lobe med part
AD	0.00821554	ant temp lobe med part
AD	0.0169897	ant temp lobe med part
AD	0.0162169	ant temp lobe med part
AD	0.0109074	ant temp lobe med part
AD	0.002725	ant temp lobe med part
AD	0.00111193	ant temp lobe med part
AD	0.00679474	ant temp lobe med part
AD	0.00363756	ant temp lobe med part
AD	0.0112183	ant temp lobe med part
AD	0.00637436	ant temp lobe med part
AD	0.00708549	ant temp lobe med part
AD	0.0129551	ant temp lobe med part
AD	0.0259454	ant temp lobe med part
AD	0.00196	ant temp lobe med part
AD	0.00475361	ant temp lobe med part
AD	0.00167737	ant temp lobe med part
AD	0.0116543	ant temp lobe med part
AD	0.004909	ant temp lobe med part
AD	0.00238775	ant temp lobe med part
AD	0.00864162	ant temp lobe med part
AD	0.00891125	ant temp lobe med part
AD	0.00481835	ant temp lobe med part
AD	0.00415004	ant temp lobe med part
AD	0.00348028	ant temp lobe med part
AD	0.00910795	ant temp lobe med part
AD	0.00858469	ant temp lobe med part
AD	0.00425358	ant temp lobe med part
AD	0.00918496	ant temp lobe med part
AD	0.00649671	ant temp lobe med part
AD	0.00508664	ant temp lobe med part
AD	0.00658236	ant temp lobe med part
AD	0.00839953	ant temp lobe med part
AD	0.0116461	ant temp lobe med part
AD	0.023893	ant temp lobe med part
AD	0.0196292	ant temp lobe med part
AD	0.0103699	ant temp lobe med part
AD	0.00656352	ant temp lobe med part
AD	0.00953806	ant temp lobe med part
AD	0.00542199	ant temp lobe med part
AD	0.0156606	ant temp lobe med part
AD	0.00144131	ant temp lobe med part
AD	0.00680231	ant temp lobe med part
AD	0.00830616	ant temp lobe med part
AD	0.00632373	ant temp lobe med part
AD	0.0121626	ant temp lobe med part
AD	0.0129679	ant temp lobe med part
AD	0.00690406	ant temp lobe med part
AD	0.0065544	ant temp lobe med part
AD	0.00692514	ant temp lobe med part
AD	0.00550973	ant temp lobe med part
AD	0.00453874	ant temp lobe med part
AD	0.0153232	ant temp lobe med part
AD	0.00325336	ant temp lobe med part
AD	0.00513289	ant temp lobe med part
AD	0.00982546	ant temp lobe med part
AD	0.00738135	ant temp lobe med part
AD	0.00439697	ant temp lobe med part
AD	0.00739827	ant temp lobe med part
AD	0.00274637	ant temp lobe med part
AD	0.00902684	ant temp lobe med part
AD	0.00892306	ant temp lobe med part
AD	0.0134584	ant temp lobe med part
AD	0.0065185	ant temp lobe med part
AD	0.00843704	ant temp lobe med part
AD	0.0118571	ant temp lobe med part
AD	0.0183187	ant temp lobe med part
AD	0.00789854	ant temp lobe med part
AD	0.0193636	ant temp lobe med part
AD	0.00112168	ant temp lobe med part
AD	0.00697685	ant temp lobe med part
AD	0.00595155	ant temp lobe med part
AD	0.0114615	ant temp lobe med part
AD	0.012071	ant temp lobe med part
AD	0.0083277	ant temp lobe med part
AD	0.00677239	ant temp lobe med part
AD	0.0105269	ant temp lobe med part
AD	0.00921432	ant temp lobe med part
AD	0.00318708	ant temp lobe med part
AD	0.00982233	ant temp lobe med part
AD	0.00212031	ant temp lobe med part
AD	0.00990316	ant temp lobe med part
AD	0.00236236	ant temp lobe med part
AD	0.00611261	ant temp lobe med part
AD	0.00254012	ant temp lobe med part
AD	0.00822674	ant temp lobe med part
AD	0.00636659	ant temp lobe med part
AD	-0.000315909	ant temp lobe med part
AD	0.00972405	ant temp lobe med part
AD	0.00624087	ant temp lobe med part
AD	0.0187449	ant temp lobe med part
AD	0.0104776	ant temp lobe med part
AD	0.00562493	ant temp lobe med part
AD	0.00422728	ant temp lobe med part
AD	0.00477834	ant temp lobe med part
AD	0.0269087	ant temp lobe med part
AD	0.0128371	ant temp lobe med part
AD	0.0103146	ant temp lobe med part
AD	0.0107096	ant temp lobe med part
AD	0.0148144	ant temp lobe med part
AD	0.0139649	ant temp lobe med part
AD	0.00794544	ant temp lobe med part
AD	0.0107427	ant temp lobe med part
AD	0.0102801	ant temp lobe med part
AD	0.0102592	ant temp lobe med part
AD	0.0155022	ant temp lobe med part
AD	0.00582312	ant temp lobe med part
AD	0.00759991	ant temp lobe med part
AD	0.00851897	ant temp lobe med part
AD	0.0134044	ant temp lobe med part
AD	0.0118685	ant temp lobe med part
AD	0.00514943	ant temp lobe med part
AD	0.022451	ant temp lobe med part
AD	0.0057647	ant temp lobe med part
AD	0.00508543	ant temp lobe med part
AD	0.00286535	ant temp lobe med part
AD	0.0154381	ant temp lobe med part
AD	0.0129126	ant temp lobe med part
AD	0.00858198	ant temp lobe med part
AD	0.00508526	ant temp lobe med part
AD	-0.00566049	ant temp lobe med part
AD	0.0083004	ant temp lobe med part
AD	0.00339213	ant temp lobe med part
AD	0.0155022	ant temp lobe med part
AD	0.0262182	ant temp lobe med part
AD	-0.00401245	ant temp lobe med part
AD	0.012228	ant temp lobe med part
AD	0.0056249	ant temp lobe med part
AD	0.00632632	ant temp lobe med part
AD	0.00975576	ant temp lobe med part
AD	0.00512449	ant temp lobe med part
AD	0.0143872	ant temp lobe med part
AD	0.00840018	ant temp lobe med part
AD	0.0136525	ant temp lobe med part
AD	0.0032052	ant temp lobe med part
AD	0.00847538	ant temp lobe med part
AD	0.00642391	ant temp lobe med part
AD	0.00842702	ant temp lobe med part
AD	0.00580469	ant temp lobe med part
AD	0.0139314	ant temp lobe med part
AD	0.0133734	ant temp lobe med part
AD	0.0158164	ant temp lobe med part
AD	0.014763	ant temp lobe med part
AD	0.00109154	ant temp lobe med part
AD	0.00800296	ant temp lobe med part
AD	0.00893124	ant temp lobe med part
AD	0.00835864	ant temp lobe med part
AD	0.00561971	ant temp lobe med part
AD	0.00466351	ant temp lobe med part
AD	0.00318851	ant temp lobe med part
AD	0.00832964	ant temp lobe med part
AD	0.00128541	ant temp lobe med part
AD	0.00375265	ant temp lobe med part
AD	0.00971258	ant temp lobe med part
AD	0.0120316	ant temp lobe med part
AD	0.0117649	ant temp lobe med part
AD	0.0123866	ant temp lobe med part
AD	0.000986981	ant temp lobe med part
AD	0.00228051	ant temp lobe med part
AD	0.00443653	ant temp lobe med part
AD	0.0139937	ant temp lobe med part
AD	0.00644665	ant temp lobe med part
AD	0.00934813	ant temp lobe med part
AD	0.00260481	ant temp lobe med part
AD	0.0102441	ant temp lobe med part
AD	0.0128254	ant temp lobe med part
AD	0.0160542	ant temp lobe med part
AD	0.0072713	ant temp lobe med part
AD	0.00462019	ant temp lobe med part
AD	0.00700715	ant temp lobe med part
AD	0.00983325	ant temp lobe med part
AD	0.00626329	ant temp lobe med part
AD	0.00647263	ant temp lobe med part
AD	0.0219616	ant temp lobe med part
AD	0.00301152	ant temp lobe med part
AD	0.00865682	ant temp lobe med part
AD	0.036522	ant temp lobe med part
AD	0.0131146	ant temp lobe med part
AD	0.00289816	ant temp lobe med part
AD	0.0114175	ant temp lobe med part
AD	0.00614907	ant temp lobe med part
AD	0.0064319	ant temp lobe med part
AD	0.000601512	ant temp lobe med part
AD	0.0123239	ant temp lobe med part
AD	0.0053146	ant temp lobe med part
AD	0.00934493	ant temp lobe med part
AD	0.00283333	ant temp lobe med part
AD	0.00232116	ant temp lobe med part
AD	0.00388153	ant temp lobe med part
AD	0.00366712	ant temp lobe med part
AD	0.00254375	ant temp lobe med part
AD	0.00299976	ant temp lobe med part
AD	0.00829725	ant temp lobe med part
AD	0.00281148	ant temp lobe med part
AD	0.0025359	ant temp lobe med part
AD	0.00952902	ant temp lobe med part
AD	0.00436309	ant temp lobe med part
AD	0.00768028	ant temp lobe med part
AD	0.00449669	ant temp lobe med part
AD	0.00220444	ant temp lobe med part
AD	-0.00297874	ant temp lobe med part
AD	-0.00339579	ant temp lobe med part
AD	0.0074724	ant temp lobe med part
AD	0.00288024	ant temp lobe med part
AD	0.0027652	ant temp lobe med part
AD	0.00181231	ant temp lobe med part
AD	0.0034392	ant temp lobe med part
AD	0.0117435	ant temp lobe med part
AD	0.0114978	ant temp lobe med part
AD	0.0166203	ant temp lobe med part
AD	0.00767846	ant temp lobe med part
AD	0.00489056	ant temp lobe med part
AD	0.00892952	ant temp lobe med part
AD	0.00515369	ant temp lobe med part
AD	0.0150765	ant temp lobe med part
AD	0.0101742	ant temp lobe med part
AD	0.00438564	ant temp lobe med part
AD	0.00141245	ant temp lobe med part
AD	0.00460171	ant temp lobe med part
AD	0.0128706	ant temp lobe med part
AD	0.00150311	ant temp lobe med part
AD	0.00466153	ant temp lobe med part
AD	0.0044729	ant temp lobe med part
AD	0.00379067	ant temp lobe med part
AD	0.009908	ant temp lobe med part
AD	0.0107402	ant temp lobe med part
AD	0.00664922	ant temp lobe med part
AD	0.00615007	ant temp lobe med part
AD	0.00619666	ant temp lobe med part
AD	0.0115682	ant temp lobe med part
AD	-0.000554613	ant temp lobe med part
AD	0.0106196	ant temp lobe med part
AD	0.00524434	ant temp lobe med part
AD	0.000586769	ant temp lobe med part
AD	0.00218279	ant temp lobe med part
AD	-0.000674919	ant temp lobe med part
AD	0.00762847	ant temp lobe med part
AD	-0.00184239	ant temp lobe med part
AD	0.0112191	ant temp lobe med part
AD	0.00111028	ant temp lobe med part
AD	0.0155883	ant temp lobe med part
AD	0.00888068	ant temp lobe med part
AD	0.00666941	ant temp lobe med part
AD	0.00768178	ant temp lobe med part
AD	0.00953644	ant temp lobe med part
AD	-0.000517607	ant temp lobe med part
AD	0.00351266	ant temp lobe med part
AD	0.00877709	ant temp lobe med part
AD	0.0127532	ant temp lobe med part
AD	0.00686332	ant temp lobe med part
AD	0.00260702	ant temp lobe med part
AD	0.0106763	ant temp lobe med part
AD	0.0118	ant temp lobe med part
AD	0.00561042	ant temp lobe med part
AD	-0.00235445	ant temp lobe med part
AD	0.0046725	ant temp lobe med part
AD	0.00865444	ant temp lobe med part
AD	0.00829552	ant temp lobe med part
AD	0.0048839	ant temp lobe med part
AD	0.00227396	ant temp lobe med part
AD	0.00749754	ant temp lobe med part
AD	0.0164697	ant temp lobe med part
AD	0.00103275	ant temp lobe med part
AD	-0.0398694	ant temp lobe med part
AD	0.0190721	ant temp lobe med part
AD	0.0176097	ant temp lobe med part
AD	0.00674547	ant temp lobe med part
AD	0.0045503	ant temp lobe med part
AD	0.00590886	ant temp lobe med part
AD	0.0120715	ant temp lobe med part
AD	0.00569251	ant temp lobe med part
AD	0.020652	ant temp lobe med part
AD	0.0123941	ant temp lobe med part
AD	0.0268497	ant temp lobe med part
AD	0.0118446	ant temp lobe med part
AD	0.0154859	ant temp lobe med part
AD	0.033101	ant temp lobe med part
AD	0.0346136	ant temp lobe med part
AD	0.0235035	ant temp lobe med part
AD	0.0222215	ant temp lobe med part
AD	0.00708518	ant temp lobe med part
AD	0.0568864	ant temp lobe med part
AD	-0.0316133	ant temp lobe med part
AD	0.00761787	ant temp lobe med part
AD	0.0236822	ant temp lobe med part
AD	-0.0235047	ant temp lobe med part
AD	0.0292416	ant temp lobe med part
AD	-0.00138936	ant temp lobe med part
AD	0.0368183	ant temp lobe med part
AD	0.000784107	ant temp lobe med part
AD	0.00967836	ant temp lobe med part
AD	0.0344524	ant temp lobe med part
AD	0.0103188	ant temp lobe med part
AD	0.0104663	ant temp lobe med part
AD	0.00893432	ant temp lobe med part
AD	-0.00672758	ant temp lobe med part
AD	0.0125091	ant temp lobe med part
AD	0.0230627	ant temp lobe med part
AD	0.0118707	ant temp lobe med part
AD	0.00875687	ant temp lobe med part
AD	0.0425182	ant temp lobe med part
AD	0.0112812	ant temp lobe med part
AD	0.0115168	ant temp lobe med part
AD	0.00832908	ant temp lobe med part
AD	-0.00188997	ant temp lobe med part
AD	0.036527	ant temp lobe med part
AD	0.00758374	ant temp lobe med part
AD	0.0239736	ant temp lobe med part
AD	0.038366	ant temp lobe med part
AD	0.00772446	ant temp lobe med part
AD	0.0497049	ant temp lobe med part
AD	0.0165902	ant temp lobe med part
AD	0.00766277	ant temp lobe med part
AD	0.0511117	ant temp lobe med part
AD	-0.0150802	ant temp lobe med part
AD	0.0273641	ant temp lobe med part
AD	0.0332308	ant temp lobe med part
AD	0.000604919	ant temp lobe med part
AD	0.00189164	ant temp lobe med part
AD	0.0129084	ant temp lobe med part
AD	0.0122948	ant temp lobe med part
AD	0.00468505	ant temp lobe med part
AD	0.0277861	ant temp lobe med part
AD	0.00461464	ant temp lobe med part
AD	0.00547984	ant temp lobe med part
AD	0.0287071	ant temp lobe med part
AD	0.0146816	ant temp lobe med part
AD	-0.00254868	ant temp lobe med part
AD	-0.0124132	ant temp lobe med part
AD	0.00797061	ant temp lobe med part
AD	0.0313491	ant temp lobe med part
AD	0.00682896	ant temp lobe med part
AD	-0.00521081	ant temp lobe med part
AD	0.00522978	ant temp lobe med part
AD	0.0272765	ant temp lobe med part
AD	0.00177547	ant temp lobe med part
AD	0.0341446	ant temp lobe med part
AD	0.0108374	ant temp lobe med part
AD	0.0186455	ant temp lobe med part
AD	0.0138588	ant temp lobe med part
AD	-0.0056932	ant temp lobe med part
AD	0.00359465	ant temp lobe med part
AD	0.0197841	ant temp lobe med part
AD	-0.00575937	ant temp lobe med part
AD	-0.0123066	ant temp lobe med part
AD	0.0224606	ant temp lobe med part
AD	0.0162224	ant temp lobe med part
AD	0.0374016	ant temp lobe med part
AD	-0.00347721	ant temp lobe med part
AD	0.0245521	ant temp lobe med part
AD	0.00332085	ant temp lobe med part
AD	0.0409232	ant temp lobe med part
AD	-0.00638354	ant temp lobe med part
AD	0.00523769	ant temp lobe med part
AD	-0.0230337	ant temp lobe med part
AD	0.00538033	ant temp lobe med part
AD	0.0135017	ant temp lobe med part
AD	0.013808	ant temp lobe med part
AD	0.0219355	ant temp lobe med part
AD	0.00225593	ant temp lobe med part
AD	0.0138313	ant temp lobe med part
AD	0.0165976	ant temp lobe med part
AD	0.00147671	ant temp lobe med part
AD	0.00506595	ant temp lobe med part
AD	-0.00259981	ant temp lobe med part
AD	0.002629	ant temp lobe med part
AD	0.0328852	ant temp lobe med part
AD	0.000869974	ant temp lobe med part
AD	-0.0163372	ant temp lobe med part
AD	0.00721548	ant temp lobe med part
AD	0.0388	ant temp lobe med part
AD	0.0398075	ant temp lobe med part
AD	0.025033	ant temp lobe med part
AD	-0.00111788	ant temp lobe med part
AD	0.011962	ant temp lobe med part
AD	0.0109653	ant temp lobe med part
AD	-0.00288396	ant temp lobe med part
AD	0.0449368	ant temp lobe med part
AD	-0.00310104	ant temp lobe med part
AD	0.00815571	ant temp lobe med part
AD	0.0041824	ant temp lobe med part
AD	0.0161071	ant temp lobe med part
AD	0.00961476	ant temp lobe med part
AD	0.00173236	ant temp lobe med part
AD	-0.00118885	ant temp lobe med part
AD	0.0105923	ant temp lobe med part
AD	0.00815023	ant temp lobe med part
AD	0.00494403	ant temp lobe med part
AD	0.00919017	ant temp lobe med part
AD	0.0215636	ant temp lobe med part
AD	0.000127606	ant temp lobe med part
AD	0.0423708	ant temp lobe med part
AD	0.0132655	ant temp lobe med part
AD	0.00264003	ant temp lobe med part
AD	0.0400846	ant temp lobe med part
AD	-0.00947762	ant temp lobe med part
AD	-0.00610646	ant temp lobe med part
AD	0.00916516	ant temp lobe med part
AD	0.00950955	ant temp lobe med part
AD	0.0039329	ant temp lobe med part
AD	0.0166408	ant temp lobe med part
AD	0.0084217	ant temp lobe med part
AD	0.015481	ant temp lobe med part
AD	0.0371333	ant temp lobe med part
AD	0.00486939	ant temp lobe med part
AD	0.00386485	ant temp lobe med part
AD	0.00543258	ant temp lobe med part
AD	0.0215223	ant temp lobe med part
AD	0.00840738	ant temp lobe med part
AD	0.0100463	ant temp lobe med part
AD	0.00318464	ant temp lobe med part
AD	0.00403582	ant temp lobe med part
AD	0.000459867	ant temp lobe med part
AD	0.00687785	ant temp lobe med part
AD	0.0146061	ant temp lobe med part
AD	0.00133555	ant temp lobe med part
AD	0.0145132	ant temp lobe med part
AD	0.0126478	ant temp lobe med part
AD	0.00129711	ant temp lobe med part
AD	0.00658206	ant temp lobe med part
AD	-9.16836e-05	ant temp lobe med part
AD	0.00816077	ant temp lobe med part
AD	0.00591308	ant temp lobe med part
AD	0.00726614	ant temp lobe med part
AD	0.00454336	ant temp lobe med part
AD	0.00537532	ant temp lobe med part
AD	0.00503345	ant temp lobe med part
AD	0.0144994	ant temp lobe med part
AD	0.0130149	ant temp lobe med part
AD	0.0106324	ant temp lobe med part
AD	0.00227458	ant temp lobe med part
AD	0.000205527	ant temp lobe med part
AD	0.00203531	ant temp lobe med part
AD	-0.00678532	ant temp lobe med part
AD	0.0127218	ant temp lobe med part
AD	0.00653887	ant temp lobe med part
AD	0.000212201	ant temp lobe med part
AD	0.0197478	ant temp lobe med part
AD	0.00064932	ant temp lobe med part
AD	0.0117917	ant temp lobe med part
AD	0.00830427	ant temp lobe med part
AD	0.0078076	ant temp lobe med part
AD	0.00775567	ant temp lobe med part
AD	0.0237923	ant temp lobe med part
AD	0.00877143	ant temp lobe med part
AD	0.00544548	ant temp lobe med part
AD	0.0166479	ant temp lobe med part
AD	-0.00255168	ant temp lobe med part
AD	0.0153026	ant temp lobe med part
AD	0.00989834	ant temp lobe med part
AD	0.0085993	ant temp lobe med part
AD	0.00747743	ant temp lobe med part
AD	0.00298751	ant temp lobe med part
AD	0.0112738	ant temp lobe med part
AD	0.009969	ant temp lobe med part
AD	-0.0126152	ant temp lobe med part
AD	0.015863	ant temp lobe med part
AD	0.0174377	ant temp lobe med part
AD	0.00451712	ant temp lobe med part
AD	0.00518643	ant temp lobe med part
AD	0.0101507	ant temp lobe med part
AD	0.00279256	ant temp lobe med part
AD	-9.82014e-06	ant temp lobe med part
AD	0.00266039	ant temp lobe med part
AD	-0.00263691	ant temp lobe med part
AD	0.012334	ant temp lobe med part
AD	-0.00194115	ant temp lobe med part
AD	0.0032067	ant temp lobe med part
AD	-0.000326305	ant temp lobe med part
[truncated: 39,063 more rows]
