# Supplementary material for: Multimodal deep learning for Alzheimer’s disease dementia assessment
Source: Nat Commun. 2022 Jun 20;13:3404. doi: 10.1038/s41467-022-31037-5 (PMC9209452; doi:10.1038/s41467-022-31037-5)
Supplement: Supplementary file 4 — Source Data [file 41467_2022_31037_MOESM4_ESM.zip › Source Data for Fig 5.xlsx]

## Sheet: b (heatmap for correlation)
	Nucleus accumbens	Substantia nigra	Caudate nucleus	Thalamus	Pallidum	Cuneus	Cerebellum	Angular gyrus	Parahippocampus	Mid frontal gyrus	Ant cingulate gyrus	Hippocampus	Sup temp gyrus ant part	Precentral gyrus	Brainstem	Amygdala
DP	-0.484683	-0.240058	-0.12572	-0.0322741	0.0163031	-0.0842612	0.0717109	0.341808	0.190219	0.287076	0.138304	0.577898	0.167029	0.596285	0.47027	0.466465
NFT	-0.0898933	-0.112948	-0.083205	-0.170325	-0.187249	-0.026081		0.123226	0.234635	0.129233	0.357954	0.306739	0.452154	0.225763		0.55798
NP	-0.0969762					-0.00398663		0.0827036	0.134007	0.189263	0.184581	0.0932663	0.400929	0.365509		0.400669

## Sheet: c (box plots for ABC scores)
dataset	A_score	B_score	C_score	DEMO_score
NACC		2	1	1.46897
NACC		2	2	1.2479
NACC		1	2	0.86307
NACC	3	3	3	1.53075
NACC		1	1	1.02834
NACC		0	0	0.772037
NACC		2	2	1.21899
NACC	0	0	0	1.77204
NACC		1	1	0.391879
NACC		1	0	1.00599
NACC		1	0	1.08914
NACC		1	1	1.06761
NACC		3	2	0.791065
NACC		1	3	1.58069
NACC	3	3	3	1.90603
NACC		2	0	1.24996
NACC		2	2	1.49675
NACC	0	1	0	1.44386
NACC	3	3	2	1.45513
NACC		3	2	1.24635
NACC	2	2	2	1.04898
NACC		2	2	1.42802
NACC	0	0	0	0.450823
NACC		3	0	0.764885
NACC	0	0	0	0.650816
NACC	3	3	3	2.08152
NACC		2	2	1.61399
NACC		3	3	1.55703
NACC		3	3	2.19904
NACC		3	2	1.10192
NACC		3	3	1.01199
NACC		1	1	0.928446
NACC		1	2	0.66997
NACC	3	3	2	1.3425
NACC		2	2	1.54544
NACC		3	3	1.05712
NACC		2	2	0.959421
NACC		3	2	2.37974
NACC	3	1	0	0.607388
NACC	3	3	3	1.8411
NACC		1	2	0.970899
NACC	0	0	0	0.546064
NACC	1	1	0	1.05047
NACC			0	0.525546
NACC		0	0	1.29386
NACC		2	1	1.37799
NACC		2	2	2.13239
NACC		2	0	1.98534
NACC	0	0	0	1.06051
NACC		1	2	1.09882
NACC		1	0	1.69527
NACC		0	0	0.928595
NACC		2	0	1.498
NACC		3	1	0.994919
NACC		1	0	0.924952
NACC		1	0	1.19549
NACC		2	2	1.3235
NACC	1	1	3	0.182354
NACC	3	2	3	1.37295
NACC		2	0	0.253809
NACC		1	0	1.62249
NACC		2	3	1.91929
NACC		2	1	0.962043
NACC		3	3	1.20335
NACC	2	1	2	0.870171
NACC		2	3	1.19385
NACC	3	3	2	1.32679
NACC		3	3	1.51593
NACC		3	2	1.85155
NACC	1	2	0	1.15027
NACC	0	0	0	0.978892
NACC		3	3	1.53122
NACC		1	0	0.707095
NACC	0	0	0	0.931375
ADNI	3	3	3	1.59911
ADNI	3	3	3	0.998581
ADNI	3	3	3	1.02695
ADNI	2	1	1	1.04395
ADNI	3	3	3	1.59776
ADNI	3	1	0	0.937656
ADNI	3	3	3	1.30268
ADNI	3	3	3	1.43123
ADNI	2	1	1	1.5951
ADNI	3	3	3	1.9609
ADNI	3	3	3	1.11812
ADNI	0	1	0	0.795746
ADNI	3	3	3	1.46884
ADNI	0	1	0	0.65782
ADNI	3	3	3	1.10657
ADNI	3	3	3	1.66775
ADNI	3	3	3	1.7078
ADNI	3	3	3	1.52461
ADNI	2	2	0	0.653485
ADNI	2	1	0	1.26362
ADNI	3	3	3	1.39407
ADNI	3	3	3	0.952446
ADNI	3	3	3	1.45022
ADNI	3	3	3	2.28013
ADNI	3	3	3	1.80432
FHS	1	2	2	1.38528
FHS	3	1	3	0.315478
FHS	1	3	1	1.11243
FHS				1.37792
FHS	2	1	3	0.668353
FHS				0.970727
FHS				0.676533
FHS				2.21049
FHS				0.362896
FHS				0.820948
FHS				1.03719
FHS	3	1	3	0.921458
FHS				1.38509
FHS				0.989062
FHS				0.438749
FHS				0.455275
FHS	2	1	3	1.34107
FHS	1	1	2	0.848978
FHS	1	3	1	2.12256

## Sheet: d (neuropath heapmap with ALZ)
ALZ_score	A_score	B_score	C_score	Cohort
1		2	1	NACC
1	3	3	3	NACC
1		2	2	NACC
1	3	3	3	NACC
1		2	0	NACC
1		2	2	NACC
1	3	3	2	NACC
1		2	2	NACC
1		2	2	NACC
1		3	3	NACC
1	3	3	2	NACC
1		2	2	NACC
1		3	2	NACC
1	3	3	3	NACC
1		2	1	NACC
1		2	2	NACC
1		2	0	NACC
1	0	0	0	NACC
1		1	2	NACC
1	3	2	3	NACC
1		1	0	NACC
1		3	3	NACC
1		3	2	NACC
1	3	3	3	ADNI
1	3	3	3	ADNI
1	3	3	3	ADNI
1	3	3	3	ADNI
1	3	3	3	ADNI
1	3	3	3	ADNI
1	2	1	0	ADNI
1	3	3	3	ADNI
0.999999		3	3	NACC
0.999999		1	0	NACC
0.999999		2	3	NACC
0.999999		3	3	NACC
0.999999		2	3	NACC
0.999999		3	3	NACC
0.999998		3	3	NACC
0.999995	1	3	1	FHS
0.999994	3	3	3	ADNI
0.999989	3	3	3	ADNI
0.999988		3	3	NACC
0.999912		1	1	NACC
0.99988	3	3	3	ADNI
0.999565		1	3	NACC
0.999441	3	3	3	NACC
0.994949	3	3	3	ADNI
0.992508		0	0	NACC
0.778934		1	0	NACC
0.642452	0	0	0	NACC
0.262582	2	1	2	NACC
0.258807	0	0	0	NACC
0.138439	3	3	3	ADNI
0.0220683	0	0	0	NACC
0.00637274	0	0	0	NACC
0.00184145		1	0	NACC
6.24e-05		3	0	NACC
5.51e-05			0	NACC
4.79e-05	0	0	0	NACC
1.97e-05	0	1	0	NACC
4.97e-06		0	0	NACC
2.26e-06		0	0	NACC
