# Supplementary material for: Multimodal deep learning for Alzheimer’s disease dementia assessment
Source: Nat Commun. 2022 Jun 20;13:3404. doi: 10.1038/s41467-022-31037-5 (PMC9209452; doi:10.1038/s41467-022-31037-5)
Supplement: Supplementary file 4 — Source Data [file 41467_2022_31037_MOESM4_ESM.zip › Source Data for Fig 6.xlsx]

## Sheet: a (NC vs impairment)
ROC curve					PR curve					Neurologists’ performance in ROC space			Neurologists’ performance in PR space			Cohen’ Kappa
mean_fpr	mean_tpr	tprs_lower	tprs_upper		mean_rc	mean_pr	prs_lower	prs_upper		fpr	tpr		rc	pr
0	0	0	0		0	1	1	1		0.88	0.88		0.88	0.709677		1
0.010101	0.336	0.205524	0.466476		0.010101	1	1	1		0.906667	0.84		0.84	0.75		0.783862	1
0.020202	0.656	0.601741	0.710259		0.020202	1	1	1		0.813333	0.92		0.92	0.621622		0.689303	0.616079	1
0.030303	0.792	0.723181	0.860819		0.030303	1	1	1		0.826667	1		1	0.657895		0.713908	0.642218	0.765358	1
0.040404	0.832	0.802067	0.861933		0.040404	1	1	1		0.973333	0.64		0.64	0.888889		0.656448	0.721604	0.496161	0.480151	1
0.0505051	0.832	0.802067	0.861933		0.0505051	1	1	1		0.866667	0.88		0.88	0.6875		0.698795	0.619772	0.801412	0.868651	0.532225	1
0.0606061	0.856	0.824	0.888		0.0606061	1	1	1		0.853333	0.76		0.76	0.633333		0.693396	0.708738	0.620536	0.734513	0.623656	0.672897	1
0.0707071	0.896	0.841741	0.950259		0.0707071	1	1	1		0.853333	0.88		0.88	0.666667		0.678457	0.741298	0.60509	0.673345	0.616564	0.658159	0.74537	1
0.0808081	0.912	0.858934	0.965066		0.0808081	1	1	1		0.64	0.96		0.96	0.470588		0.52362	0.464711	0.641862	0.582006	0.348341	0.543288	0.464286	0.562972	1
0.0909091	0.912	0.858934	0.965066		0.0909091	1	1	1		0.533333	1		1	0.416667		0.423792	0.411765	0.524715	0.503817	0.255319	0.440299	0.407407	0.456929	0.738956	1
0.10101	0.96	0.924223	0.995777		0.10101	1	1	1		0.893333	0.8		0.8	0.714286		0.639769	0.751984	0.706414	0.686941	0.665924	0.762357	0.708738	0.694262	0.464711	0.375	1
0.111111	0.976	0.956404	0.995596		0.111111	1	1	1		0.813333	0.76		0.76	0.575758		0.494718	0.459078	0.648969	0.673345	0.360941	0.658159	0.606481	0.592944	0.483512	0.419476	0.553151	1
0.121212	0.992	0.976	1		0.121212	1	1	1		0.946667	0.6		0.6	0.789474		0.529042	0.587459	0.570815	0.553571	0.635279	0.665294	0.601064	0.543842	0.328329	0.270463	0.69747	0.493158	1
0.131313	0.992	0.976	1		0.131313	1	1	1		0.946667	0.72		0.72	0.818182		0.618902	0.62845	0.60206	0.537893	0.750623	0.599198	0.484536	0.530632	0.386867	0.280576	0.62845	0.481225	0.66299	1
0.141414	0.992	0.976	1		0.141414	1	1	1		0.92	0.84		0.84	0.777778		0.660688	0.874624	0.636529	0.707734	0.744898	0.736337	0.730392	0.715505	0.445105	0.395604	0.824473	0.525842	0.720201	0.649784	1
0.151515	1	1	1		0.151515	1	1	1		0.96	0.76		0.76	0.863636		0.669715	0.734607	0.648876	0.630314	0.750623	0.649299	0.690722	0.629447	0.386867	0.316547	0.734607	0.530632	0.724265	0.708625	0.703664	1
0.161616	1	1	1		0.161616	0.960269	0.880808	1		0.96	0.72		0.72	0.857143		0.640841	0.543502	0.528968	0.605019	0.71374	0.620829	0.609375	0.651221	0.40688	0.301075	0.597207	0.501744	0.687695	0.733412	0.618112	0.674171	1
0.171717	1	1	1		0.171717	0.961953	0.885859	1
0.181818	1	1	1		0.181818	0.963636	0.890909	1
0.191919	1	1	1		0.191919	0.96532	0.89596	1
0.20202	1	1	1		0.20202	0.966907	0.900722	1
0.212121	1	1	1		0.212121	0.96811	0.904329	1
0.222222	1	1	1		0.222222	0.969312	0.907937	1
0.232323	1	1	1		0.232323	0.970515	0.911544	1
0.242424	1	1	1		0.242424	0.94329	0.873835	1
0.252525	1	1	1		0.252525	0.945094	0.877848	1
0.262626	1	1	1		0.262626	0.946898	0.881861	1
0.272727	1	1	1		0.272727	0.948701	0.885873	1
0.282828	1	1	1		0.282828	0.950393	0.889637	1
0.292929	1	1	1		0.292929	0.951796	0.892758	1
0.30303	1	1	1		0.30303	0.953199	0.895879	1
0.313131	1	1	1		0.313131	0.954602	0.899	1
0.323232	1	1	1		0.323232	0.933872	0.879879	0.987865
0.333333	1	1	1		0.333333	0.935556	0.882937	0.988174
0.343434	1	1	1		0.343434	0.937239	0.885995	0.988483
0.353535	1	1	1		0.353535	0.938923	0.889053	0.988792
0.363636	1	1	1		0.363636	0.940496	0.891911	0.989081
0.373737	1	1	1		0.373737	0.941873	0.894413	0.989334
0.383838	1	1	1		0.383838	0.943251	0.896915	0.989586
0.393939	1	1	1		0.393939	0.944628	0.899417	0.989839
0.40404	1	1	1		0.40404	0.945914	0.901752	0.990075
0.414141	1	1	1		0.414141	0.947062	0.903837	0.990286
0.424242	1	1	1		0.424242	0.948209	0.905922	0.990496
0.434343	1	1	1		0.434343	0.949357	0.908008	0.990707
0.444444	1	1	1		0.444444	0.933903	0.900855	0.966952
0.454545	1	1	1		0.454545	0.935198	0.902797	0.967599
0.464646	1	1	1		0.464646	0.936493	0.90474	0.968247
0.474747	1	1	1		0.474747	0.937788	0.906682	0.968894
0.484848	1	1	1		0.484848	0.938994	0.908492	0.969497
0.494949	1	1	1		0.494949	0.940104	0.910157	0.970052
0.505051	1	1	1		0.505051	0.941214	0.911822	0.970607
0.515152	1	1	1		0.515152	0.942324	0.913487	0.971162
0.525253	1	1	1		0.525253	0.929197	0.929197	0.929197
0.535354	1	1	1		0.535354	0.930399	0.930399	0.930399
0.545455	1	1	1		0.545455	0.931602	0.931602	0.931602
0.555556	1	1	1		0.555556	0.932804	0.932804	0.932804
0.565657	1	1	1		0.565657	0.922346	0.899193	0.945499
0.575758	1	1	1		0.575758	0.923559	0.900728	0.94639
0.585859	1	1	1		0.585859	0.924772	0.902263	0.947282
0.59596	1	1	1		0.59596	0.925985	0.903798	0.948173
0.606061	1	1	1		0.606061	0.927114	0.905229	0.949
0.616162	1	1	1		0.616162	0.928187	0.90659	0.949784
0.626263	1	1	1		0.626263	0.92926	0.907952	0.950568
0.636364	1	1	1		0.636364	0.930333	0.909314	0.951352
0.646465	1	1	1		0.646465	0.920956	0.895545	0.946368
0.656566	1	1	1		0.656566	0.922042	0.89695	0.947134
0.666667	1	1	1		0.666667	0.923128	0.898355	0.947901
0.676768	1	1	1		0.676768	0.924214	0.89976	0.948668
0.686869	1	1	1		0.686869	0.896619	0.866958	0.92628
0.69697	1	1	1		0.69697	0.897925	0.868602	0.927248
0.707071	1	1	1		0.707071	0.899231	0.870245	0.928216
0.717172	1	1	1		0.717172	0.900537	0.871889	0.929184
0.727273	1	1	1		0.727273	0.892357	0.87534	0.909374
0.737374	1	1	1		0.737374	0.893647	0.876805	0.910489
0.747475	1	1	1		0.747475	0.894937	0.87827	0.911604
0.757576	1	1	1		0.757576	0.896227	0.879735	0.912719
0.767677	1	1	1		0.767677	0.889265	0.869268	0.909262
0.777778	1	1	1		0.777778	0.89052	0.870721	0.910319
0.787879	1	1	1		0.787879	0.891775	0.872174	0.911376
0.79798	1	1	1		0.79798	0.89303	0.873627	0.912433
0.808081	1	1	1		0.808081	0.859216	0.806951	0.911481
0.818182	1	1	1		0.818182	0.860658	0.808833	0.912483
0.828283	1	1	1		0.828283	0.8621	0.810715	0.913486
0.838384	1	1	1		0.838384	0.863542	0.812596	0.914488
0.848485	1	1	1		0.848485	0.831491	0.778932	0.88405
0.858586	1	1	1		0.858586	0.833091	0.780941	0.88524
0.868687	1	1	1		0.868687	0.83469	0.782951	0.88643
0.878788	1	1	1		0.878788	0.83629	0.78496	0.88762
0.888889	1	1	1		0.888889	0.793934	0.766561	0.821308
0.89899	1	1	1		0.89899	0.795749	0.768553	0.822945
0.909091	1	1	1		0.909091	0.797564	0.770545	0.824583
0.919192	1	1	1		0.919192	0.799379	0.772537	0.826221
0.929293	1	1	1		0.929293	0.769462	0.740584	0.798339
0.939394	1	1	1		0.939394	0.771347	0.742646	0.800049
0.949495	1	1	1		0.949495	0.773233	0.744708	0.801759
0.959596	1	1	1		0.959596	0.775119	0.74677	0.803469
0.969697	1	1	1		0.969697	0.744747	0.704945	0.784548
0.979798	1	1	1		0.979798	0.74668	0.707081	0.786279
0.989899	1	1	1		0.989899	0.748613	0.709217	0.78801
1	1	1	1		1	0.750547	0.711353	0.789741

## Sheet: a (dementia vs not demented)
ROC curve					PR curve					Neurologists’ performance in ROC space			Neurologists’ performance in PR space			Cohen’ Kappa
mean_fpr	mean_tpr	tprs_lower	tprs_upper		mean_rc	mean_pr	prs_lower	prs_upper		fpr	tpr		rc	pr
0	0	0	0		0	1	1	1		0.96	0.74		0.74	0.948718		1
0.010101	0.712	0.599146	0.824854		0.010101	1	1	1		0.92	0.84		0.84	0.913043		0.735342	1
0.020202	0.816	0.763236	0.868764		0.020202	1	1	1		0.96	0.44		0.44	0.916667		0.525745	0.415693	1
0.030303	0.816	0.763236	0.868764		0.030303	1	1	1		0.9	0.86		0.86	0.895833		0.818402	0.719101	0.428105	1
0.040404	0.836	0.804	0.868		0.040404	1	1	1		0.94	0.78		0.78	0.928571		0.813433	0.71637	0.52007	0.879227	1
0.0505051	0.836	0.804	0.868		0.0505051	1	1	1		0.8	0.84		0.84	0.807692		0.623315	0.641148	0.333856	0.640575	0.562798	1
0.0606061	0.864	0.834606	0.893394		0.0606061	1	1	1		0.88	0.8		0.8	0.869565		0.735342	0.758454	0.373957	0.799358	0.756888	0.641148	1
0.0707071	0.864	0.834606	0.893394		0.0707071	1	1	1		0.94	0.76		0.76	0.926829		0.708455	0.614448	0.448367	0.657534	0.649918	0.46386	0.533279	1
0.0808081	0.884	0.860676	0.907324		0.0808081	1	1	1		0.98	0.58		0.58	0.966667		0.714912	0.504132	0.59596	0.593496	0.57265	0.448819	0.46281	0.676724	1
0.0909091	0.884	0.860676	0.907324		0.0909091	1	1	1		0.98	0.4		0.4	0.952381		0.541495	0.349832	0.627721	0.406224	0.492945	0.315872	0.307886	0.508709	0.765625	1
0.10101	0.892	0.871604	0.912396		0.10101	1	1	1		0.92	0.9		0.9	0.918367		0.758939	0.819712	0.454325	0.819856	0.819422	0.620304	0.779647	0.678844	0.53629	0.392958	1
0.111111	0.892	0.871604	0.912396		0.111111	1	1	1		0.88	0.54		0.54	0.818182		0.524427	0.444901	0.441205	0.574209	0.598139	0.348856	0.48602	0.488709	0.467593	0.352267	0.47644	1
0.121212	0.908	0.880871	0.935129		0.121212	1	1	1		0.94	0.86		0.86	0.934783		0.694625	0.637681	0.457429	0.678973	0.635332	0.601276	0.637681	0.736201	0.545455	0.391779	0.699519	0.444901	1
0.131313	0.908	0.880871	0.935129		0.131313	1	1	1		0.78	0.96		0.96	0.813559		0.615237	0.664826	0.323336	0.702145	0.630638	0.617244	0.625394	0.573809	0.421642	0.275625	0.721004	0.434602	0.625394	1
0.141414	0.92	0.898091	0.941909		0.141414	1	1	1		0.86	0.94		0.94	0.87037		0.705189	0.801272	0.347158	0.800638	0.723539	0.638844	0.721781	0.664826	0.534884	0.369266	0.820288	0.51324	0.642289	0.736201	1
0.151515	0.92	0.898091	0.941909		0.151515	1	1	1		0.82	0.98		0.98	0.844828		0.632921	0.684044	0.335303	0.801272	0.687988	0.597424	0.684044	0.630638	0.473684	0.32284	0.780702	0.449924	0.684044	0.73229	0.878444	1
0.161616	0.94	0.927351	0.952649		0.161616	1	1	1		0.82	0.84		0.84	0.823529		0.721227	0.780351	0.386382	0.820144	0.780702	0.659728	0.740415	0.601435	0.503968	0.367339	0.840064	0.483512	0.620607	0.678844	0.859776	0.779294	1
0.171717	0.94	0.927351	0.952649		0.171717	1	1	1
0.181818	0.944	0.929033	0.958967		0.181818	1	1	1
0.191919	0.944	0.929033	0.958967		0.191919	1	1	1
0.20202	0.956	0.948	0.964		0.20202	1	1	1
0.212121	0.956	0.948	0.964		0.212121	1	1	1
0.222222	0.956	0.948	0.964		0.222222	1	1	1
0.232323	0.956	0.948	0.964		0.232323	1	1	1
0.242424	0.96	0.96	0.96		0.242424	1	1	1
0.252525	0.96	0.96	0.96		0.252525	1	1	1
0.262626	0.972	0.962202	0.981798		0.262626	1	1	1
0.272727	0.972	0.962202	0.981798		0.272727	1	1	1
0.282828	0.972	0.962202	0.981798		0.282828	1	1	1
0.292929	0.972	0.962202	0.981798		0.292929	1	1	1
0.30303	0.976	0.968	0.984		0.30303	1	1	1
0.313131	0.976	0.968	0.984		0.313131	1	1	1
0.323232	0.98	0.98	0.98		0.323232	1	1	1
0.333333	0.98	0.98	0.98		0.333333	1	1	1
0.343434	0.98	0.98	0.98		0.343434	1	1	1
0.353535	0.98	0.98	0.98		0.353535	1	1	1
0.363636	0.98	0.98	0.98		0.363636	1	1	1
0.373737	0.98	0.98	0.98		0.373737	1	1	1
0.383838	0.98	0.98	0.98		0.383838	1	1	1
0.393939	0.98	0.98	0.98		0.393939	1	1	1
0.40404	0.98	0.98	0.98		0.40404	1	1	1
0.414141	0.98	0.98	0.98		0.414141	1	1	1
0.424242	0.98	0.98	0.98		0.424242	1	1	1
0.434343	0.98	0.98	0.98		0.434343	1	1	1
0.444444	0.98	0.98	0.98		0.444444	1	1	1
0.454545	0.98	0.98	0.98		0.454545	1	1	1
0.464646	0.98	0.98	0.98		0.464646	1	1	1
0.474747	0.98	0.98	0.98		0.474747	1	1	1
0.484848	0.98	0.98	0.98		0.484848	1	1	1
0.494949	0.98	0.98	0.98		0.494949	1	1	1
0.505051	0.98	0.98	0.98		0.505051	1	1	1
0.515152	0.98	0.98	0.98		0.515152	1	1	1
0.525253	0.98	0.98	0.98		0.525253	1	1	1
0.535354	0.98	0.98	0.98		0.535354	1	1	1
0.545455	0.984	0.976	0.992		0.545455	0.992924	0.978773	1
0.555556	0.984	0.976	0.992		0.555556	0.993049	0.979146	1
0.565657	0.984	0.976	0.992		0.565657	0.993168	0.979505	1
0.575758	0.984	0.976	0.992		0.575758	0.993285	0.979854	1
0.585859	0.984	0.976	0.992		0.585859	0.993396	0.980189	1
0.59596	0.984	0.976	0.992		0.59596	0.993505	0.980515	1
0.606061	0.984	0.976	0.992		0.606061	0.993609	0.980828	1
0.616162	0.984	0.976	0.992		0.616162	0.993711	0.981134	1
0.626263	0.988	0.978202	0.997798		0.626263	0.987619	0.972455	1
0.636364	0.988	0.978202	0.997798		0.636364	0.98781	0.97288	1
0.646465	0.992	0.982202	1		0.646465	0.987994	0.97329	1
0.656566	0.992	0.982202	1		0.656566	0.988174	0.97369	1
0.666667	0.992	0.982202	1		0.666667	0.988347	0.974076	1
0.676768	0.992	0.982202	1		0.676768	0.988517	0.974453	1
0.686869	0.992	0.982202	1		0.686869	0.98868	0.974817	1
0.69697	0.992	0.982202	1		0.69697	0.988841	0.975174	1
0.707071	0.996	0.988	1		0.707071	0.988995	0.975517	1
0.717172	0.996	0.988	1		0.717172	0.989147	0.975854	1
0.727273	0.996	0.988	1		0.727273	0.984218	0.96329	1
0.737374	0.996	0.988	1		0.737374	0.984426	0.963773	1
0.747475	0.996	0.988	1		0.747475	0.984627	0.964238	1
0.757576	0.996	0.988	1		0.757576	0.984824	0.964696	1
0.767677	0.996	0.988	1		0.767677	0.979936	0.961333	0.998538
0.777778	0.996	0.988	1		0.777778	0.980188	0.961818	0.998559
0.787879	0.996	0.988	1		0.787879	0.980431	0.962284	0.998579
0.79798	0.996	0.988	1		0.79798	0.980672	0.962746	0.998598
0.808081	0.996	0.988	1		0.808081	0.967518	0.936325	0.998712
0.818182	0.996	0.988	1		0.818182	0.967897	0.937064	0.99873
0.828283	0.996	0.988	1		0.828283	0.954723	0.927369	0.982078
0.838384	0.996	0.988	1		0.838384	0.955239	0.928182	0.982297
0.848485	0.996	0.988	1		0.848485	0.939254	0.906036	0.972472
0.858586	0.996	0.988	1		0.858586	0.939918	0.907047	0.97279
0.868687	0.996	0.988	1		0.868687	0.92072	0.888341	0.9531
0.878788	0.996	0.988	1		0.878788	0.921555	0.88948	0.95363
0.888889	0.996	0.988	1		0.888889	0.900019	0.868145	0.931894
0.89899	0.996	0.988	1		0.89899	0.901028	0.869436	0.93262
0.909091	0.996	0.988	1		0.909091	0.876904	0.85974	0.894068
0.919192	0.996	0.988	1		0.919192	0.878098	0.861077	0.895119
0.929293	1	1	1		0.929293	0.856756	0.835976	0.877535
0.939394	1	1	1		0.939394	0.858083	0.837464	0.878703
0.949495	1	1	1		0.949495	0.829323	0.81026	0.848387
0.959596	1	1	1		0.959596	0.830824	0.811893	0.849756
0.969697	1	1	1		0.969697	0.776246	0.760716	0.791776
0.979798	1	1	1		0.979798	0.778052	0.762609	0.793494
0.989899	1	1	1		0.989899	0.594651	0.551704	0.637599
1	1	1	1		1	0.597092	0.554213	0.63997

## Sheet: b (AD vs non-ADD)
ROC curve					PR curve					Radiologists’ performance in ROC space			Radiologists’ performance in PR space			Cohen’ Kappa
mean_fpr	mean_tpr	tprs_lower	tprs_upper		mean_rc	mean_pr	prs_lower	prs_upper		fpr	tpr		rc	pr
0	0	0	0		0	1	1	1		0.52	0.48		0.48	0.5		1
0.010101	0.0225253	0.012297	0.0327535		0.010101	0.989675	0.984863	0.994486		0.72	0.64		0.64	0.695652		0.491393	1
0.020202	0.0450505	0.024594	0.065507		0.020202	0.979349	0.969727	0.988971		0.68	0.48		0.48	0.6		0.480712	0.304419	1
0.030303	0.0675758	0.036891	0.0982605		0.030303	0.969024	0.95459	0.983457		0.32	0.72		0.72	0.514286		0.0540541	0.224806	0.172662	1
0.040404	0.090101	0.0491881	0.131014		0.040404	0.958698	0.939453	0.977943		0.68	0.4		0.4	0.555556		0.393939	0.552846	0.237288	0.222222	1
0.0505051	0.112626	0.0614851	0.163767		0.0505051	0.948373	0.924316	0.972429		0.44	0.72		0.72	0.5625		0.367089	0.638844	0.190939	0.173228	0.596774	1
0.0606061	0.135152	0.0737821	0.196521		0.0606061	0.938047	0.90918	0.966914		0.44	0.68		0.68	0.548387		0.0137221	0.293564	-0.161919	0.20354	0.351145	0.326466	1
0.0707071	0.157677	0.0860791	0.229274		0.0707071	0.927722	0.894043	0.9614
0.0808081	0.219798	0.0985764	0.34102		0.0808081	0.917396	0.878906	0.955886
0.0909091	0.237273	0.11503	0.359516		0.0909091	0.907071	0.86377	0.950372
0.10101	0.254747	0.130047	0.379448		0.10101	0.896745	0.848633	0.944857
0.111111	0.272222	0.14371	0.400735		0.111111	0.88642	0.833496	0.939343
0.121212	0.305212	0.147798	0.462626		0.121212	0.876094	0.81836	0.933829
0.131313	0.318646	0.162837	0.474456		0.131313	0.865769	0.803223	0.928315
0.141414	0.332081	0.177774	0.486388		0.141414	0.855443	0.788086	0.9228
0.151515	0.345515	0.192606	0.498425		0.151515	0.845118	0.772949	0.917286
0.161616	0.390626	0.195493	0.58576		0.161616	0.834792	0.757813	0.911772
0.171717	0.40204	0.209223	0.594858		0.171717	0.824467	0.742676	0.906258
0.181818	0.413455	0.22273	0.604179		0.181818	0.814141	0.727539	0.900743
0.191919	0.424869	0.236004	0.613733		0.191919	0.803816	0.712403	0.895229
0.20202	0.460121	0.254371	0.665872		0.20202	0.794388	0.698916	0.889861
0.212121	0.470727	0.271543	0.669912		0.212121	0.788552	0.691621	0.885483
0.222222	0.481333	0.288487	0.67418		0.222222	0.782716	0.68367	0.881762
0.232323	0.491939	0.305179	0.6787		0.232323	0.77688	0.675104	0.878656
0.242424	0.509576	0.32463	0.694521		0.242424	0.771044	0.66597	0.876117
0.252525	0.516141	0.333793	0.69849		0.252525	0.765208	0.656321	0.874095
0.262626	0.522707	0.342577	0.702837		0.262626	0.759371	0.646207	0.872536
0.272727	0.529273	0.350968	0.707577		0.272727	0.753535	0.635681	0.87139
0.282828	0.615838	0.452029	0.779648		0.282828	0.748496	0.626934	0.870057
0.292929	0.622404	0.462942	0.781866		0.292929	0.745504	0.623375	0.867632
0.30303	0.62897	0.473495	0.784445		0.30303	0.742511	0.619491	0.865532
0.313131	0.635535	0.483659	0.787412		0.313131	0.739519	0.615291	0.863747
0.323232	0.721293	0.580713	0.861873		0.323232	0.736527	0.610784	0.862271
0.333333	0.725333	0.592642	0.858025		0.333333	0.733535	0.60598	0.86109
0.343434	0.729374	0.604545	0.854202		0.343434	0.730543	0.600892	0.860194
0.353535	0.733414	0.616419	0.850409		0.353535	0.727551	0.595534	0.859569
0.363636	0.816727	0.776919	0.856535		0.363636	0.718659	0.578765	0.858553
0.373737	0.818747	0.781512	0.855983		0.373737	0.72011	0.584187	0.856033
0.383838	0.820768	0.785826	0.85571		0.383838	0.721561	0.589545	0.853577
0.393939	0.822788	0.789802	0.855774		0.393939	0.723013	0.594833	0.851192
0.40404	0.848	0.832	0.864		0.40404	0.710612	0.595768	0.825456
0.414141	0.848	0.832	0.864		0.414141	0.709485	0.600156	0.818814
0.424242	0.848	0.832	0.864		0.424242	0.708358	0.604465	0.812251
0.434343	0.848	0.832	0.864		0.434343	0.707231	0.608683	0.805779
0.444444	0.904	0.863208	0.944792		0.444444	0.706769	0.612493	0.801046
0.454545	0.904	0.863208	0.944792		0.454545	0.707154	0.615823	0.798486
0.464646	0.904	0.863208	0.944792		0.464646	0.70754	0.619055	0.796024
0.474747	0.904	0.863208	0.944792		0.474747	0.707925	0.622181	0.793668
0.484848	0.912	0.882067	0.941933		0.484848	0.700118	0.61892	0.781316
0.494949	0.912	0.882067	0.941933		0.494949	0.701819	0.621763	0.781875
0.505051	0.912	0.882067	0.941933		0.505051	0.70352	0.624476	0.782564
0.515152	0.912	0.882067	0.941933		0.515152	0.705221	0.627054	0.783389
0.525253	0.936	0.904	0.968		0.525253	0.707141	0.630148	0.784135
0.535354	0.936	0.904	0.968		0.535354	0.709263	0.633717	0.78481
0.545455	0.936	0.904	0.968		0.545455	0.711385	0.63715	0.78562
0.555556	0.936	0.904	0.968		0.555556	0.713507	0.640442	0.786572
0.565657	0.952	0.936	0.968		0.565657	0.706852	0.637708	0.775996
0.575758	0.952	0.936	0.968		0.575758	0.706458	0.642022	0.770895
0.585859	0.952	0.936	0.968		0.585859	0.706064	0.646241	0.765888
0.59596	0.952	0.936	0.968		0.59596	0.705671	0.650342	0.760999
0.606061	0.952	0.936	0.968		0.606061	0.700081	0.646532	0.75363
0.616162	0.952	0.936	0.968		0.616162	0.70185	0.649033	0.754667
0.626263	0.952	0.936	0.968		0.626263	0.70362	0.651338	0.755901
0.636364	0.952	0.936	0.968		0.636364	0.705389	0.653439	0.757338
0.646465	0.952	0.936	0.968		0.646465	0.701216	0.647116	0.755317
0.656566	0.952	0.936	0.968		0.656566	0.70276	0.648786	0.756734
0.666667	0.952	0.936	0.968		0.666667	0.704303	0.65027	0.758336
0.676768	0.952	0.936	0.968		0.676768	0.705847	0.651569	0.760125
0.686869	0.952	0.936	0.968		0.686869	0.708324	0.654185	0.762464
0.69697	0.952	0.936	0.968		0.69697	0.711242	0.657478	0.765005
0.707071	0.952	0.936	0.968		0.707071	0.714159	0.660771	0.767547
0.717172	0.952	0.936	0.968		0.717172	0.717076	0.664064	0.770088
0.727273	0.968	0.938067	0.997933		0.727273	0.713066	0.661952	0.76418
0.737374	0.968	0.938067	0.997933		0.737374	0.714055	0.666715	0.761395
0.747475	0.968	0.938067	0.997933		0.747475	0.715044	0.671466	0.758622
0.757576	0.968	0.938067	0.997933		0.757576	0.716033	0.676201	0.755864
0.767677	0.968	0.938067	0.997933		0.767677	0.707337	0.663134	0.75154
0.777778	0.968	0.938067	0.997933		0.777778	0.708811	0.664007	0.753614
0.787879	0.968	0.938067	0.997933		0.787879	0.710284	0.664777	0.755791
0.79798	0.968	0.938067	0.997933		0.79798	0.711758	0.665448	0.758068
0.808081	0.968	0.938067	0.997933		0.808081	0.682908	0.664011	0.701804
0.818182	0.968	0.938067	0.997933		0.818182	0.685557	0.666751	0.704363
0.828283	0.968	0.938067	0.997933		0.828283	0.688206	0.66949	0.706922
0.838384	0.968	0.938067	0.997933		0.838384	0.690855	0.672229	0.709482
0.848485	0.968	0.938067	0.997933		0.848485	0.663213	0.64233	0.684096
0.858586	0.968	0.938067	0.997933		0.858586	0.66582	0.645023	0.686617
0.868687	0.968	0.938067	0.997933		0.868687	0.668427	0.647716	0.689138
0.878788	0.968	0.938067	0.997933		0.878788	0.671034	0.650409	0.69166
0.888889	0.976	0.956404	0.995596		0.888889	0.650169	0.626642	0.673696
0.89899	0.976	0.956404	0.995596		0.89899	0.652707	0.629257	0.676157
0.909091	0.976	0.956404	0.995596		0.909091	0.655244	0.631871	0.678617
0.919192	0.976	0.956404	0.995596		0.919192	0.657781	0.634485	0.681078
0.929293	0.976	0.956404	0.995596		0.929293	0.619689	0.563704	0.675674
0.939394	0.976	0.956404	0.995596		0.939394	0.622182	0.566307	0.678056
0.949495	0.976	0.956404	0.995596		0.949495	0.624674	0.568909	0.680439
0.959596	0.976	0.956404	0.995596		0.959596	0.627166	0.571511	0.682822
0.969697	0.984	0.964404	1		0.969697	0.526941	0.488463	0.565418
0.979798	0.984	0.964404	1		0.979798	0.529493	0.491045	0.567942
0.989899	0.984	0.964404	1		0.989899	0.532046	0.493627	0.570466
1	1	1	1		1	0.534599	0.496209	0.572989

## Sheet: c (SHAP vs rating scatter)
Amygdala				Anter temp lobe lateral				Anter temp lobe medial				Hippocampus				Lat vent temp horn				Lat vent				Parahippocampus				Sup frontal lobe				Sup parietal lobe
shap	rating	lr		shap	rating	lr		shap	rating	lr		shap	rating	lr		shap	rating	lr		shap	rating	lr		shap	rating	lr		shap	rating	lr		shap	rating	lr
0.0103746	0.857143	left		0.204105	1	left		0.0410224	1.28571	left		-0.0237061	1.85714	left		0.280805	1.14286	left		-0.470254	0.714286	left		-1.37712	1.57143	left		0.427309	1.14286	left		0.445379	1.85714	left
2.75854	1.14286	left		0.137607	1	left		1.65391	0.857143	left		3.8006	1.14286	left		0.68313	0.571429	left		0.390968	0.571429	left		3.15754	0.857143	left		0.064956	0.571429	left		-0.404707	0.857143	left
1.68356	1	left		-0.114544	0.857143	left		-0.448747	1	left		2.035	1.57143	left		0.303727	0.857143	left		2.41384	1	left		1.35126	0.857143	left		-0.360601	0.714286	left		1.67427	2.14286	left
1.0984	1.28571	left		-0.0738092	1.42857	left		-0.215174	1.71429	left		2.6546	2.57143	left		1.50774	2.28571	left		-0.609038	1.57143	left		-0.399614	2	left		0.0171893	1.14286	left		0.0242435	1.57143	left
1.68519	1.85714	left		0.187127	1.28571	left		1.21941	1.14286	left		1.9024	1.85714	left		0.839133	1	left		0.6856	1	left		2.00005	1.57143	left		-0.524366	1.14286	left		2.3437	1.85714	left
0.266964	0.857143	left		-0.0791588	1.42857	left		-0.268869	1.42857	left		-0.351158	2	left		0.0703439	1.57143	left		1.48568	1	left		-0.754041	1.42857	left		-0.252365	1.28571	left		-1.02106	2.57143	left
-0.873321	0.142857	left		0.0762374	0.285714	left		0.751555	0.142857	left		-1.06424	1.42857e-07	left		-0.17385	1.43e-07	left		-1.39897	1.42857e-07	left		-0.0673821	1.42857e-07	left		-0.32932	0.285714	left		-0.0214164	1.14286	left
-0.0699335	0.285714	left		-0.113384	0.428572	left		-0.290365	0.142857	left		-0.43818	0.142857	left		-0.0414438	0.142857	left		1.08377	0.428572	left		-0.905662	0.142857	left		0.0859692	1	left		-0.349243	0.428572	left
0.429392	1.14286	left		0.149084	1	left		0.651501	0.857143	left		1.31771	1.71429	left		0.554296	0.857143	left		-0.242523	0.857143	left		1.50519	1.57143	left		0.00898085	2	left		2.23237	1.42857	left
1.51942	1.85714	left		0.196838	2	left		2.1143	1.85714	left		2.33229	2.57143	left		0.931077	1.85714	left		-0.443227	0.857143	left		1.74842	2.14286	left		0.16923	0.857143	left		1.09117	1.14286	left
1.2459	1.57143	left		-0.0718694	1.57143	left		0.431135	1.71429	left		2.46953	1.85714	left		0.381225	0.857143	left		2.28554	1	left		1.58475	1.42857	left		-0.536722	1.71429	left		2.39362	2.14286	left
0.251676	0.285714	left		-0.129888	0.714286	left		-0.453241	0.714286	left		1.17664	1	left		0.0361878	1	left		2.50975	2	left		0.464665	0.857143	left		-0.242121	1.14286	left		-1.99471	0.285714	left
1.2751	1.85714	left		-0.0015805	2.28571	left		-0.359695	2.42857	left		-0.423294	2.28571	left		0.0233642	1.28571	left		4.23038	1.14286	left		-0.0495667	1.85714	left		1.24958	2	left		0.0102231	2.28571	left
1.25917	0.428572	left		-0.0510446	0.571429	left		-0.631627	0.571429	left		2.13717	1.14286	left		0.36772	0.428572	left		-0.654327	0.142857	left		-1.02173	0.571429	left		-0.298989	0.714286	left		1.29366	1.57143	left
0.797176	0.428572	left		-0.0319009	0.714286	left		0.00782905	0.714286	left		1.48079	0.857143	left		0.475763	0.428572	left		1.86225	0.142857	left		3.07325	0.571429	left		0.289202	0.857143	left		0.645604	1.71429	left
8.72319e-05	0.428572	left		0.0101981	0.714286	left		-0.273765	0.428572	left		0.217467	1.42857e-07	left		-0.085965	1.43e-07	left		1.7164	0.285714	left		0.246095	0.142857	left		1.54257	1.14286	left		1.5054	0.571429	left
1.92905	2.28571	left		0.884979	2.28571	left		2.30425	2.42857	left		3.08651	2.42857	left		1.05616	2.14286	left		0.303002	1.28571	left		2.88566	2.57143	left		0.974287	2	left		3.96828	2.42857	left
1.62264	0.571429	left		-0.118043	1.14286	left		-0.701969	1.14286	left		2.24226	1.42857	left		0.666794	0.428572	left		1.08185	1	left		3.66418	1.28571	left		-0.187198	1.28571	left		-0.430372	2.14286	left
2.08614	2	left		0.427932	1.28571	left		0.602627	1.57143	left		2.56364	2.42857	left		0.711379	2	left		2.36329	1.28571	left		2.63025	2.28571	left		0.665263	1.42857	left		3.62504	1.42857	left
-0.380663	1	left		-0.130281	1	left		-1.2352	1	left		-1.60754	1.28571	left		-0.0750124	1.28571	left		0.209618	2.42857	left		-1.34646	1.14286	left		0.139241	1.42857	left		-0.982625	1.71429	left
2.68214	2.85714	left		0.752721	3	left		1.75625	2.85714	left		2.80157	2.85714	left		0.796002	1.85714	left		1.39311	1.14286	left		0.300516	3	left		0.849732	1.71429	left		-0.235038	1.57143	left
3.93688	1	left		0.0319629	1	left		0.645115	0.714286	left		2.68279	1.28571	left		0.518102	1	left		1.38056	0.714286	left		-0.571003	1	left		-0.10947	0.857143	left		-0.773712	0.857143	left
-1.54708	0.142857	left		-0.039144	0.142857	left		-0.671897	0.142857	left		-0.894529	0.142857	left		-0.131852	1.43e-07	left		-0.654185	0.142857	left		-1.02442	0.142857	left		-0.202131	0.285714	left		-1.06632	0.571429	left
2.5028	0.571429	left		0.199972	1	left		0.601578	0.857143	left		3.05163	1.57143	left		0.924031	0.571429	left		2.53116	0.571429	left		1.73218	1.42857	left		0.150024	0.857143	left		0.323679	1.85714	left
-0.337114	0.571429	left		-0.1753	0.714286	left		-0.84299	0.714286	left		0.0690919	0.714286	left		0.0439213	0.142857	left		1.06342	0.142857	left		2.17685	0.714286	left		-0.145268	0.571429	left		-1.80488	0.571429	left
-0.479095	0.571429	left		0.281257	1.28571	left		-0.328513	0.857143	left		0.34815	0.142857	left		0.283457	0.142857	left		0.506137	0.857143	left		-0.997751	0.285714	left		-0.334229	1.14286	left		2.09706	1.28571	left
1.56546	1.57143	left		0.753896	1.71429	left		2.26747	2.42857	left		2.6962	2.57143	left		0.439626	2.14286	left		0.995307	1.57143	left		2.47946	2.42857	left		0.890597	1.28571	left		0.360321	1.57143	left
1.26236	0.285714	left		-0.0658696	0.428572	left		-0.157239	0.571429	left		2.15002	0.428572	left		0.485448	0.285714	left		-0.191266	0.285714	left		2.04494	0.428572	left		-0.422474	0.285714	left		-1.54062	1	left
1.24811	2.85714	left		-0.115857	2.14286	left		0.0895385	2.57143	left		1.68824	2.42857	left		0.28803	1.42857	left		-1.04506	0.571429	left		1.2909	2.28571	left		0.216813	1.42857	left		1.75755	2.14286	left
1.46273	0.142857	left		-0.0717022	0.142857	left		-0.730883	0.142857	left		2.56522	0.285714	left		0.206802	0.142857	left		-0.464116	1.42857e-07	left		0.0408639	0.142857	left		-0.00340979	0.714286	left		1.68766	1.42857	left
-0.27092	0.714286	left		0.0136231	1.14286	left		0.0807635	0.857143	left		-0.118626	0.857143	left		0.104641	0.428572	left		-0.757753	1.14286	left		-0.0506277	0.857143	left		0.469135	1.71429	left		3.48184	1.71429	left
-0.269857	0.428572	left		0.247921	0.571429	left		0.15195	0.571429	left		-0.381119	0.428572	left		0.0189203	0.285714	left		-0.364452	0.428572	left		-3.14185	0.428572	left		1.17614	1	left		1.89386	1.57143	left
1.58437	0.857143	left		0.144579	0.571429	left		0.706829	0.857143	left		2.11278	2.14286	left		0.637884	1.85714	left		2.15522	1.71429	left		0.364007	1.42857	left		0.589181	0.571429	left		-1.58634	0.285714	left
1.12802	1	left		0.0911982	1.14286	left		0.607544	1.14286	left		0.827595	1	left		0.385695	0.714286	left		1.40168	0.714286	left		1.21534	1.42857	left		0.50165	1.42857	left		2.99254	2	left
-0.0626617	0.571429	left		-0.10866	0.571429	left		-0.433523	0.428572	left		0.538086	1	left		0.357402	1.14286	left		2.05284	1.14286	left		-1.06443	0.714286	left		-0.109556	0.142857	left		-1.07732	0.857143	left
-0.204895	0.285714	left		0.191944	0.428572	left		0.335882	0.428572	left		-0.0675715	0.285714	left		0.099229	0.142857	left		0.301801	0.857143	left		-1.77381	0.285714	left		0.420198	0.714286	left		1.70054	1.42857	left
0.469182	0.571429	left		-0.169278	0.714286	left		-0.571361	0.857143	left		2.70112	1.42857	left		0.177342	1.28571	left		-0.301716	1.28571	left		1.89608	1.28571	left		-0.209761	0.571429	left		-1.22054	1.28571	left
0.236902	0.714286	left		0.108122	0.714286	left		-0.108771	0.714286	left		-0.51379	0.428572	left		0.0257054	1.43e-07	left		-1.4956	0.857143	left		-0.821297	0.571429	left		-0.0192705	0.857143	left		0.293906	0.714286	left
2.32321	0.571429	left		-0.131653	0.714286	left		-0.298768	0.714286	left		2.76778	1.14286	left		0.335242	0.857143	left		2.88439	0.428572	left		0.853122	1	left		0.048573	0.571429	left		1.24311	1.28571	left
-1.25142	0.142857	left		-0.181732	0.142857	left		-0.774766	0.142857	left		-1.8417	0.285714	left		-0.182612	1.43e-07	left		-1.11799	1.42857e-07	left		-1.06349	0.142857	left		0.316904	0.285714	left		-0.94551	1	left
1.02746	3	left		0.31301	3	left		1.06652	3	left		1.46232	2.71429	left		0.388316	2	left		-1.8242	1.42857e-07	left		-0.995216	2.85714	left		-0.0867251	0.428572	left		0.67577	0.571429	left
-0.768067	0.428572	left		-0.0334859	0.714286	left		-0.747396	0.571429	left		0.704349	0.714286	left		0.193197	0.571429	left		7.02249	0.857143	left		1.37265	0.714286	left		0.395172	1	left		0.827788	1.28571	left
-0.554038	1	left		-0.126541	1.14286	left		-0.88041	1.28571	left		-1.99798	0.285714	left		-0.252041	0.142857	left		-1.27151	0.142857	left		-1.4713	0.428572	left		0.223215	1	left		0.306962	1.57143	left
0.203414	0.428572	left		-0.159463	0.428572	left		-0.293978	0.428572	left		0.406444	0.428572	left		0.295806	1.43e-07	left		-0.404244	0.142857	left		-1.69254	0.285714	left		-0.114973	0.571429	left		0.0426528	1.14286	left
2.07461	2	left		-0.115857	1.71429	left		0.798249	2	left		2.75346	2	left		0.418002	0.857143	left		0.958142	0.142857	left		3.67405	2.14286	left		0.369645	0.571429	left		-2.26794	0.714286	left
2.22293	1.71429	left		0.0472262	1.42857	left		0.156811	2.14286	left		2.56978	2.42857	left		0.557135	1.57143	left		3.89404	1	left		0.10427	2.28571	left		0.477731	1.42857	left		-0.368073	1.71429	left
2.23565	1.57143	left		0.457027	2	left		2.51172	1.85714	left		1.83875	1.85714	left		0.123529	0.857143	left		-1.20626	0.142857	left		3.70064	1.85714	left		-0.202125	1.14286	left		1.34808	1.85714	left
-1.5895	0.142857	left		-0.237408	0.285714	left		-0.812409	0.285714	left		-1.15448	0.142857	left		-0.160976	1.43e-07	left		-0.820839	1.42857e-07	left		-1.26305	0.285714	left		-0.339022	0.285714	left		-0.048093	0.714286	left
-1.33256	0.285714	left		-0.111247	0.142857	left		-0.844659	0.142857	left		-1.44243	0.285714	left		-0.211062	1.43e-07	left		-1.03998	1.42857e-07	left		-0.693325	0.142857	left		-0.404515	0.142857	left		-1.95228	0.142857	left
0.818531	0.857143	left		-0.138715	1	left		-0.159694	0.714286	left		-0.0707768	0.285714	left		0.0473195	0.142857	left		-0.274345	0.428572	left		-0.455174	0.666667	left		0.820097	1.28571	left		-1.0552	2.14286	left
0.348134	0.571429	right		0.273854	0.857143	right		0.436248	0.857143	right		3.16054	1	right		1.52898	0.714286	right		-0.265748	0.714286	right		1.78231	0.714286	right		0.326526	1.28571	right		2.63663	1.85714	right
0.726979	1.28571	right		0.0669938	0.857143	right		0.675474	0.714286	right		1.41916	1.28571	right		0.767093	0.571429	right		0.255023	0.571429	right		0.476166	1	right		0.278611	0.571429	right		-0.32622	0.857143	right
0.594819	1	right		-0.0945635	0.714286	right		0.0630325	0.857143	right		2.07572	1.57143	right		0.701386	1	right		1.55136	1	right		1.63977	0.571429	right		-0.210998	0.714286	right		0.379163	2.14286	right
0.695081	1.14286	right		0.0388851	1.14286	right		0.240715	1.42857	right		3.56474	1.85714	right		1.77633	1.85714	right		3.87448	1.42857	right		0.490318	1.28571	right		-0.0382613	1.14286	right		2.57601	1.42857	right
1.03869	2.42857	right		0.110373	1.42857	right		0.785137	1.42857	right		2.98067	2.57143	right		1.66882	1.57143	right		0.197892	1	right		1.76182	2	right		0.0679602	1.14286	right		4.00869	1.85714	right
0.252051	0.714286	right		0.0164058	1.28571	right		0.177293	1	right		0.421739	1.42857	right		0.450341	1.14286	right		4.16203	1	right		-0.628489	1	right		-0.0838217	1.28571	right		-0.187536	2.57143	right
0.00919213	0.142857	right		-0.0853146	0.285714	right		0.463973	0.142857	right		0.302001	1.42857e-07	right		0.0311008	1.43e-07	right		1.08869	1.42857e-07	right		0.912086	1.42857e-07	right		-0.181593	0.285714	right		1.44152	1	right
0.281908	0.285714	right		0.0239963	0.428572	right		-0.0438441	0.142857	right		0.97984	0.142857	right		0.511088	0.142857	right		1.05533	0.428572	right		-0.734253	0.142857	right		-0.161405	1	right		-1.22283	0.428572	right
0.612331	0.714286	right		-0.00272676	0.857143	right		0.324537	0.571429	right		2.71969	1.28571	right		1.51966	0.571429	right		1.08868	0.857143	right		0.115789	1	right		1.43861	2	right		3.49466	1.42857	right
1.61867	1.71429	right		0.218297	1.71429	right		1.12611	1.71429	right		3.57103	2	right		1.91141	1.71429	right		1.39879	0.857143	right		1.70172	2	right		1.04786	0.857143	right		2.36689	1.28571	right
0.68482	1	right		0.0593973	1.14286	right		1.19234	1	right		2.18746	1	right		0.872242	0.571429	right		5.55021	1	right		1.35447	1	right		-0.632891	1.71429	right		1.95514	2	right
0.273329	0.142857	right		-0.0896647	0.571429	right		-0.276393	0.571429	right		1.09266	0.714286	right		0.595685	0.714286	right		8.19699	1.57143	right		0.365787	0.428572	right		0.230416	1.28571	right		-2.05127	0.285714	right
0.34342	1.57143	right		0.0180595	1.85714	right		-0.179707	2	right		-0.180736	1.71429	right		0.284769	1	right		4.62036	1.14286	right		0.318056	1.42857	right		1.89067	2	right		0.310548	2.28571	right
0.397018	0.428572	right		-0.0649963	0.571429	right		-0.505333	0.571429	right		0.386638	1.14286	right		0.363081	0.571429	right		-0.15515	0.142857	right		-0.267204	0.714286	right		-0.810695	0.714286	right		0.0751648	1.57143	right
0.382625	0.428572	right		-0.168145	0.714286	right		-0.122351	0.714286	right		2.30715	1.28571	right		0.849588	0.571429	right		1.57271	0.142857	right		3.02464	0.857143	right		-0.393931	0.857143	right		1.12941	1.85714	right
-0.200953	0.428572	right		-0.0711733	0.714286	right		-0.0324632	0.428572	right		0.373115	1.42857e-07	right		-0.265648	1.43e-07	right		0.954318	0.285714	right		0.0440009	0.142857	right		1.18096	1	right		-1.2713	0.428572	right
1.09969	2.71429	right		1.71651	2.42857	right		1.41427	2.85714	right		2.91343	2.71429	right		1.99846	2.14286	right		-0.323242	1.28571	right		1.69164	2.71429	right		1.60006	2	right		5.32639	2.42857	right
0.409103	0.571429	right		0.0122511	1.28571	right		0.260212	1.28571	right		1.80204	1.42857	right		1.29956	0.428572	right		1.82623	0.857143	right		1.41398	1	right		-0.380984	1.42857	right		-1.69032	2.28571	right
1.32592	1.71429	right		0.401785	1.28571	right		0.755845	1.42857	right		1.97574	2.14286	right		1.11193	1.85714	right		1.73521	1.28571	right		1.56824	1.85714	right		0.546249	1.57143	right		2.61048	1.42857	right
0.261596	0.428572	right		-0.0447383	0.571429	right		-0.48921	0.285714	right		0.558018	0.142857	right		0.515906	0.428572	right		6.78342	2	right		-0.652334	0.285714	right		-0.222936	1.42857	right		-0.2148	1.57143	right
0.844306	2.71429	right		0.669072	2.85714	right		1.2236	2.71429	right		2.82756	2.71429	right		1.03605	1.85714	right		0.807867	1.14286	right		-0.10841	2.85714	right		1.826	1.71429	right		2.58716	1.57143	right
1.53731	0.857143	right		0.0213026	0.857143	right		0.189584	0.571429	right		3.29821	1	right		1.99879	1	right		2.10329	0.714286	right		1.29137	0.857143	right		0.53609	0.857143	right		0.617318	0.857143	right
-0.585856	0.142857	right		-0.145062	0.142857	right		-0.52333	0.142857	right		-0.968723	0.142857	right		-0.481953	1.43e-07	right		-1.19986	0.142857	right		-0.481008	0.142857	right		-0.295921	0.285714	right		-1.19484	0.571429	right
0.907756	0.428572	right		0.173207	1	right		0.229104	0.857143	right		3.53843	1.42857	right		2.29229	0.571429	right		1.56241	0.571429	right		1.70017	1.28571	right		0.274165	0.857143	right		4.86066	1.85714	right
0.379428	0.142857	right		-0.107443	0.428572	right		0.185006	0.428572	right		1.13568	0.285714	right		0.286749	0.142857	right		0.256517	0.142857	right		2.58416	0.428572	right		0.487738	0.571429	right		-2.41194	0.428572	right
0.495167	0.428572	right		0.257199	1.14286	right		0.420431	0.714286	right		0.441405	0.142857	right		0.276445	0.142857	right		-0.367865	0.857143	right		-0.0477135	0.285714	right		0.0559873	1.14286	right		2.31456	1.14286	right
0.995057	1.57143	right		0.430331	1.57143	right		1.2952	2.28571	right		2.32712	2.28571	right		1.00532	1.85714	right		0.156953	1.28571	right		1.42671	2.14286	right		1.46609	1.28571	right		0.800527	1.57143	right
0.26913	0.285714	right		-0.0573217	0.428572	right		0.0370394	0.571429	right		1.37272	0.428572	right		0.294588	0.285714	right		0.0804369	0.285714	right		1.09637	0.571429	right		-0.291065	0.285714	right		-0.63911	1	right
1.08828	3	right		0.609646	3	right		1.13184	3	right		2.69236	2.71429	right		1.28849	1.42857	right		-0.425361	0.714286	right		0.186571	2.85714	right		0.861888	1.42857	right		2.97754	2.14286	right
0.317822	0.142857	right		-0.237122	0.428572	right		-0.496268	0.428572	right		0.541775	0.571429	right		0.0674905	0.285714	right		1.41494	1.42857e-07	right		-0.00134921	0.285714	right		0.642706	0.857143	right		0.298511	1.85714	right
0.131516	0.571429	right		0.0854622	1	right		0.185556	0.714286	right		0.985371	0.571429	right		0.695453	0.428572	right		2.84306	1.14286	right		0.483609	0.571429	right		0.786979	1.85714	right		3.57318	1.57143	right
0.0973736	0.428572	right		-0.15365	0.571429	right		-0.259856	0.571429	right		0.291056	0.571429	right		0.293012	0.285714	right		-0.673667	0.428572	right		-1.39121	0.428572	right		0.557086	1	right		6.33405	1.42857	right
0.853323	0.714286	right		0.0948967	0.428572	right		0.29933	0.571429	right		1.89109	1.85714	right		1.18017	1.28571	right		2.90295	1.71429	right		0.321937	1	right		0.562154	0.571429	right		0.153357	0.285714	right
0.265313	1.71429	right		-0.0018078	2	right		0.147355	2	right		0.973554	2.14286	right		0.443689	1.57143	right		0.348113	0.714286	right		2.02122	2.42857	right		0.83154	1.71429	right		2.87995	2.28571	right
0.127332	0.571429	right		-0.0557329	0.571429	right		-0.213929	0.428572	right		0.577975	0.857143	right		0.496133	1.14286	right		3.69507	1.14286	right		-1.60492	0.428572	right		0.116448	0.142857	right		-1.26043	0.857143	right
0.245715	0.142857	right		0.107072	0.285714	right		0.0114014	0.285714	right		0.571631	0.285714	right		0.832398	0.142857	right		-0.120902	0.857143	right		-2.0848	0.285714	right		0.920038	0.714286	right		1.80464	1.14286	right
0.10587	0.428572	right		-0.164075	0.857143	right		0.328509	0.857143	right		0.593673	2.71429	right		0.485297	1.57143	right		2.01377	1.28571	right		0.796143	2.71429	right		-0.243716	0.571429	right		-1.4689	0.857143	right
0.171969	0.285714	right		0.0489389	0.571429	right		-0.0071013	0.571429	right		0.250291	0.571429	right		0.306789	0.142857	right		2.08063	0.571429	right		-0.379697	0.571429	right		-0.492537	0.857143	right		1.60999	0.857143	right
0.187483	0.714286	right		-0.0158984	0.714286	right		-0.437143	0.714286	right		0.134728	1.42857	right		0.440124	1	right		2.87631	0.428572	right		-1.17247	1.14286	right		-0.242403	0.571429	right		-0.507982	1.14286	right
-0.180743	0.142857	right		-0.11328	0.142857	right		-0.597345	0.142857	right		-1.18062	0.285714	right		-0.320269	1.43e-07	right		-0.238106	1.42857e-07	right		-0.441893	0.142857	right		-0.353725	0.285714	right		-0.727535	1	right
0.670022	1	right		0.386444	1.28571	right		0.303622	1.14286	right		4.61229	0.571429	right		1.63632	0.285714	right		-0.294065	1.42857e-07	right		0.378851	0.714286	right		-0.531292	0.428572	right		1.41371	0.428572	right
-0.0285532	0.285714	right		-0.0108494	0.571429	right		-0.493496	0.428572	right		0.421634	1.14286	right		0.308608	0.571429	right		5.68307	0.857143	right		-0.50391	0.714286	right		0.163031	1.14286	right		-1.31587	1.28571	right
-0.3088	0.428572	right		0.0394691	0.285714	right		-0.377542	0.428572	right		-0.890613	0.142857	right		-0.171319	0.142857	right		-0.354614	0.142857	right		-0.116416	0.142857	right		-0.0171693	0.428572	right		-0.341813	0.857143	right
0.167857	0.285714	right		0.0769785	0.285714	right		-0.146403	0.285714	right		0.589414	0.428572	right		0.413909	1.43e-07	right		-0.506609	0.142857	right		-2.06575	0.142857	right		-0.108497	0.571429	right		2.64371	1	right
0.913663	2	right		0.263077	1.85714	right		0.851274	2	right		2.44235	2	right		0.908936	0.857143	right		0.949665	0.142857	right		2.35056	2.14286	right		0.934424	0.571429	right		-1.85358	0.571429	right
0.648783	1.42857	right		-0.0928787	1.42857	right		1.07852	2	right		1.42815	1.71429	right		0.688809	1.57143	right		0.294582	1	right		0.0672634	1.42857	right		0.357298	1.28571	right		-0.761263	1.28571	right
1.16483	1.57143	right		0.310002	2	right		0.731062	1.85714	right		3.32825	1.71429	right		1.31228	0.857143	right		-0.159677	0.142857	right		1.43388	1.85714	right		-0.266984	1.14286	right		0.410962	1.85714	right
-0.743162	0.142857	right		-0.1985	0.285714	right		-0.534632	0.285714	right		-1.25294	0.142857	right		-0.398566	1.43e-07	right		-0.0131556	1.42857e-07	right		-0.200485	0.285714	right		-0.582211	0.285714	right		-1.42833	0.857143	right
-0.0726468	0.285714	right		-0.0387816	0.142857	right		-0.582087	0.142857	right		-0.217466	0.142857	right		-0.243917	1.43e-07	right		-0.899471	1.42857e-07	right		-0.310849	0.142857	right		-0.39372	0.142857	right		-2.94794	0.142857	right
-0.144703	1.14286	right		-0.0865801	1.14286	right		0.138895	1.14286	right		-0.419212	1	right		0.129866	0.857143	right		-0.89725	0.428572	right		-0.718785	1	right		0.207392	1.14286	right		-1.16561	2	right
